# Supplementary material for: Transcriptome microRNA profiling of bovine mammary epithelial cells challenged with Escherichia coli or Staphylococcus aureus bacteria reveals pathogen directed microRNA expression profiles
Source: BMC Genomics. 2014 Mar 7;15:181. doi: 10.1186/1471-2164-15-181 (PMC4029070; doi:10.1186/1471-2164-15-181)
Supplement: Additional file 1: Table S1 — Known miRNAs identified in MAC-T cells challenged with or without E. coli or S. aureus bacteria by miRDeep2. This table contains three sheets. [file 1471-2164-15-181-S1.XLS]

## Sheet: Table S1.1 
Table S1.1 Survey of miRDeep2 performance for score cut-offs from -10 to 10
	novel miRNAs			known miRBase miRNAs
miRDeep2 score: for details on how the log-odds score is calculated, see Friedlander et al., Nature Biotechnology, 2008.	Predicted novel miRNA hairpins are here defined by not having any of the reference mature miRNAs mapping perfectly (full length, no mismatches). The numbers show how many novel miRNA hairpins have a score equal to or exceeding the cut-off.	Estimated false positives number of false positive miRNA hairpins predicted at this cut-off, as estimated by the miRDeep2 controls (see Friedlander et al., Nature Biotechnology, 2008). Mean and standard deviation is estimated from 100 rounds of permuted controls.	Estimated true positives: the number of true positive miRNA hairpins is estimated as t = total novel miRNAs - false positive novel miRNAs. The percentage of the predicted novel miRNAs that is estimated to be true positives is calculated as p = t / total novel miRNAs. The number of false positives is estimated from 100 rounds of permuted controls. In each of the 100 rounds, t and p are calculated,…	In species number of reference mature miRNAs for that species given as input to miRDeep2.	In data number of reference mature miRNAs for that species that map perfectly (full length, no mismatches) to one or more of precursor candidates that have been excised from the genome by miRDeep2.	Detected by miRDeep2 number of reference mature miRNAs for that species that map perfectly (full length, no mismatches) to one or more of predicted miRNA hairpins that have a score equal to or exceeding the cut-off. The percentage of reference mature miRNAs in data that is detected by miRDeep2 is calculated as s = reference mature miRNAs detected / reference mature miRNAs in data. s can be used a…	Estimated signal-to-noise for the given score cut-off, the signal-to-noise ratio is estimated as r = total miRNA hairpins reported / mean estimated false positive miRNA hairpins over 100 rounds of permuted controls.	Excision gearing
10	73	7 ± 3	66 ± 3 (90 ± 4%)	755	391	206 (53%)	24.1	2
9	78	7 ± 3	71 ± 3 (91 ± 4%)	755	391	210 (54%)	24.4	2
8	81	7 ± 3	74 ± 3 (91 ± 3%)	755	391	210 (54%)	24	2
7	83	8 ± 3	75 ± 3 (91 ± 3%)	755	391	210 (54%)	23.8	2
6	89	8 ± 3	81 ± 3 (91 ± 3%)	755	391	212 (54%)	23.2	2
5	117	13 ± 4	104 ± 4 (89 ± 3%)	755	391	246 (63%)	16.2	2
4	136	33 ± 5	103 ± 5 (76 ± 4%)	755	391	262 (67%)	8.5	2
3	158	92 ± 9	66 ± 9 (42 ± 6%)	755	391	266 (68%)	3.7	2
2	196	117 ± 10	79 ± 10 (40 ± 5%)	755	391	273 (70%)	3.2	2
1	315	153 ± 12	162 ± 12 (51 ± 4%)	755	391	292 (75%)	3.2	2
0	396	292 ± 15	104 ± 15 (26 ± 4%)	755	391	303 (77%)	2	2
-1	456	419 ± 18	37 ± 17 (8 ± 4%)	755	391	308 (79%)	1.6	2
-2	524	528 ± 20	6 ± 11 (1 ± 2%)	755	391	313 (80%)	1.4	2
-3	624	606 ± 23	20 ± 19 (3 ± 3%)	755	391	319 (82%)	1.4	2
-4	725	694 ± 22	32 ± 20 (4 ± 3%)	755	391	321 (82%)	1.4	2
-5	779	841 ± 24	0 ± 0 (0 ± 0%)	755	391	323 (83%)	1.2	2
-6	828	933 ± 23	0 ± 0 (0 ± 0%)	755	391	324 (83%)	1.1	2
-7	914	991 ± 24	0 ± 0 (0 ± 0%)	755	391	327 (84%)	1.2	2
-8	986	1032 ± 24	0 ± 0 (0 ± 0%)	755	391	327 (84%)	1.2	2
-9	1030	1062 ± 24	1 ± 3 (0 ± 0%)	755	391	327 (84%)	1.2	2
-10	1049	1082 ± 25	1 ± 3 (0 ± 0%)	755	391	327 (84%)	1.2	2
Note: the score cut-off that yieled a signal-to-noise ratio of 16.2 was used to identify novel miRNA and is highlighted in yellow.

## Sheet: Table S1.2
Table S1.2 Known miRNA detected by miRDeep2
tag id : this is a tag id assigned by miRDeep2. The first part of the id designates the chromosome or genome contig on which the miRNA gene is located. The second part is a running number that is added to avoid identical ids. The running number is incremented by one for each potential miRNA precursor that is excised from the genome. Clicking this field will display a pdf of the structure, read si…	miRDeep2 score: the log-odds score assigned to the hairpin by miRDeep2	estimated probability that the miRNA is a true positive: the estimated probability that a predicted miRNA with a score of this or higher is a true positive. To see exactly how this probability is estimated, mouse over the 'novel miRNAs, true positives' in the table at the top of the webpage. For miRBase miRNAs, this reflects the support that the data at hand lends to the miRNA.	rfam alert: this field indicates if the miRNA hairpin has sequence similarity to reference rRNAs or tRNAs. Warnings in this field should overrule the estimated probability that a reported miRNA is a true positive (previous field).	predicted mature seq. in accordance with miRBase mature seq.If the predicted miRDeep2 sequence overlaps with the miRBase annotated mature sequence than this is indicated by 'TRUE'. If the predicted miRDeep2 star sequence overlaps with the miRBase annotated mature sequence this is inidicated by 'STAR'.	total read count: this is the sum of read counts for the mature, loop and star miRNAs.	mature read count: this is the number of reads that map to the miRNA hairpin and are contained in the sequence covered by the consensus mature miRNA, including 2 nts upstream and 5 nts downstream.	loop read count: this is the number of reads that map to the miRNA hairpin and are contained in the sequence covered by the consensus miRNA loop, including 2 nts upstream and 5 nts downstream.	star read count: this is the number of reads that map to the miRNA hairpin and are contained in the sequence covered by the consensus star miRNA, including 2 nts upstream and 5 nts downstream.	significant randfold p-value: this field indicates if the estimated randfold p-value of the miRNA hairpin is equal to or lower than 0.05 (see Bonnet et al., Bioinformatics, 2004).	mature miRBase miRNA: this field displays the ids of any reference mature miRNAs for the species that map perfectly (full length, no mismatches) to the reported miRNA hairpin. If this is the case, the reported miRNA hairpin is assigned as a known miRNA. If not, it is assigned as a novel miRNA. If more than one reference mature miRNA maps to the miRNA hairpin, then only the id of the reference miR…	Example miRBase miRNA with the same seed: this field displays the ids of any reference mature miRNAs from related species that have a seed sequence identical to that of the reported mature miRNA. The seed is here defined as nucleotides 2-8 from the 5' end of the mature miRNA. If more than one reference mature miRNA have identical seed, then only the id of the miRNA that occurs last in the input f…	precursor coordinate : The given precursor coordinates refer do absolute position in the mapped reference sequence	consensus mature sequence: this is the consensus mature miRNA sequence as inferred from the deep sequencing reads.	size	consensus star sequence: this is the consensus star miRNA sequence as inferred from the deep sequencing reads.	size	consensus precursor sequence: this is the consensus precursor miRNA sequence as inferred from the deep sequencing reads. Note that this is the inferred Drosha hairpin product, and therefore does not include substantial flanking genomic sequence as does most miRBase precursors.
19_2650	760000	0.90 ± 0.04		TRUE	1500351	1494593	0	5758	yes	bta-miR-21-5p	hsa-miR-21-5p	19:11033079..11033139:+	uagcuuaucagacugauguuga	22	caacagcagucgaugggcuguc	22	uagcuuaucagacugauguugacuguugaaucucauggcaacagcagucgaugggcuguc
8_8509	730000	0.90 ± 0.04		TRUE	1434845	1430284	0	4561	yes	bta-miR-27b	hsa-miR-27a-3p	8:83009841..83009903:+	uucacaguggcuaaguucug	20	agagcuuagcugauuggugaac	22	agagcuuagcugauuggugaacagugacugguuuccgcuuuguucacaguggcuaaguucug
19_3086	390000	0.90 ± 0.04		STAR	781287	780732	0	555	yes	bta-miR-22-5p	hsa-miR-22-3p	19:23382445..23382505:-	aagcugccaguugaagaacugu	22	aguucuucaguggcaagcuuu	21	aguucuucaguggcaagcuuuauguccugacccagcuaaagcugccaguugaagaacugu
21_3883	250000	0.90 ± 0.04		TRUE	508441	508216	1	224	yes	bta-miR-184	mmu-miR-184-3p	21:25913783..25913844:+	uggacggagaacugauaagggu	22	ccuuaucacuuuuccagccagc	22	ccuuaucacuuuuccagccagcuuugugacucuaacuguuggacggagaacugauaagggu
8_8526	230000	0.90 ± 0.04		TRUE	460152	460023	1	128	yes	bta-let-7f	hsa-let-7a-5p	8:86885231..86885309:+	ugagguaguagauuguauaguu	22	cuauacaaucuauugccuuccc	22	ugagguaguagauuguauaguugugggguagugauuuuacccuguucaggagauaacuauacaaucuauugccuuccc
16_5137	210000	0.90 ± 0.04		TRUE	424378	424274	0	104	yes	bta-miR-205	mmu-miR-205-5p	16:75799970..75800028:-	uccuucauuccaccggagucug	22	gauuucaguggagugaaguuc	21	uccuucauuccaccggagucugucucguacccaaccagauuucaguggagugaaguuc
4_9499	180000	0.90 ± 0.04		TRUE	362642	362632	0	10	yes	bta-miR-182	mmu-miR-182-5p	4:94406722..94406786:-	uuuggcaaugguagaacucacacu	24	ugguucuagacuugccaacu	20	uuuggcaaugguagaacucacacuggugagguaaugggauccggugguucuagacuugccaacu
12_6295	180000	0.90 ± 0.04		TRUE	361443	361347	0	96	yes	bta-miR-92a	hsa-miR-25-3p	12:66227265..66227324:+	uauugcacuugucccggccugu	22	agguugggaucgguugcaaugcu	23	agguugggaucgguugcaaugcuguguuucuguaugguauugcacuugucccggccugu
8_8380	130000	0.90 ± 0.04		TRUE	263784	261310	1	2473	yes	bta-miR-31	hsa-miR-31-5p	8:22534821..22534880:+	aggcaagaugcuggcauagcug	22	ugcuaugccaacauauugccauc	23	aggcaagaugcuggcauagcuguugaacugcgaaccugcuaugccaacauauugccauc
16_5060	110000	0.90 ± 0.04		TRUE	229394	228898	0	496	yes	bta-miR-200b	mmu-miR-200b-3p	16:52521990..52522049:-	uaauacugccugguaaugaugac	23	caucuuacugggcagcauugga	22	caucuuacugggcagcauuggauggugucuggucucuaauacugccugguaaugaugac
5_9912	97000	0.90 ± 0.04		TRUE	191227	190854	0	373	yes	bta-let-7a-5p	hsa-let-7a-5p	5:117119388..117119458:+	ugagguaguagguuguauaguu	22	cuauacaaucuacugucuuucc	22	ugagguaguagguuguauaguuuggggcucugcccugcuaugggauaacuauacaaucuacugucuuucc
15_6087	97000	0.90 ± 0.04		TRUE	191090	191084	1	5	yes	bta-let-7a-5p	hsa-let-7a-5p	15:33347569..33347636:-	ugagguaguagguuguauaguu	22	cuguacagccuccuagcuuucc	22	ugagguaguagguuguauaguuuagaauuacaucaagggagauaacuguacagccuccuagcuuucc
5_10053	84000	0.90 ± 0.04		TRUE	166534	166498	0	36	yes	bta-let-7i	hsa-let-7a-5p	5:51209083..51209159:-	ugagguaguaguuugugcuguu	22	cugcgcaagcuacugccuug	20	ugagguaguaguuugugcuguuggucggguugugacauugcccgcuguggagauaacugcgcaagcuacugccuug
X_11723	74000	0.90 ± 0.04		TRUE	146800	141823	0	4977	yes	bta-miR-221	hsa-miR-221-3p	X:103538859..103538921:+	agcuacauugucugcuggguuu	22	accuggcauacaauguagauuucugu	26	accuggcauacaauguagauuucuguguuuguugagcaacagcuacauugucugcuggguuu
7_8140	68000	0.90 ± 0.04		STAR	133600	132219	1	1380	yes	bta-miR-27a-5p	hsa-miR-27a-3p	7:12981795..12981855:-	uucacaguggcuaaguuccg	20	agggcuuagcugcuugugagca	22	agggcuuagcugcuugugagcagguccacaucaaaucguguucacaguggcuaaguuccg
5_9754	66000	0.90 ± 0.04		TRUE	129523	129495	0	28	yes	bta-miR-26a	hsa-miR-26a-5p	5:55977936..55977996:+	uucaaguaauccaggauaggcu	22	ccuauucuugauuacuuguuuc	22	uucaaguaauccaggauaggcuguuuccaucugugaggccuauucuugauuacuuguuuc
22_2180	66000	0.90 ± 0.04		TRUE	129475	129459	0	16	yes	bta-miR-26a	hsa-miR-26a-5p	22:11457915..11457976:+	uucaaguaauccaggauaggcu	22	ccuauucucgguuacuugcacg	22	uucaaguaauccaggauaggcugugcaggucccaaggggccuauucucgguuacuugcacg
4_9281	63000	0.90 ± 0.04		TRUE	124619	122893	0	1726	yes	bta-miR-148a	mmu-miR-152-3p	4:70414256..70414316:+	ucagugcacuacagaacuuugu	22	aaaguucugagacacuccgacu	22	aaaguucugagacacuccgacucugaauaugauagaagucagugcacuacagaacuuugu
3_10446	53000	0.90 ± 0.04		TRUE	104875	104867	0	8	yes	bta-miR-186	mmu-miR-186-5p	3:74462309..74462370:+	caaagaauucuccuuuugggcu	22	gcccaaaggugaauuuuuuggg	22	caaagaauucuccuuuugggcuuucugauuuuauuuuaagcccaaaggugaauuuuuuggg
22_2270	52000	0.90 ± 0.04		TRUE	103357	103301	0	56	yes	bta-miR-191	mmu-miR-191-5p	22:51543484..51543548:+	caacggaaucccaaaagcagcug	23	cugcgcuuggauuucguuccc	21	caacggaaucccaaaagcagcuguugucuccagagcauuccagcugcgcuuggauuucguuccc
15_6085	48000	0.90 ± 0.04		TRUE	95450	81432	21	13997	yes	bta-miR-125b	mmu-miR-125a-5p	15:33298826..33298888:-	ucccugagacccuaacuuguga	22	acggguuaggcucuugggagcu	22	ucccugagacccuaacuugugauguuuaccguuuaaauccacggguuaggcucuugggagcu
3_10873	43000	0.90 ± 0.04		TRUE	84604	83997	3	604	yes	bta-miR-30e-5p	hsa-miR-30a-5p	3:106062503..106062567:-	uguaaacauccuugacuggaagcu	24	cuuucagucggauguuuacagc	22	uguaaacauccuugacuggaagcuguaaggcguugcaaggagcuuucagucggauguuuacagc
7_8043	41000	0.90 ± 0.04		TRUE	82092	82048	0	44	yes	bta-miR-378	hsa-miR-378a-3p	7:63067305..63067365:+	acuggacuuggagucagaaggc	22	cuccugacuccagguccugugu	22	cuccugacuccagguccuguguguuaccucgaaauagcacuggacuuggagucagaaggc
19_2802	41000	0.90 ± 0.04		TRUE	81333	81275	3	55	yes	bta-miR-10a	mmu-miR-10b-5p	19:38549275..38549337:+	uacccuguagauccgaauuugu	22	caaauucguaucuaggggaau	21	uacccuguagauccgaauuuguguaaggaauuuugugaucacaaauucguaucuaggggaau
1_12353	41000	0.90 ± 0.04		TRUE	81193	81135	0	58	yes	bta-miR-125b	mmu-miR-125a-5p	1:19881358..19881419:-	ucccugagacccuaacuuguga	22	acaagucaggcucuugggaccu	22	ucccugagacccuaacuugugagguauuuuaguagcaucacaagucaggcucuugggaccu
19_2691	36000	0.90 ± 0.04		STAR	71809	49930	0	21879	yes	bta-miR-423-5p	hsa-miR-423-3p	19:21799500..21799559:+	agcucggucugaggccccucagu	23	ugaggggcagagagcgagacuuu	23	ugaggggcagagagcgagacuuuucuauuuuccaaaagcucggucugaggccccucagu
18_3586	34000	0.90 ± 0.04		TRUE	68387	67925	0	462	no	bta-miR-125a	mmu-miR-125a-5p	18:58015549..58015609:+	ucccugagacccuuuaaccuguga	24	acaggugagguucuugggagcc	22	ucccugagacccuuuaaccugugaggacguccagggucacaggugagguucuugggagcc
X_11815	34000	0.90 ± 0.04		TRUE	68361	67893	2	466	yes	bta-miR-6119-5p		X:3998286..3998349:-	agagguaaaaaauugauuugacu	23	caaaucauuuuuuacucucca	21	agagguaaaaaauugauuugacuaguucuuuaacacaucuagcaaaucauuuuuuacucucca
16_5151	33000	0.90 ± 0.04		TRUE	66206	65146	0	1060	yes	bta-miR-181a	mmu-miR-181a-5p	16:79685955..79686018:-	aacauucaacgcugucggugagu	23	accaucgaccguugauuguacc	22	aacauucaacgcugucggugaguuuggaauuaaaaaucaaaaccaucgaccguugauuguacc
11_7522	33000	0.90 ± 0.04		TRUE	65466	65145	0	321	yes	bta-miR-181a	mmu-miR-181a-5p	11:95709449..95709508:+	aacauucaacgcugucggugagu	23	accaccgaccguugacuguac	21	aacauucaacgcugucggugaguuugggauuugaaaaaaccaccgaccguugacuguac
X_11698	33000	0.90 ± 0.04		TRUE	65306	65293	0	13	yes	bta-miR-660	hsa-miR-660-5p	X:92901865..92901921:+	uacccauugcauaucggagcug	22	accuccuaugugcauggauu	20	uacccauugcauaucggagcugugaauucucaaagcaccuccuaugugcauggauu
14_5584	32000	0.90 ± 0.04		TRUE	63878	40985	0	22893	yes	bta-miR-151-5p	mmu-miR-151-5p	14:4030326..4030383:+	ucgaggagcucacagucuagua	22	cuagacugaagcuccuugagg	21	ucgaggagcucacagucuaguacgucucauccccuacuagacugaagcuccuugagg
14_5592	28000	0.90 ± 0.04		TRUE	55517	55348	0	169	yes	bta-miR-30d	hsa-miR-30a-5p	14:8080297..8080359:+	uguaaacauccccgacuggaagcu	24	cuuucagucagauguuugcugc	22	uguaaacauccccgacuggaagcuguaccacacagcuaagcuuucagucagauguuugcugc
1_12515	28000	0.90 ± 0.04		TRUE	55058	54962	0	96	yes	bta-miR-16b	hsa-miR-15a-5p	1:107923249..107923312:-	uagcagcacguaaauauuggcg	22	accaauauuauugugcugcuu	21	uagcagcacguaaauauuggcguaguaaaauaaauauuaaacaccaauauuauugugcugcuu
22_2254	21000	0.90 ± 0.04		TRUE	42721	42680	0	41	yes	bta-let-7g	hsa-let-7a-5p	22:49189344..49189423:+	ugagguaguaguuuguacaguu	22	cuguacaggccacugccuugcc	22	ugagguaguaguuuguacaguuugagggucuaugauaccacccgguacaggagauaacuguacaggccacugccuugcc
4_9503	19000	0.90 ± 0.04		TRUE	37643	37247	0	396	yes	bta-miR-183	mmu-miR-183-5p	4:94411433..94411495:-	uauggcacugguagaauucacug	23	ugaauuaccgaagggccauaaa	22	uauggcacugguagaauucacugugaacagucucggucagugaauuaccgaagggccauaaa
3_10616	19000	0.90 ± 0.04		TRUE	37617	37602	0	15	yes	bta-miR-92b	hsa-miR-25-3p	3:15480738..15480801:-	uauugcacucgucccggccucc	22	agggacgggacgcggugcagugu	23	agggacgggacgcggugcaguguuguucuuuccccugccaauauugcacucgucccggccucc
18_3582	18000	0.90 ± 0.04		TRUE	36910	36225	0	685	no	bta-miR-99b	hsa-miR-99a-5p	18:58014874..58014933:+	cacccguagaaccgaccuugcg	22	caagcucgugucugugggucc	21	cacccguagaaccgaccuugcggggccuucgccgcacacaagcucgugucugugggucc
13_5448	18000	0.90 ± 0.04		TRUE	35884	35876	0	8	yes	bta-miR-103	hsa-miR-103a-3p	13:51742427..51742487:-	agcagcauuguacagggcuauga	23	agcuucuuuacagugcugccuug	23	agcuucuuuacagugcugccuuguagcauucaggucaagcagcauuguacagggcuauga
4_9510	17000	0.90 ± 0.04		TRUE	33398	33263	0	135	yes	bta-miR-29a	hsa-miR-29a-3p	4:95402319..95402379:-	uagcaccaucugaaaucgguua	22	acugauuucuuuugguguucaga	23	acugauuucuuuugguguucagagucaauauaauuuucuagcaccaucugaaaucgguua
25_609	16000	0.90 ± 0.04		TRUE	32202	31808	0	394	no	bta-miR-25	hsa-miR-25-3p	25:36892462..36892522:+	cauugcacuugucucggucuga	22	aggcggagacuugggcaauugcu	23	aggcggagacuugggcaauugcuggacgcugccccgggcauugcacuugucucggucuga
8_8507	15000	0.90 ± 0.04		STAR	29825	29810	1	14	yes	bta-miR-23b-5p	hsa-miR-23a-3p	8:83009615..83009676:+	aucacauugccagggauuaccacg	24	ggguuccuggcaugcugauuu	21	ggguuccuggcaugcugauuugugacuuaagauuaaaaucacauugccagggauuaccacg
29_1202	14000	0.90 ± 0.04		TRUE	29071	29065	2	4	yes	bta-miR-192	hsa-miR-192-5p	29:43731679..43731743:+	cugaccuaugaauugacagcc	21	cugccaauuccauaggucaca	21	cugaccuaugaauugacagccagugcucuuguguccccucuggcugccaauuccauaggucaca
1_12446	13000	0.90 ± 0.04		STAR	27018	16314	4	10700	yes	bta-miR-28	hsa-miR-28-3p	1:79250541..79250603:-	cacuagauugagagcuccugga	22	aaggagcucacagucuauugag	22	aaggagcucacagucuauugaguugccuuucugacuuucccacuagauugagagcuccugga
7_7858	13000	0.90 ± 0.04		STAR	26538	26346	1	191	yes	bta-miR-340	rno-miR-340-5p	7:1147003..1147068:+	uuauaaagcaaugagacugauu	22	uccgucucaguuacuuuauagcc	23	uuauaaagcaaugagacugauugucaugugucguuugugggauccgucucaguuacuuuauagcc
18_3584	13000	0.90 ± 0.04		TRUE	26198	26070	4	124	yes	bta-let-7e	hsa-let-7a-5p	18:58015043..58015110:+	ugagguaggagguuguauaguu	22	cuauacggccuccuagcuuucc	22	ugagguaggagguuguauaguugaggaggacacccaaggagaucacuauacggccuccuagcuuucc
5_10148	12000	0.90 ± 0.04		TRUE	24289	24188	0	101	yes	bta-miR-200c	mmu-miR-200b-3p	5:103859437..103859500:-	uaauacugccggguaaugaugga	23	cgucuuacccagcaguguuugg	22	cgucuuacccagcaguguuugggugcugguugggagucucuaauacugccggguaaugaugga
12_6375	11000	0.90 ± 0.04		TRUE	22699	22665	1	33	yes	bta-miR-16a	hsa-miR-15a-5p	12:19596212..19596275:-	uagcagcacguaaauauuggug	22	uccaguauuaacugugcugcug	22	uagcagcacguaaauauugguguuaagauucuaaaauuaucuccaguauuaacugugcugcug
15_6089	11000	0.90 ± 0.04		TRUE	22012	21975	0	37	yes	bta-miR-100	hsa-miR-99a-5p	15:33353401..33353458:-	aacccguagauccgaacuugug	22	caagcuugugucuauagguaug	22	aacccguagauccgaacuuguggugguagugcacacaagcuugugucuauagguaug
2_11362	10000	0.90 ± 0.04		TRUE	20692	20408	0	284	yes	bta-miR-128	mmu-miR-128-3p	2:62007763..62007819:-	ucacagugaaccggucucuuu	21	cggggccguagcacugucugaga	23	cggggccguagcacugucugagagguuuacauuucucacagugaaccggucucuuu
26_1588	10000	0.90 ± 0.04		TRUE	20666	20613	0	53	yes	bta-miR-107	hsa-miR-103a-3p	26:11288004..11288062:-	agcagcauuguacagggcuau	21	agcuucuuuacaguguugccuug	23	agcuucuuuacaguguugccuuguggcauggaguucaagcagcauuguacagggcuau
18_3441	8600	0.90 ± 0.04		TRUE	16895	16636	1	258	yes	bta-miR-140	cfa-miR-140	18:37088153..37088215:+	accacaggguagaaccacggac	22	cagugguuuuacccuaugg	19	cagugguuuuacccuaugguagguuacgucaugcuguucuaccacaggguagaaccacggac
16_5058	8400	0.90 ± 0.04		TRUE	16597	15344	1	1252	yes	bta-miR-200a	mmu-miR-141-3p	16:52521335..52521396:-	uaacacugucugguaacgauguu	23	caucuuaccggacagugcugga	22	caucuuaccggacagugcuggauuucucggcucgacucuaacacugucugguaacgauguu
7_8138	7800	0.90 ± 0.04		TRUE	15448	15168	0	280	yes	bta-miR-24-3p	hsa-miR-24-3p	7:12981644..12981701:-	uggcucaguucagcaggaac	20	ugccuacugagcugaaacacagu	23	ugccuacugagcugaaacacaguugauuugugcacacuggcucaguucagcaggaac
8_8511	7700	0.90 ± 0.04		STAR	15212	15168	0	44	yes	bta-miR-24	hsa-miR-24-3p	8:83010383..83010440:+	uggcucaguucagcaggaac	20	ugccuacugagcugauaucagu	22	ugccuacugagcugauaucaguucucauuuuacacacuggcucaguucagcaggaac
29_1271	7600	0.90 ± 0.04		TRUE	14919	12284	0	2635	no	bta-miR-210	hsa-miR-210	29:51025449..51025509:+	cugugcgugugacagcggcuga	22	agccacugcccaccgcacacug	22	agccacugcccaccgcacacugcgcugcuccggacccacugugcgugugacagcggcuga
8_8528	6900	0.90 ± 0.04		TRUE	13693	12292	4	1397	yes	bta-let-7d	hsa-let-7a-5p	8:86887438..86887514:+	agagguaguagguugcauaguu	22	cuauacgaccugcugccuuucu	22	agagguaguagguugcauaguuuucgggcagggauuuugcccacaaggagguaacuauacgaccugcugccuuucu
2_11162	6900	0.90 ± 0.04		TRUE	13665	13616	0	49	yes	bta-miR-26b	hsa-miR-26a-5p	2:107133408..107133465:+	uucaaguaauucaggauagguu	22	ccuguucuccauuacuuggcuc	22	uucaaguaauucaggauagguugugugcuguccagccuguucuccauuacuuggcuc
25_431	6400	0.90 ± 0.04		TRUE	12710	12630	0	80	yes	bta-miR-193b	mmu-miR-193a-3p	25:13339496..13339555:+	aacuggcccacaaagucccgcu	22	cgggguuuugagggcgagauga	22	cgggguuuugagggcgagaugaguuuauguuuuauccaacuggcccacaaagucccgcu
X_12023	6400	0.90 ± 0.04		TRUE	12578	12294	0	284	yes	bta-miR-98	hsa-let-7a-5p	X:96382645..96382725:-	ugagguaguaaguuguauuguu	22	cuauacaacuuacuacuuuccc	22	ugagguaguaaguuguauuguugugggguagggauuuuaggccccaauuugaagauaacuauacaacuuacuacuuuccc
1_12345	6200	0.90 ± 0.04		TRUE	12303	12302	0	1	yes	bta-miR-155	mmu-miR-155-5p	1:10227276..10227337:-	uuaaugcuaaucgugauagggguu	24	cuccuacauguuagcauuaaca	22	uuaaugcuaaucgugauagggguuuuuaccucggacugacuccuacauguuagcauuaaca
4_9333	6100	0.90 ± 0.04		STAR	12099	10169	0	1930	yes	bta-miR-335	hsa-miR-335-3p	4:95071006..95071064:+	uuuuucauuauugcuccugacc	22	ucaagagcaauaacgaaaaaugu	23	ucaagagcaauaacgaaaaauguuugucauaaaccguuuuucauuauugcuccugacc
8_8644	6000	0.90 ± 0.04		TRUE	11854	11850	0	4	yes	bta-miR-101	hsa-miR-101-3p	8:39940840..39940898:-	uacaguacugugauaacugaag	22	cgguuaucaugguaccgaugcu	22	cgguuaucaugguaccgaugcuguauaucugaaagguacaguacugugauaacugaag
3_10451	5800	0.90 ± 0.04		TRUE	11485	11472	0	13	yes	bta-miR-101	hsa-miR-101-3p	3:80666430..80666489:+	uacaguacugugauaacugaag	22	ucaguuaucacagugcugaugcu	23	ucaguuaucacagugcugaugcuguccauucuaaagguacaguacugugauaacugaag
12_6377	5300	0.90 ± 0.04		TRUE	10425	10418	0	7	yes	bta-miR-15a	hsa-miR-15a-5p	12:19596356..19596415:-	uagcagcacauaaugguuugu	21	caggccauauugugcugccuca	22	uagcagcacauaaugguuuguggauuuugaaaaggugcaggccauauugugcugccuca
X_11695	5100	0.90 ± 0.04		STAR	10090	9740	0	350	yes	bta-miR-500	hsa-miR-500a-3p	X:92899710..92899772:+	augcaccugggcaaggauucuga	23	uaauccuugcuaccugggugagagu	25	uaauccuugcuaccugggugagagugcuuucugaaugcaaugcaccugggcaaggauucuga
X_11684	4800	0.90 ± 0.04		TRUE	9594	9202	0	392	yes	bta-miR-532	hsa-miR-532-5p	X:92886519..92886578:+	caugccuugaguguaggaccgu	22	ccucccacacccaaggcuugca	22	caugccuugaguguaggaccguuggcaucuuaauuacccucccacacccaaggcuugca
17_4736	4000	0.90 ± 0.04		TRUE	8012	6632	0	1380	yes	bta-miR-130b	mmu-miR-130a-3p	17:74100549..74100608:-	cagugcaaugaugaaagggca	21	acucuuucccuguugcacuacu	22	acucuuucccuguugcacuacugugcgccccuggcaagcagugcaaugaugaaagggca
3_10242	3400	0.90 ± 0.04		TRUE	6847	6534	1	312	yes	bta-miR-9-5p	mmu-miR-9-5p	3:14462440..14462501:+	ucuuugguuaucuagcuguauga	23	auaaagcuagauaaccgaaagu	22	ucuuugguuaucuagcuguaugagugguguggagucuucauaaagcuagauaaccgaaagu
7_8303	3400	0.90 ± 0.04		TRUE	6846	6534	0	312	yes	bta-miR-9-5p	mmu-miR-9-5p	7:90554689..90554748:-	ucuuugguuaucuagcuguauga	23	auaaagcuagauaaccgaaagu	22	ucuuugguuaucuagcuguaugaguguauuggucuucauaaagcuagauaaccgaaagu
21_3866	3400	0.90 ± 0.04		TRUE	6841	6534	0	307	yes	bta-miR-9-5p	mmu-miR-9-5p	21:21250116..21250177:+	ucuuugguuaucuagcuguauga	23	auaaagcuagauaaccgaaagu	22	ucuuugguuaucuagcuguaugagugccacagagccgucauaaagcuagauaaccgaaagu
18_3542	3400	0.90 ± 0.04		TRUE	6714	6710	0	4	yes	bta-miR-769	hsa-miR-769-5p	18:53945906..53945967:+	ugagaccuccggguucugagcu	22	agcugggaucucuggggucucggu	24	ugagaccuccggguucugagcugugauguugcuucccagcugggaucucuggggucucggu
25_433	3200	0.90 ± 0.04		STAR	6445	6368	0	77	yes	bta-miR-365-5p	hsa-miR-365a-3p	25:13344249..13344311:+	uaaugccccuaaaaauccuuau	22	agggacuuuugggggcagaugug	23	agggacuuuugggggcagauguguuugcauuccacuaucauaaugccccuaaaaauccuuau
19_3052	3200	0.90 ± 0.04		TRUE	6430	6368	0	62	yes	bta-miR-365-3p	hsa-miR-365a-3p	19:18811283..18811344:-	uaaugccccuaaaaauccuuau	22	agggacuuucaggggcagcugug	23	agggacuuucaggggcagcuguguuuucugacucagucauaaugccccuaaaaauccuuau
X_11630	3200	0.90 ± 0.04		TRUE	6348	4579	0	1769	yes	bta-miR-361	hsa-miR-361-5p	X:74328427..74328489:+	uuaucagaaucuccagggguac	22	ucccccaggugugauucugauuug	24	uuaucagaaucuccagggguacuuauaauuugaaaaagucccccaggugugauucugauuug
19_2989	3200	0.90 ± 0.04		TRUE	6340	6004	0	336	yes	bta-miR-142-5p	mmu-miR-142-5p	19:9527315..9527376:-	cauaaaguagaaagcacuacu	21	aguguuuccuacuuuauggaug	22	cauaaaguagaaagcacuacuaacagcacuggaggguguaguguuuccuacuuuauggaug
14_5594	3000	0.90 ± 0.04		TRUE	5951	5949	0	2	yes	bta-miR-30b-5p	hsa-miR-30a-5p	14:8084737..8084797:+	uguaaacauccuacacucagcu	22	cugggagguggauguuuacuuc	22	uguaaacauccuacacucagcuguaacacacgagucggcugggagguggauguuuacuuc
21_3965	2900	0.90 ± 0.04		TRUE	5816	5720	0	96	yes	bta-miR-342	rno-miR-342-3p	21:66706867..66706932:+	ucucacacagaaaucgcacccauc	24	aggggugcuaucugugguugaggaca	26	aggggugcuaucugugguugaggacacggcaaaugaaacugucucacacagaaaucgcacccauc
X_11655	2900	0.90 ± 0.04		TRUE	5686	5683	0	3	yes	bta-miR-421	rno-miR-421-3p	X:82024091..82024149:+	aucaacagacauuaauugggcgc	23	ccucauuaaauguuuguugaau	22	ccucauuaaauguuuguugaaugaaaaaaugaaucaucaacagacauuaauugggcgc
22_2272	2800	0.90 ± 0.04		TRUE	5679	5575	0	104	yes	bta-miR-425-5p	mmu-miR-425-5p	22:51543965..51544027:+	aaugacacgaucacucccguugagu	25	caucgggaaugucguguccgcc	22	aaugacacgaucacucccguugagugggcacccaagaagccaucgggaaugucguguccgcc
19_3054	2800	0.90 ± 0.04		STAR	5573	5369	0	204	yes	bta-miR-193a-5p	mmu-miR-193a-3p	19:18824231..18824287:-	aacuggccuacaaagucccagu	22	ugggucuuugcgggcgagauga	22	ugggucuuugcgggcgagaugaaggugucgguucaacuggccuacaaagucccagu
12_6286	2700	0.90 ± 0.04		TRUE	5350	4024	0	1326	yes	bta-miR-17-5p	hsa-miR-17-5p	12:66226567..66226625:+	caaagugcuuacagugcagguag	23	acugcagugaaggcacuugua	21	caaagugcuuacagugcagguagugauaugugcaucuacugcagugaaggcacuugua
1_12517	2600	0.90 ± 0.04		TRUE	5190	4663	0	527	yes	bta-miR-15b	hsa-miR-15a-5p	1:107923398..107923457:-	uagcagcacaucaugguuuaca	22	cgaaucauuauuugcugcucu	21	uagcagcacaucaugguuuacauacuacagucaagaugcgaaucauuauuugcugcucu
27_935	2500	0.90 ± 0.04		TRUE	5030	5028	0	2	yes	bta-miR-486	hsa-miR-486-5p	27:36261846..36261910:-	uccuguacugagcugccccgag	22	cgggucagcucaguaccgggcg	22	uccuguacugagcugccccgaggcccuucgcugugcccagcucgggucagcucaguaccgggcg
16_4848	2000	0.90 ± 0.04		TRUE	3964	3881	4	79	yes	bta-miR-34a	hsa-miR-34a-5p	16:45197411..45197476:+	uggcagugucuuagcugguuguu	23	caaucagcaaguauacugcccu	22	uggcagugucuuagcugguuguugugaguaauaaugcaggaagcaaucagcaaguauacugcccu
20_4320	1900	0.90 ± 0.04		TRUE	3914	3901	0	13	yes	bta-miR-2285q		20:13408720..13408779:-	aaggaccugaaugaacuuucugg	23	aaaaaguucauucagguuuucugu	24	aaaaaguucauucagguuuucuguaagauguuagggaaggaccugaaugaacuuucugg
12_6292	1900	0.90 ± 0.04		TRUE	3802	3765	0	37	yes	bta-miR-20a	hsa-miR-17-5p	12:66227012..66227071:+	uaaagugcuuauagugcagguag	23	acugcauuaugagcacuuaaagu	23	uaaagugcuuauagugcagguaguguuuaguuaucuacugcauuaugagcacuuaaagu
25_653	1500	0.90 ± 0.04		TRUE	3082	3054	0	28	no	bta-miR-339b	rno-miR-339-5p	25:42294011..42294068:+	ucccuguccuccaggagcuc	20	cgcuccucgaggccagagccc	21	ucccuguccuccaggagcucacuugguccggccgugcgcuccucgaggccagagccc
8_8655	1500	0.90 ± 0.04		TRUE	2994	2993	0	1	yes	bta-miR-204	mmu-miR-204-5p	8:47259552..47259612:-	uucccuuugucauccuaugccug	23	gcugggaaggcaaagggacgu	21	uucccuuugucauccuaugccugagaauauaugaaggaggcugggaaggcaaagggacgu
1_12423	1400	0.90 ± 0.04		TRUE	2869	2858	1	10	yes	bta-miR-6529		1:65453357..65453417:-	gagagaucagaggcgcagagu	21	ccugugccuuuuaccucuuua	21	gagagaucagaggcgcagagugcgucaaugucaaugaagccugugccuuuuaccucuuua
7_8011	1400	0.90 ± 0.04		STAR	2798	2797	0	1	yes	bta-miR-6120-5p	hsa-miR-4781-3p	7:45882307..45882368:+	uauguuggacaacguggauagca	23	cuguucccguuuuucacaug	20	cuguucccguuuuucacauguguacugauguuugaucauauguuggacaacguggauagca
12_6293	1100	0.90 ± 0.04		TRUE	2265	2256	0	9	yes	bta-miR-19b	hsa-miR-19a-3p	12:66227148..66227208:+	ugugcaaauccaugcaaaacug	22	aguuuugcagguuugcauccagc	23	aguuuugcagguuugcauccagcugugugauauucugcugugcaaauccaugcaaaacug
29_1200	1000	0.90 ± 0.04		TRUE	2014	2013	0	1	yes	bta-miR-194	mmu-miR-194-5p	29:43731474..43731531:+	uguaacagcaacuccaugugga	22	ccaguggggcugcuguuaucug	22	uguaacagcaacuccauguggaaguaccucuaguuccaguggggcugcuguuaucug
6_8872	1000	0.90 ± 0.04		TRUE	2012	1773	0	239	yes	bta-miR-2285f		6:60109730..60109789:+	aaaaccugaaugaacuuuuugg	22	aacaaguucguuuggguuuucu	22	aacaaguucguuuggguuuucuguaaaaccguauggaaaaaccugaaugaacuuuuugg
4_9512	990	0.90 ± 0.04		TRUE	1947	1930	16	1	yes	bta-miR-29b	hsa-miR-29a-3p	4:95402701..95402765:-	uagcaccauuugaaaucaguguu	23	gcugguuucauauggugguuuaga	24	gcugguuucauauggugguuuagauuuaaauagugauugucuagcaccauuugaaaucaguguu
22_2343	920	0.90 ± 0.04		TRUE	1818	1812	0	6	yes	bta-miR-2285f		22:21900474..21900533:-	aaaaccugaaugaacuuuuugg	22	aaaaaguuaguuuagguuuuu	21	aaaaaguuaguuuagguuuuucguaagaugguauggaaaaaccugaaugaacuuuuugg
3_10766	870	0.90 ± 0.04		TRUE	1719	1693	0	26	yes	bta-miR-2285k		3:53564241..53564301:-	aaaaccggaaugaacuuuuugg	22	agaaaguucauucagguuuuu	21	agaaaguucauucagguuuuucuuuaacagcuugcugaaaaaccggaaugaacuuuuugg
1_12450	840	0.90 ± 0.04		TRUE	1659	1628	0	31	yes	bta-miR-2285k		1:80871209..80871268:-	aaaaccggaaugaacuuuuugg	22	aaaaguucauuuggguuuuucu	22	aaaaguucauuuggguuuuucuauaacaucuugcagaaaaaccggaaugaacuuuuugg
12_6288	840	0.90 ± 0.04		TRUE	1650	1254	10	386	no	bta-miR-18a	hsa-miR-18a-5p	12:66226702..66226765:+	uaaggugcaucuagugcagauag	23	acugcccuaagugcuccuucug	22	uaaggugcaucuagugcagauagugaaguagauuagcaucuacugcccuaagugcuccuucug
X_11648	830	0.90 ± 0.04		TRUE	1629	941	0	688	yes	bta-miR-374a	hsa-miR-374a-5p	X:81951234..81951286:+	uuauaauacaaccugauaagug	22	cuuaucagguuguauuguaauu	22	uuauaauacaaccugauaaguguuacagcacuuaucagguuguauuguaauu
13_5410	830	0.90 ± 0.04		TRUE	1634	1631	0	3	yes	bta-miR-2285k		13:23904426..23904486:-	aaaaccggaaugaacuuuuugg	22	aaaaaguuaguucagauuuuu	21	aaaaaguuaguucagauuuuuccauagcaucucauggaaaaaccggaaugaacuuuuugg
4_9280	830	0.90 ± 0.04		TRUE	1622	1577	0	45	yes	bta-miR-196b	hsa-miR-196a-5p	4:69327775..69327830:+	uagguaguuuccuguuguuggg	22	ucgacagcacgacacugccu	20	uagguaguuuccuguuguugggauccaccuuucucucgacagcacgacacugccu
4_9501	810	0.90 ± 0.04		TRUE	1598	1589	5	4	yes	bta-miR-96	hsa-miR-96-5p	4:94411208..94411272:-	uuuggcacuagcacauuuuugcu	23	caaucaugugcagugccaauau	22	uuuggcacuagcacauuuuugcuugugucucuccgcucugagcaaucaugugcagugccaauau
8_8775	800	0.90 ± 0.04		TRUE	1574	1479	0	95	yes	bta-miR-32	hsa-miR-25-3p	8:100305162..100305224:-	uauugcacaugacuaaguugc	21	caauuuaguaugugugauauu	21	uauugcacaugacuaaguugcauguugucacggccucagugcaauuuaguaugugugauauu
X_11689	790	0.90 ± 0.04		TRUE	1557	1522	0	35	yes	bta-miR-502b		X:92897963..92898025:+	aauccaccugggcaaggauucuga	24	uaauucuugcuccccaggugagagu	25	uaauucuugcuccccaggugagagugcuuugugaaugcaauccaccugggcaaggauucuga
20_4202	780	0.90 ± 0.04		TRUE	1531	1525	0	6	yes	bta-miR-449a	hsa-miR-34a-5p	20:23967405..23967467:+	uggcaguguauuguuagcuggu	22	cagcuaacaugcaacugcuauc	22	uggcaguguauuguuagcugguugaauaugugagugccaucagcuaacaugcaacugcuauc
15_5999	780	0.90 ± 0.04		STAR	1524	1280	45	199	yes	bta-miR-129-5p	mmu-miR-129-1-3p	15:74545200..74545264:+	aagcccuuaccccaaaaagcau	22	cuuuuugcggucugggcuugc	21	cuuuuugcggucugggcuugcuguacauaacucaauagccggaagcccuuaccccaaaaagcau
3_10558	730	0.90 ± 0.04		TRUE	1448	1445	0	3	no	bta-miR-149-5p	mmu-miR-149-5p	3:120467962..120468023:+	ucuggcuccgugucuucacu	20	gagggagggacgggggcugug	21	ucuggcuccgugucuucacucccguguguguccaccgagggagggagggacgggggcugug
3_10728	730	0.90 ± 0.04		TRUE	1435	1431	1	3	yes	bta-miR-197	hsa-miR-197-3p	3:33964973..33965034:-	uucaccaccuucuccacccagc	22	cggguagagagggcagugggagg	23	cggguagagagggcagugggagguaagagcucuucacccuucaccaccuucuccacccagc
25_762	710	0.90 ± 0.04		STAR	1399	1061	0	338	yes	bta-miR-3432		25:34409297..34409357:-	cagcaacuaaagaucccucagg	22	ugcgggaucuuuaguuguggug	22	ugcgggaucuuuaguuguggugugugaauucuuaguugcagcaacuaaagaucccucagg
14_5733	660	0.90 ± 0.04		TRUE	1309	1305	0	4	yes	bta-miR-1839	cfa-miR-1839	14:1883851..1883911:-	aagguagauagaacaggucuug	22	ugaccuacauaucuaccaaca	21	aagguagauagaacaggucuuguuugcaaaaugaauucaugaccuacauaucuaccaaca
19_2803	590	0.90 ± 0.04		STAR	1150	410	0	740	yes	bta-miR-152	rno-miR-152-5p	19:39081179..39081238:+	agguucugugauacacuccgacu	23	ucagugcaugacagaacuugg	21	agguucugugauacacuccgacucgggcucuggagcagucagugcaugacagaacuugg
13_5265	560	0.90 ± 0.04		TRUE	1095	1034	0	61	yes	bta-miR-296	ssc-miR-296-3p	13:58091948..58092005:+	aggguugggcggaggcuuuccu	22	gagggccccccccaauccugu	21	gagggccccccccaauccuguugugcuugguucagaggguugggcggaggcuuuccu
26_1484	550	0.90 ± 0.04		TRUE	1076	1075	0	1	yes	bta-miR-146b	mmu-miR-146a-5p	26:22930915..22930975:+	ugagaacugaauuccauaggcugu	24	gcccuagggacucaguucuggu	22	ugagaacugaauuccauaggcugugagcucuagcaaaugcccuagggacucaguucuggu
18_3733	490	0.90 ± 0.04		STAR	960	899	0	61	yes	bta-miR-330	mmu-miR-326-3p	18:53654158..53654222:-	ucucugggccugugucuuaggcu	23	caaagcacacggccugcagagagg	24	ucucugggccugugucuuaggcucugcaagaucaaccgagcaaagcacacggccugcagagagg
12_6289	480	0.90 ± 0.04		TRUE	935	858	0	77	yes	bta-miR-19a	hsa-miR-19a-3p	12:66226849..66226907:+	ugugcaaaucuaugcaaaacuga	23	aguuuugcauaguugcacu	19	aguuuugcauaguugcacuacaagaagaauguaguugugcaaaucuaugcaaaacuga
9_7193	480	0.90 ± 0.04		TRUE	933	895	0	38	yes	bta-miR-30a-5p	hsa-miR-30a-5p	9:10768282..10768346:-	uguaaacauccucgacuggaagcu	24	uuucagucggauguuugcagcu	22	uguaaacauccucgacuggaagcugugaggcugcagaaaggcuuucagucggauguuugcagcu
5_9986	410	0.90 ± 0.04		STAR	811	763	2	46	yes	bta-miR-615	hsa-miR-615-3p	5:26157890..26157954:-	uccgagccugggucucccucu	21	ggggguccccggugcucggauc	22	ggggguccccggugcucggaucucgagggugcuuauuguucgguccgagccugggucucccucu
17_4560	410	0.90 ± 0.04		TRUE	811	512	0	299	yes	bta-miR-185	mmu-miR-185-5p	17:74967079..74967135:+	uggagagaaaggcaguuccuga	22	aggggcuggcuuuccuccggc	21	uggagagaaaggcaguuccugaugguccccuccccaggggcuggcuuuccuccggc
12_6389	400	0.90 ± 0.04		TRUE	777	772	0	5	yes	bta-miR-2299-5p	rno-miR-336-3p	12:29660168..29660227:-	acuggauucauuucucugaaa	21	guccggggaauggauccagcgu	22	acuggauucauuucucugaaaguggauuuuguggucuguccggggaauggauccagcgu
13_5248	390	0.90 ± 0.04		TRUE	773	469	0	304	yes	bta-miR-1388-5p	rno-miR-6327	13:54375944..54376003:+	aggacuguccaaccugagaaug	22	aucucagguuugucagcccg	20	aggacuguccaaccugagaauggugagcauccagggacaaucucagguuugucagcccg
19_2772	380	0.90 ± 0.04		TRUE	753	745	0	8	no	bta-miR-744	mmu-miR-744-5p	19:31333524..31333602:+	ugcggggcuagggcuaacagca	22	cuguugccacuaaccucaacc	21	ugcggggcuagggcuaacagcaggcucacugacgguuucccggaaaccacgcacaugcuguugccacuaaccucaacc
19_3040	370	0.90 ± 0.04		TRUE	728	632	0	96	yes	bta-miR-454	mmu-miR-130a-3p	19:10339872..10339936:-	uagugcaauauugcuuauaggguu	24	acccuaucgauauugucucugc	22	acccuaucgauauugucucugcuguguaaauagcucugaguagugcaauauugcuuauaggguu
5_9605	360	0.90 ± 0.04		TRUE	701	448	0	253	yes	bta-miR-331	rno-miR-331-3p	5:25109081..25109138:+	gccccugggccuauccuagaa	21	ucuagguauggucccagggau	21	ucuagguauggucccagggaucccagaucaaaccaggccccugggccuauccuagaa
17_4738	340	0.90 ± 0.04		TRUE	667	665	0	2	yes	bta-miR-301b	mmu-miR-130a-3p	17:74100869..74100925:-	cagugcaaugauauugucaaagc	23	ucugacgagguugcacua	18	ucugacgagguugcacuacugugcuuugaggagcagugcaaugauauugucaaagc
8_8725	340	0.90 ± 0.04		TRUE	661	397	11	253	yes	bta-miR-7	hsa-miR-7-5p	8:78575553..78575617:-	uggaagacuagugauuuuguuguu	24	caacaaaucacagucugccaua	22	uggaagacuagugauuuuguuguuuuuagauaacugaaucgacaacaaaucacagucugccaua
12_6374	270	0.90 ± 0.04		TRUE	532	423	0	109	yes	bta-miR-3613	hsa-miR-3613-5p	12:19542758..19542817:-	uguuguacuuuuuuuuuuguuc	22	acaaaaaaaaaagcccaacccu	22	uguuguacuuuuuuuuuuguucguugcauuuuuaggaacaaaaaaaaaagcccaacccu
X_11692	270	0.90 ± 0.04		TRUE	524	394	0	130	yes	bta-miR-362-5p	hsa-miR-362-5p	X:92898446..92898505:+	aauccuuggaaccuaggugugagu	24	aacacaccuauucaaggauuca	22	aauccuuggaaccuaggugugagugcuguucuagugcaacacaccuauucaaggauuca
X_11654	260	0.90 ± 0.04		TRUE	516	417	0	99	yes	bta-miR-374b	hsa-miR-374a-5p	X:82023932..82023984:+	auauaauacaaccugcuaagug	22	cuuaucagguuguauuaucauu	22	auauaauacaaccugcuaaguguccuagcacuuaucagguuguauuaucauu
3_10760	230	0.90 ± 0.04		TRUE	464	367	0	97	yes	bta-miR-2285b		3:52524779..52524839:-	aaaucugagugaacuuuuuggc	22	aaaaguucauuuggguuuuucu	22	aaaaguucauuuggguuuuucuguaagauguuacagaaaaaucugagugaacuuuuuggc
21_3862	210	0.90 ± 0.04		TRUE	407	397	0	10	yes	bta-miR-7	hsa-miR-7-5p	21:19989084..19989145:+	uggaagacuagugauuuuguuguu	24	caacaagucccagucugccgca	22	uggaagacuagugauuuuguuguugucuccugcgcucaacaacaagucccagucugccgca
X_11611	210	0.90 ± 0.04		TRUE	405	340	0	65	yes	bta-miR-652	hsa-miR-652-3p	X:62939302..62939365:+	aauggcgccacuaggguugugc	22	acaacccuaggagagggugcca	22	acaacccuaggagagggugccauucacauagacuagaauugaauggcgccacuaggguugugc
7_8175	200	0.90 ± 0.04		TRUE	395	394	0	1	yes	bta-miR-7	hsa-miR-7-5p	7:20584149..20584208:-	uggaagacuagugauuuuguuguu	24	caacaagucacagcuuccuca	21	uggaagacuagugauuuuguuguucugauguacuaugacaacaagucacagcuuccuca
4_9391	200	0.90 ± 0.04		STAR	393	265	0	128	yes	bta-miR-671	hsa-miR-671-3p	4:114614930..114614990:+	uccgguucucagggcuccacc	21	aggaagcccuggaggggcuggagg	24	aggaagcccuggaggggcuggaggugauggauguuuuccuccgguucucagggcuccacc
15_6114	200	0.90 ± 0.04		TRUE	398	392	0	6	yes	bta-miR-2285u		15:39596110..39596171:-	aaaucugagugaacuuuuuggc	22	gaaaaguucauuccaguuuuucu	23	gaaaaguucauuccaguuuuucuguacuaccuuaugggaaaaucugagugaacuuuuuggc
17_4564	180	0.90 ± 0.04		TRUE	365	255	1	109	no	bta-miR-1306	hsa-miR-1306-5p	17:74987969..74988028:+	ccaccuccccugcaaacgucca	22	uggacguuggcucuggugguga	22	ccaccuccccugcaaacguccagugaugcagagguaauggacguuggcucuggugguga
5_9987	180	0.90 ± 0.04		TRUE	349	330	0	19	yes	bta-miR-196a	hsa-miR-196a-5p	5:26199810..26199870:-	uagguaguuucauguuguuggg	22	ucggcaacaagaaacugccugagu	24	uagguaguuucauguuguugggauugaguuuugaacucggcaacaagaaacugccugagu
19_3090	160	0.90 ± 0.04		TRUE	307	286	0	21	yes	bta-miR-132	mmu-miR-132-3p	19:23651160..23651218:-	uaacagucuacagccauggucg	22	accguggcuuucgauuguuacu	22	accguggcuuucgauuguuacugugggaaccggagguaacagucuacagccauggucg
21_3969	150	0.90 ± 0.04		STAR	303	222	0	81	yes	bta-miR-345-5p	rno-miR-345-3p	21:66867102..66867161:+	cccugaacuaggggucuggagg	22	gcugacuccuaguccagugcu	21	gcugacuccuaguccagugcuugugauggcuggugggcccugaacuaggggucuggagg
X_11852	150	0.90 ± 0.04		STAR	299	273	0	26	yes	bta-miR-542-5p	mmu-miR-542-3p	X:18180150..18180209:-	ugugacagauugauaacugaaa	22	ucggggaucaucaugucacgaga	23	ucggggaucaucaugucacgagauaccacugugcacuugugacagauugauaacugaaa
16_4981	150	0.90 ± 0.04		TRUE	303	299	0	4	yes	bta-miR-215		16:24305744..24305803:-	ugaccuaugaauugacagacaa	22	ucugucauuucuguaggccaaug	23	ugaccuaugaauugacagacaacgugacuaagucugucugucauuucuguaggccaaug
4_9325	130	0.90 ± 0.04		TRUE	260	199	0	61	yes	bta-miR-129-5p	mmu-miR-129-5p	4:93220893..93220956:+	cuuuuugcggucugggcuugc	21	aagcccuuaccccaaaaag	19	cuuuuugcggucugggcuugcuguuccucucuacaguagucaggaagcccuuaccccaaaaag
19_2800	110	0.90 ± 0.04		TRUE	232	231	0	1	no	bta-miR-196a	hsa-miR-196a-5p	19:38497007..38497066:+	uagguaguuucauguuguuggg	22	caacgacauuaaaccacccga	21	uagguaguuucauguuguugggccuggauuucugaacacaacgacauuaaaccacccga
X_11686	100	0.90 ± 0.04		TRUE	195	162	10	23	yes	bta-miR-188	mmu-miR-188-5p	X:92886841..92886901:+	caucccuugcaugguggagggu	22	cucccacaugcaggguuugca	21	caucccuugcaugguggagggugagcuuucugaaaaccccucccacaugcaggguuugca
10_6646	100	0.90 ± 0.04		TRUE	194	135	0	59	yes	bta-miR-628	hsa-miR-628-5p	10:55017706..55017767:+	augcugacauauuuacuagagg	22	ucuaguaagaguggcagucgaag	23	augcugacauauuuacuagaggguaaaauuaauaaccuucuaguaagaguggcagucgaag
16_4857	90	0.90 ± 0.04		STAR	176	139	0	37	yes	bta-miR-2320-5p		16:50502455..50502516:+	ucgaugauggucccuguguuuu	22	uggcacaggguccagcugucggc	23	uggcacaggguccagcugucggccgugauacccgaugggucgaugauggucccuguguuuu
10_6901	86	0.90 ± 0.04		TRUE	162	151	0	11	yes	bta-miR-190a	mmu-miR-190a-5p	10:47321073..47321131:-	ugauauguuugauauauuagguu	23	acuauauaucaaacauauuccu	22	ugauauguuugauauauuagguuguuauuuaauccaacuauauaucaaacauauuccu
X_11650	71	0.90 ± 0.04		TRUE	132	88	0	44	yes	bta-miR-545-5p	hsa-miR-545-5p	X:81951397..81951458:+	ucaguaaauguuuauuggauga	22	ucaacaaacauuuauugugugcc	23	ucaguaaauguuuauuggaugaauaaaugaauggcucaucaacaaacauuuauugugugcc
7_8236	66	0.90 ± 0.04		TRUE	129	92	0	37	no	bta-miR-874	mmu-miR-874-3p	7:50687433..50687490:-	cugcccuggcccgagggaccga	22	cggccccacgcaccaggguaaga	23	cggccccacgcaccaggguaagagagacucacuuccugcccuggcccgagggaccga
19_3092	64	0.90 ± 0.04		STAR	118	105	0	13	yes	bta-miR-212	mmu-miR-132-3p	19:23651588..23651649:-	uaacagucuccagucacggcc	21	accuuggcucuagacugcuuacu	23	accuuggcucuagacugcuuacugcccgggccgcccucaguaacagucuccagucacggcc
X_11855	61	0.90 ± 0.04		TRUE	111	74	0	37	yes	bta-miR-424-5p	hsa-miR-15a-5p	X:18185458..18185514:-	cagcagcaauucauguuuuga	21	caaaacgugaggcgcugcu	19	cagcagcaauucauguuuugaagugcuuuaaacgguucaaaacgugaggcgcugcu
19_2900	60	0.90 ± 0.04		TRUE	116	115	0	1	yes	bta-miR-2346		19:51516024..51516079:+	acugaugugaaggugguuuggc	22	caugccaccuuuacuccugagc	22	acugaugugaaggugguuuggccuugauugugccaugccaccuuuacuccugagc
8_8617	57	0.90 ± 0.04		TRUE	104	78	0	26	yes	bta-miR-491	hsa-miR-491-5p	8:23661698..23661754:-	aguggggaacccuuccaugaggag	24	cuuaugcaagauucccuucuac	22	aguggggaacccuuccaugaggaguagaacacuccuuaugcaagauucccuucuac
20_4189	53	0.90 ± 0.04		STAR	104	74	0	30	yes	bta-miR-582		20:19588126..19588185:+	uaaccaguugaacaacugaacc	22	uuacaguuguucaaccaguuacu	23	uuacaguuguucaaccaguuacuaaucuaccuaauuguaaccaguugaacaacugaacc
28_1089	46	0.90 ± 0.04		TRUE	81	78	0	3	yes	bta-miR-346	rno-miR-346	28:41329070..41329130:-	ugucugcccgcaugccugccucu	23	aggcaggggcugggcuugcagc	22	ugucugcccgcaugccugccucucuguugcucugaaggaggcaggggcugggcuugcagc
7_7886	44	0.90 ± 0.04		TRUE	78	61	0	17	yes	bta-miR-181c	mmu-miR-181a-5p	7:12915090..12915151:+	aacauucaaccugucggugaguu	23	accaucgaccguugaguggacc	22	aacauucaaccugucggugaguuugggcagcucaggcaaaccaucgaccguugaguggacc
23_2009	42	0.90 ± 0.04		TRUE	81	79	0	2	no	bta-miR-877	mmu-miR-877-5p	23:28203156..28203242:-	guagaggagauggcgcaggggac	23	uccucuucucccuccucccagg	22	guagaggagauggcgcaggggacacgggcuaagacugggggcucccgggaccccccaacauguguccucuucucccuccucccagg
15_6145	40	0.90 ± 0.04		TRUE	70	69	0	1	yes	bta-miR-139	hsa-miR-139-5p	15:52956184..52956243:-	ucuacagugcacgugucuccagu	23	uggagacgcggcccuguuggagu	23	ucuacagugcacgugucuccaguguggcucggaggcuggagacgcggcccuguuggagu
13_5219	40	0.90 ± 0.04		TRUE	70	36	0	34	yes	bta-miR-2285p	hsa-miR-5582-3p	13:36660317..36660375:+	aaaaacuugagugaacuuuugg	22	aauuguucauuuggguuuuu	20	aauuguucauuuggguuuuuccguaacaucuuauggaaaaacuugagugaacuuuugg
5_10206	34	0.90 ± 0.04		TRUE	59	57	0	2	yes	bta-miR-1249	mmu-miR-1249-3p	5:116348278..116348337:-	acgcccuucccccccuucuuca	22	aggagggaggagaugggccacguu	24	aggagggaggagaugggccacguucccucugccuggaacgcccuucccccccuucuuca
3_10746	32	0.90 ± 0.04		STAR	55	53	0	2	yes	bta-miR-760-5p	mmu-miR-760-3p	3:49797117..49797176:-	cggcucugggucuguggggagc	22	ccccucaguccaccagagcccgga	24	ccccucaguccaccagagcccggauaccuuagaaauucggcucugggucuguggggagc
15_6127	32	0.90 ± 0.04		TRUE	67	56	0	11	yes	bta-miR-2284d		15:43545910..43545969:-	aaaaguucguuaggguuuuucu	22	aaaacucgaacaaaccuuuugu	22	aaaaguucguuaggguuuuucuucaagcucuuacgggaaaacucgaacaaaccuuuugu
5_10066	30	0.90 ± 0.04		STAR	67	51	0	16	no	bta-miR-2431-5p		5:56655700..56655765:-	cacccccacuugcaugacccuga	23	caggucauauaaguguggaguu	22	caggucauauaaguguggaguuggcuagacuacugguaaugacacccccacuugcaugacccuga
X_11866	29	0.90 ± 0.04		TRUE	48	45	0	3	yes	bta-miR-505	hsa-miR-505-3p	X:23387303..23387361:-	cgucaacacuugcugguuuccu	22	gggagccaggaaguauugauguuu	24	gggagccaggaaguauugauguuucuaccaguuuagcgucaacacuugcugguuuccu
8_8505	29	0.90 ± 0.04		TRUE	65	37	0	28	no	bta-miR-2475		8:83008960..83009021:+	ugaagugugugaaacugcagcgg	23	ucuucagguuugccacuucaca	22	ucuucagguuugccacuucacagagaguuuguguugcuugaagugugugaaacugcagcgg
10_6928	28	0.90 ± 0.04		TRUE	56	55	0	1	yes	bta-miR-147		10:65243388..65243447:-	agugugcggaaaugcuucugcu	22	guggaaacacuucugcacaggcu	23	guggaaacacuucugcacaggcuagauuauggauaccagugugcggaaaugcuucugcu
19_2970	28	0.90 ± 0.04		TRUE	54	49	0	5	yes	bta-miR-2284p		19:63467716..63467777:+	ugaaaguuuguucgggauuuu	21	aaccagaacaaauuuuuuggcc	22	ugaaaguuuguucgggauuuucaauaauagcuuacgaaaaaccagaacaaauuuuuuggcc
11_7562	28	0.90 ± 0.04		TRUE	46	34	0	12	yes	bta-miR-126-5p	mmu-miR-126-5p	11:104131417..104131476:+	cauuauuacuuuugguacgcg	21	ucguaccgugaguaauaaugcg	22	cauuauuacuuuugguacgcgcugugacacuucaaacucguaccgugaguaauaaugcg
19_3063	25	0.90 ± 0.04		STAR	41	19	0	22	yes	bta-miR-144	mmu-miR-144-5p	19:20797036..20797093:-	ggauaucaucauauacuguaagu	23	uacaguauagaugauguacu	20	ggauaucaucauauacuguaaguuugcaacgagacacuacaguauagaugauguacu
3_10578	25	0.90 ± 0.04		STAR	47	35	0	12	yes	bta-miR-2285t		3:7929189..7929245:-	aaaaguucguucagguuuuucu	22	agaaucuggaugaacuuuu	19	aaaaguucguucagguuuuucuguaccagcuuccagaagaaucuggaugaacuuuu
24_2585	24	0.90 ± 0.04		TRUE	45	43	0	2	yes	bta-miR-6523		24:46148445..46148508:-	ucugggguaacuuugagcaggg	22	cugcucuaguguccccagugg	21	ucugggguaacuuugagcaggggaugaauuguauuucauacccugcucuaguguccccagugg
2_11403	23	0.90 ± 0.04		TRUE	46	41	0	5	yes	bta-miR-2355-5p		2:95834561..95834625:-	uucccagauacaauggacaauau	23	auuguccuugcuguuuggagau	22	uucccagauacaauggacaauaugcuguuauaauuguguggcauuguccuugcuguuuggagau
19_3107	23	0.90 ± 0.04		TRUE	36	34	0	2	yes	bta-miR-195	hsa-miR-15a-5p	19:27441354..27441415:-	uagcagcacagaaauauuggca	22	ccaauauuggcugugcugcucca	23	uagcagcacagaaauauuggcacugggaagaaagccugccaauauuggcugugcugcucca
19_3109	21	0.90 ± 0.04		TRUE	33	31	1	1	yes	bta-miR-497	hsa-miR-15a-5p	19:27441678..27441740:-	cagcagcacacugugguuugua	22	caaaccacacugugguguuaga	22	cagcagcacacugugguuuguacggcacuguggccacguccaaaccacacugugguguuaga
25_769	21	0.90 ± 0.04		TRUE	33	31	0	2	yes	bta-miR-2388-5p	mmu-miR-5046	25:35300136..35300195:-	agcucccgucuccucugugcug	22	gcucgaggaagcuggagauga	21	agcucccgucuccucugugcugagucacaaggaucgcagcucgaggaagcuggagauga
8_8344	21	0.90 ± 0.04		TRUE	39	33	0	6	yes	bta-miR-2468		8:5672123..5672184:+	auaggaacauggaagauuguc	21	ccaauuuuccauguuccugugc	22	auaggaacauggaagauugucagucaucaucuauuucugccaauuuuccauguuccugugc
5_9785	19	0.90 ± 0.04		TRUE	37	36	0	1	yes	bta-miR-2435		5:68192490..68192549:+	aaacucgaaugaacucuuuggc	22	aaaaagaucauuuggguuuu	20	aaaaagaucauuuggguuuuucugaugauguuauggaaaacucgaaugaacucuuuggc
24_2495	18	0.90 ± 0.04		TRUE	27	26	0	1	yes	bta-miR-2381	gga-miR-6556-5p	24:49737886..49737946:+	caggcugcucugugcuuggcu	21	ccuaggacagaggagcccgau	21	ccuaggacagaggagcccgauggcacacgaggucccacacaggcugcucugugcuuggcu
22_2176	17	0.90 ± 0.04		TRUE	34	31	0	3	yes	bta-miR-2367-5p		22:11405916..11405974:+	acccuguaacucagccaucagagu	24	uugaaaggcacuuacaggaag	21	acccuguaacucagccaucagaguuuuauguagaacuuugaaaggcacuuacaggaag
6_9113	17	0.90 ± 0.04		TRUE	34	33	0	1	no	bta-miR-2447	mmu-miR-204-3p	6:99588375..99588432:-	ucugggaaccgguuuggcugc	21	cagccccuccuuuucccugcu	21	ucugggaaccgguuuggcugcugugucauuuuguaccagccccuccuuuucccugcu
29_1143	15	0.90 ± 0.04		STAR	28	25	0	3	yes	bta-miR-708		29:16686250..16686319:+	caucuagacugugagcuucuaga	23	aaggagcuuacaaucuagcuggg	23	aaggagcuuacaaucuagcuggggguaaacgacuugcacaugaacgcaucuagacugugagcuucuaga
2_10996	14	0.90 ± 0.04		TRUE	28	27	0	1	yes	bta-miR-2284d		2:32000994..32001052:+	aaaaaguucguuaggguuuuu	21	aaaaccccaaaugaacuguuug	22	aaaaaguucguuaggguuuuucauaagauauuacagaaaaccccaaaugaacuguuug
2_11414	12	0.90 ± 0.04		TRUE	24	21	0	3	yes	bta-miR-2285l		2:103938893..103938952:-	aaaacccgcaugaacuuuuuggc	23	auaguucauucgaguuuuucag	22	auaguucauucgaguuuuucaguaacaccuuagagaaaaacccgcaugaacuuuuuggc
29_1402	12	0.90 ± 0.04		TRUE	14	13	0	1	yes	bta-miR-2408	mmu-miR-466f-5p	29:45520786..45520843:-	cacgugugugagcucagccgg	21	gggugggcaggcacacgugugu	22	gggugggcaggcacacgugugucucagcgccaugcacacgugugugagcucagccgg
17_4629	11	0.90 ± 0.04		TRUE	23	21	0	2	no	bta-miR-6520	hsa-miR-496	17:46090330..46090393:-	ugaguauugucagagagagcgau	23	cgucucuccgccuguacucagc	22	ugaguauugucagagagagcgauucugugcccacccugagucgucucuccgccuguacucagc
12_6217	11	0.90 ± 0.04		STAR	20	16	0	4	yes	bta-miR-2285h		12:15678844..15678904:+	aaaaaguucauucagguuuuuc	22	gaaaaccgaaacgaacuuuaug	22	aaaaaguucauucagguuuuuccguaagauguuaaugggaaaaccgaaacgaacuuuaug
X_11519	10	0.90 ± 0.04		STAR	19	16	0	3	yes	bta-miR-2284w		X:2676193..2676251:+	aaaaccucaaugaacucuuugg	22	aagaguuuguucggguuucu	20	aagaguuuguucggguuucuccauaagcuguauagaaaaaccucaaugaacucuuugg
22_2195	10	0.90 ± 0.04		STAR	19	18	0	1	yes	bta-miR-2368-5p		22:15881976..15882031:+	cagacugucagaccaccucug	21	agaggguggccugguaucugguc	23	agaggguggccugguaucuggucuuaguauuugacagacugucagaccaccucug
25_678	9.6	0.91 ± 0.04		STAR	17	12	0	5	yes	bta-miR-2382-5p		25:1744915..1744973:-	uacuuccuggugccucgcccca	22	aggggagugccugggaagcuguu	23	aggggagugccugggaagcuguuccuuuuggccgacuacuuccuggugccucgcccca
22_2374	9.3	0.91 ± 0.04		STAR	17	16	0	1	yes	bta-miR-2370-5p		22:43741304..43741363:-	uaagcaacuuuccuuucuccacc	23	ugggaaaaugaaaguugguuaug	23	ugggaaaaugaaaguugguuaugacccuccuccccauaagcaacuuuccuuucuccacc
X_11884	6.6	0.91 ± 0.03		STAR	12	11	0	1	yes	bta-miR-664		X:39043982..39044040:-	auucguuuacucccuagccucc	22	caggcugggguguguguggaug	22	caggcugggguguguguggauggagacuguuacucuauucguuuacucccuagccucc
18_3686	6	0.91 ± 0.03		TRUE	123	99	24	0	yes	bta-miR-328	rno-miR-328a-3p	18:34957619..34957682:-	cuggcccucucugcccuuccgu	22	gggggggcaggaggggcucaggg	23	gggggggcaggaggggcucagggagauagugugugcugccccuggcccucucugcccuuccgu
15_5986	5.8	0.89 ± 0.03		TRUE	18	4	14	0	yes	bta-miR-1343-5p	hsa-miR-939-5p	15:66264859..66264940:+	uggggagcggcccccgggcg	20	cuccgggcccgcuccaccucggc	23	uggggagcggcccccgggcgggccucugcucuggccccuccuggggcccgcacucucgcuccgggcccgcuccaccucggc
25_606	5.8	0.89 ± 0.03		TRUE	9773	6030	0	3743	yes	bta-miR-106b	hsa-miR-17-5p	25:36892057..36892115:+	uaaagugcugacagugcagau	21	uaccgcacuguggguacuugcu	22	uaaagugcugacagugcagauagugguccugugugcuaccgcacuguggguacuugcu
X_11699	5.7	0.89 ± 0.03		TRUE	248	246	0	2	yes	bta-miR-502a	hsa-miR-500a-3p	X:92903808..92903867:+	augcaccugggcaaggauuc	20	uaauccuugcucucugggugcu	22	uaauccuugcucucugggugcuagugcugucuccaugcaaugcaccugggcaaggauuc
27_936	5.7	0.89 ± 0.03		TRUE	5028	5028	0	0	yes	bta-miR-486	hsa-miR-486-5p	27:36261888..36261953:-	uccuguacugagcugccccgag	22	gggggcuucaaggccagcuuggacc	25	gggggcuucaaggccagcuuggaccugcguccucccugacggguccuguacugagcugccccgag
13_5286	5.7	0.89 ± 0.03		TRUE	152	145	0	7	yes	bta-miR-499	hsa-miR-499a-5p	13:64900493..64900551:+	uuaagacuugcagugauguuu	21	gaacaucacagcaagucugugc	22	uuaagacuugcagugauguuuaacuccucuccacgugaacaucacagcaagucugugc
22_2415	5.7	0.89 ± 0.03		TRUE	12	12	0	0	yes	bta-miR-885	hsa-miR-885-5p	22:55072948..55073002:-	uccauuacacuacccugccucu	22	aggcagcgggguguaguggaua	22	uccauuacacuacccugccucuucuccacgagaggcagcgggguguaguggaua
8_8694	5.7	0.89 ± 0.03		TRUE	11607	11607	0	0	yes	bta-miR-320a	hsa-miR-320a	8:70060388..70060442:-	aaaagcuggguugagagggcga	22	gccuucucuucccgguucuucc	22	gccuucucuucccgguucuucccggagucgggaaaagcuggguugagagggcga
28_1069	5.6	0.89 ± 0.03		TRUE	175	166	0	9	yes	bta-miR-1296	hsa-miR-1296	28:19569105..19569170:-	uuagggcccuggcuccaucuccu	23	aguggggcuuugacccuaacc	21	uuagggcccuggcuccaucuccuuuaggaaaaccuucuguggggaguggggcuuugacccuaacc
25_608	5.5	0.89 ± 0.03		TRUE	12506	12368	0	138	yes	bta-miR-93	hsa-miR-17-5p	25:36892259..36892315:+	caaagugcuguucgugcagguag	23	cuacugcugagccagcacu	19	caaagugcuguucgugcagguagugugaucaccugaccuacugcugagccagcacu
23_1984	5.5	0.89 ± 0.03		TRUE	37	37	0	0	yes	bta-miR-2285p	hsa-miR-5582-3p	23:25977843..25977906:-	aaaaacuugagugaacuuuugg	22	aaaauguuuauuuuuucuguuuuucu	26	aaaauguuuauuuuuucuguuuuucuguuaagacaugauggaaaaacuugagugaacuuuugg
7_8041	5.5	0.89 ± 0.03		TRUE	1561	1561	0	0	yes	bta-miR-143	mmu-miR-143-3p	7:62809326..62809379:+	ugagaugaagcacuguagcu	20	gugcagugcugcaucucugg	20	gugcagugcugcaucucuggucaguugggagucugagaugaagcacuguagcu
22_2192	5.5	0.89 ± 0.03		TRUE	57	57	0	0	yes	bta-miR-138	mmu-miR-138-5p	22:14870593..14870655:+	agcugguguugugaaucaggccg	23	gcuacuucacaacaccaggguc	22	agcugguguugugaaucaggccgucgccaaucagagaacggcuacuucacaacaccaggguc
16_4983	5.4	0.89 ± 0.03		TRUE	1651	1651	0	0	yes	bta-miR-194	mmu-miR-194-5p	16:24306042..24306100:-	uguaacagcaacuccaugugga	22	caguggagaugcuguuacuuu	21	uguaacagcaacuccauguggacugugcgucaauuuccaguggagaugcuguuacuuu
20_4285	5.4	0.89 ± 0.03		TRUE	328	328	0	0	yes	bta-miR-218	hsa-miR-218-5p	20:444315..444379:-	uugugcuugaucuaaccaugu	21	augguucugucaagcaccgcg	21	uugugcuugaucuaaccaugugguggaacgauggaaacggaacaugguucugucaagcaccgcg
1_12357	5.4	0.89 ± 0.03		TRUE	25	25	0	0	yes	bta-miR-99a-5p	hsa-miR-99a-5p	1:19931194..19931253:-	aacccguagauccgaucuugug	22	caagcucgcuucuaugggucug	22	aacccguagauccgaucuuguggugaaguggaccgcacaagcucgcuucuaugggucug
21_4081	5.4	0.89 ± 0.03		TRUE	110	110	0	0	yes	bta-miR-211	mmu-miR-204-5p	21:28046435..28046493:-	uucccuuugucauccuuugcc	21	cagggacagcaaaggggugc	20	uucccuuugucauccuuugcccaggguucugaguggggcagggacagcaaaggggugc
5_10146	5.4	0.89 ± 0.03		TRUE	69926	69661	66	199	yes	bta-miR-141	mmu-miR-141-3p	5:103859016..103859079:-	uaacacugucugguaaagaug	21	caucuuccagcacaguguugga	22	caucuuccagcacaguguuggauggucuaauggugaagcuccuaacacugucugguaaagaug
6_9164	5.4	0.89 ± 0.03		TRUE	22	22	0	0	yes	bta-miR-95	hsa-miR-95	6:119145915..119145970:-	uucaacggguauuuauugagc	21	ucaauaaauguuuguugaauu	21	ucaauaaauguuuguugaauugagaugcgcuaaauucaacggguauuuauugagc
15_6021	5.4	0.89 ± 0.03		TRUE	25506	25506	0	0	yes	bta-miR-130a	mmu-miR-130a-3p	15:82197726..82197786:+	cagugcaauguuaaaagggca	21	cucuuuucacauugugcuacu	21	cucuuuucacauugugcuacugucugcgccugucacuagcagugcaauguuaaaagggca
6_8852	5.3	0.89 ± 0.03		TRUE	328	328	0	0	yes	bta-miR-218	hsa-miR-218-5p	6:41545053..41545117:+	uugugcuugaucuaaccaugu	21	augguuccgucaagcaccaug	21	uugugcuugaucuaaccaugugguugccagguaugaguaaaacaugguuccgucaagcaccaug
1_12355	5.3	0.89 ± 0.03		TRUE	457	457	0	0	yes	bta-let-7c	hsa-let-7a-5p	1:19930465..19930532:-	ugagguaguagguuguaugguu	22	cuguacaaccuucuagcuuucc	22	ugagguaguagguuguaugguuuagaguuacacccugggaguuaacuguacaaccuucuagcuuucc
8_8562	5.3	0.89 ± 0.03		TRUE	1601	1239	0	362	yes	bta-miR-455-5p	hsa-miR-455-5p	8:105147062..105147122:+	uaugugccuuuggacuacaucg	22	gcaguccaugggcauauacacu	22	uaugugccuuuggacuacaucguggaagccagcaccaugcaguccaugggcauauacacu
4_9495	5.3	0.89 ± 0.03		TRUE	49	49	0	0	yes	bta-miR-592	hsa-miR-592	4:92126825..92126884:-	uugugucaauaugcgaugaug	21	ucaucacguggugacgcaaca	21	uugugucaauaugcgaugaugugugugauggcacagcgucaucacguggugacgcaaca
18_3801	5.3	0.89 ± 0.03		STAR	11	11	0	0	yes	bta-miR-292	mmu-miR-290-5p	18:61145852..61145911:-	acucaaacugugggggcacu	20	ugccgccauguuuugagugu	20	acucaaacugugggggcacuuccguuuuacgaagggaagugccgccauguuuugagugu
23_1932	5.2	0.89 ± 0.03		TRUE	30	30	0	0	yes	bta-miR-2376	ssc-miR-4339	23:7424175..7424239:-	ccucugagaucuugcuaggcgcu	23	gggcuugggagggucucagaagca	24	gggcuugggagggucucagaagcaggaacuuuugcuccuuuccucugagaucuugcuaggcgcu
7_8045	5.2	0.89 ± 0.03		STAR	26	26	0	0	yes	bta-miR-2461-5p	hsa-miR-4494	7:63886927..63886984:+	ucagacugagagcagugugccu	22	ccacucugucucggauccuggca	23	ccacucugucucggauccuggcaaguaaguccuugucagacugagagcagugugccu
20_4185	5.2	0.89 ± 0.03		TRUE	11607	11607	0	0	yes	bta-miR-320a	hsa-miR-320a	20:15213939..15213993:+	aaaagcuggguugagagggcga	22	gccuucucuucccgguucuucc	22	gccuucucuucccgguucuucccggagucgggaaaagcuggguugagagggcga
15_5995	5.2	0.89 ± 0.03		STAR	13	13	0	0	yes	bta-miR-670	mmu-miR-670-3p	15:74519303..74519365:+	uuuccucauauucauucaggagug	24	ucccugaguauauguggugaa	21	ucccugaguauauguggugaaccggaauuugccugggguuuccucauauucauucaggagug
16_5056	5.2	0.89 ± 0.03		TRUE	56945	56945	0	0	yes	bta-miR-429	mmu-miR-200b-3p	16:52520100..52520156:-	uaauacugucugguaaugccg	21	ucuuaccagacacgguuaga	20	ucuuaccagacacgguuagaucugguccuucugucuaauacugucugguaaugccg
X_11721	5.2	0.89 ± 0.03		TRUE	172823	172540	0	283	yes	bta-miR-222	hsa-miR-221-3p	X:103538171..103538233:+	agcuacaucuggcuacugggucuc	24	cucaguagccaguguagaucc	21	cucaguagccaguguagauccugucuuuuguaaucaguagcuacaucuggcuacugggucuc
3_10260	5.1	0.89 ± 0.03		TRUE	12	12	0	0	yes	bta-miR-190b	mmu-miR-190a-5p	3:16374614..16374673:+	ugauauguuugauauuggguug	22	acuaaaugucaaacauauucuu	22	ugauauguuugauauuggguuguuuaauuaggaaccaacuaaaugucaaacauauucuu
18_3418	5.1	0.89 ± 0.03		TRUE	56	56	0	0	yes	bta-miR-138	mmu-miR-138-5p	18:24992705..24992774:+	agcugguguugugaaucaggccg	23	gcuauuucacgacaccaggguu	22	agcugguguugugaaucaggccgacgagcagcgcauccucuuacccggcuauuucacgacaccaggguu
7_8054	5.1	0.89 ± 0.03		TRUE	15	15	0	0	yes	bta-miR-146a	mmu-miR-146a-5p	7:74185055..74185113:+	ugagaacugaauuccauagguu	22	ccugugaaguuuaguucuuuag	22	ugagaacugaauuccauagguugugucagugucagaccugugaaguuuaguucuuuag
X_11720	5	0.89 ± 0.03		TRUE	22	22	0	0	yes	bta-miR-1468	hsa-miR-1468	X:101844110..101844174:+	cuccguuugccuguuuugcuga	22	agcaaaauaagcaaauggaaaa	22	cuccguuugccuguuuugcugauguucauuugacuuauucucagcaaaauaagcaaauggaaaa
2_11319	5	0.89 ± 0.03		TRUE	80	80	0	0	yes	bta-miR-10b	mmu-miR-10b-5p	2:20797623..20797685:-	uacccuguagaaccgaauuugu	22	agauucgauucuaggggaaua	21	uacccuguagaaccgaauuugugugguauccauguagucacagauucgauucuaggggaaua
20_4284	5	0.89 ± 0.03		TRUE	35757	35756	1	0	yes	bta-miR-103	hsa-miR-103a-3p	20:189860..189922:-	agcagcauuguacagggcuauga	23	ucggcuucuuuacagugcugccuug	25	ucggcuucuuuacagugcugccuuguugcauauggaucaagcagcauuguacagggcuauga
X_11838	5	0.89 ± 0.03		TRUE	2309	2309	0	0	yes	bta-miR-19b	hsa-miR-19a-3p	X:17918013..17918073:-	ugugcaaauccaugcaaaacug	22	guuuugcugguuugcauuucagc	23	guuuugcugguuugcauuucagcguguggauauauggcugugcaaauccaugcaaaacug
X_11849	5	0.89 ± 0.03		TRUE	535	535	0	0	yes	bta-miR-450a	hsa-miR-450a-5p	X:18179234..18179291:-	uuuugcgauguguuccuaauau	22	auugggaacauuuugcauucau	22	uuuugcgauguguuccuaauauguaaucuaaauguauugggaacauuuugcauucau
5_9984	4.9	0.76 ± 0.04		TRUE	15015	14496	0	519	yes	bta-miR-148b	mmu-miR-152-3p	5:25849776..25849838:-	ucagugcaucacagaacuuugucu	24	aaguucuguuauacacucaggcu	23	aaguucuguuauacacucaggcuguggcucucugaaagucagugcaucacagaacuuugucu
2_11332	4.9	0.76 ± 0.04		TRUE	10	10	0	0	yes	bta-miR-2353	hsa-miR-596	2:27629818..27629879:-	uagccugcaguacagaggacuggc	24	gagcccucugucugcagaugcg	22	gagcccucugucugcagaugcggagcccgcgccuccguagccugcaguacagaggacuggc
11_7524	4.9	0.76 ± 0.04		TRUE	8799	8798	0	1	yes	bta-miR-181b	mmu-miR-181a-5p	11:95710641..95710700:+	aacauucauugcugucgguggguu	24	aacucacugaucaaugaauguaa	23	aacauucauugcugucgguggguuugacuuugaaucaacucacugaucaaugaauguaa
16_5149	4.9	0.76 ± 0.04		TRUE	8351	8351	0	0	yes	bta-miR-181b	mmu-miR-181a-5p	16:79685772..79685834:-	aacauucauugcugucgguggguu	24	cucacugaacaaugagugcaac	22	aacauucauugcugucgguggguugaacuguguggacaagcucacugaacaaugagugcaac
9_7191	4.8	0.76 ± 0.04		TRUE	14	14	0	0	yes	bta-miR-30f	hsa-miR-30a-5p	9:10730937..10730999:-	uguaaacacccuacacucucagcu	24	cugggagaaggcuguuuacucu	22	uguaaacacccuacacucucagcugugcacagugagaaagcugggagaaggcuguuuacucu
X_11836	4.8	0.76 ± 0.04		TRUE	314186	314186	0	0	yes	bta-miR-92a	hsa-miR-25-3p	X:17917862..17917923:-	uauugcacuugucccggccugu	22	ggguggggauuuguugcacugcu	23	ggguggggauuuguugcacugcuuguguuauauauaaaguauugcacuugucccggccugu
16_4927	4.7	0.76 ± 0.04		TRUE	2431	2375	1	55	yes	bta-miR-29c	hsa-miR-29a-3p	16:77478608..77478668:+	uagcaccauuugaaaucgguua	22	ugaccgauuucuccugguguu	21	ugaccgauuucuccugguguucagagucuguuuuugucuagcaccauuugaaaucgguua
X_11847	4.7	0.76 ± 0.04		TRUE	532	532	0	0	yes	bta-miR-450a	hsa-miR-450a-5p	X:18179089..18179146:-	uuuugcgauguguuccuaauau	22	auugggagcauuuugcaugcau	22	uuuugcgauguguuccuaauaugcaguauaaauauauugggagcauuuugcaugcau
16_4925	4.7	0.76 ± 0.04		TRUE	1947	1940	6	1	yes	bta-miR-29b	hsa-miR-29a-3p	16:77478044..77478107:+	uagcaccauuugaaaucaguguu	23	ugguuucacaugguggcuuaga	22	ugguuucacaugguggcuuagauuuuuccaucuuuguaucuagcaccauuugaaaucaguguu
X_11845	4.7	0.76 ± 0.04		TRUE	2669	2666	0	3	yes	bta-miR-450b	hsa-miR-450b-5p	X:18178922..18178977:-	uuuugcaauauguuccugaauau	23	auugggaacauuuugcauc	19	uuuugcaauauguuccugaauauuuaauauaaguauauugggaacauuuugcauc
X_11841	4.6	0.76 ± 0.04		TRUE	13	13	0	0	yes	bta-miR-106a	mmu-miR-291a-3p	X:17918537..17918594:-	aaagugcuuacagugcagguag	22	acugcaaugcaagcacuucuua	22	aaagugcuuacagugcagguagcuuuuugagaucuacugcaaugcaagcacuucuua
21_3978	4.6	0.76 ± 0.04		TRUE	54	54	0	0	yes	bta-miR-411a	mmu-miR-411-5p	21:67563113..67563169:+	uaguagaccguauagcguacg	21	uauguaacacgguccacuaac	21	uaguagaccguauagcguacgcuuuaucugugacguauguaacacgguccacuaac
20_4200	4.6	0.76 ± 0.04		TRUE	456	454	0	2	yes	bta-miR-449b	hsa-miR-34a-5p	20:23967284..23967346:+	aggcaguguauuguuagcuggcu	23	agccacaacugcccugccacu	21	aggcaguguauuguuagcuggcugcuuugggucaauucagcagccacaacugcccugccacu
11_7809	4.5	0.76 ± 0.04		TRUE	10	10	0	0	yes	bta-miR-219-5p	hsa-miR-219-5p	11:98997162..98997227:-	ugauuguccaaacgcaauuc	20	auuguggcuggacaucugu	19	ugauuguccaaacgcaauucuuguacgagucugcggccaaccgagaauuguggcuggacaucugu
18_3752	4.3	0.76 ± 0.04		STAR	6	3	0	3	yes	bta-miR-2330-5p		18:56285104..56285165:-	acuccuuaccccuggccguc	20	ugggcuugggcagugaggacuggg	24	ugggcuugggcagugaggacuggggguccagcccaucucccacuccuuaccccuggccguc
19_3042	4.3	0.76 ± 0.04		TRUE	4279	4279	0	0	yes	bta-miR-301a	mmu-miR-130a-3p	19:10349517..10349575:-	cagugcaauaguauugucaaagc	23	ucugacuuuauugcacuacu	20	ucugacuuuauugcacuacuguacuuuacagcuagcagugcaauaguauugucaaagc
8_8336	4.3	0.76 ± 0.04		TRUE	6	3	0	3	yes	bta-miR-2466-5p		8:907842..907897:+	cugaguccgguggggcagugugu	23	ugacgcagccccuccgucugacu	23	cugaguccgguggggcaguguguaccaguaggugacgcagccccuccgucugacu
5_9919	3.9	0.42 ± 0.06		STAR	7	3	0	4	yes	bta-miR-2284h-5p		5:118347317..118347372:+	aaaccccaaugagcuuuugac	21	aaaaguucguucggguuuc	19	aaaaguucguucggguuuccuguaugugacggaaaaaccccaaugagcuuuugac
21_3985	3.8	0.42 ± 0.06		TRUE	9	9	0	0	yes	bta-miR-410	mmu-miR-410-3p	21:67603879..67603935:+	aauauaacacagauggccugu	21	agguugucugugaugaguucg	21	agguugucugugaugaguucgcuuuauuaaugacgaauauaacacagauggccugu
X_11557	3.5	0.42 ± 0.06		TRUE	8	8	0	0	yes	bta-miR-6526	hsa-miR-1914-5p	X:28508357..28508413:+	uccugugccucgaauggguaug	22	ugcccguucaggugcaguuca	21	ugcccguucaggugcaguucacguacaauugguguccugugccucgaauggguaug
X_11561	3.5	0.42 ± 0.06		TRUE	8	8	0	0	yes	bta-miR-6526	hsa-miR-1914-5p	X:30303214..30303270:+	uccugugccucgaauggguaug	22	ugcccauucaggugcaguuca	21	ugcccauucaggugcaguucauguacaauugguguccugugccucgaauggguaug
X_11567	3.5	0.42 ± 0.06		TRUE	8	8	0	0	yes	bta-miR-6526	hsa-miR-1914-5p	X:30319611..30319667:+	uccugugccucgaauggguaug	22	ugcccauucaggugcaguuca	21	ugcccauucaggugcaguucacguacaauugguguccugugccucgaauggguaug
X_11559	3.5	0.42 ± 0.06		TRUE	8	8	0	0	yes	bta-miR-6526	hsa-miR-1914-5p	X:30286988..30287044:+	uccugugccucgaauggguaug	22	ugcccauucaggugcaguuca	21	ugcccauucaggugcaguucauguacaauugguguccugugccucgaauggguaug
X_11563	3.5	0.42 ± 0.06		TRUE	8	8	0	0	yes	bta-miR-6526	hsa-miR-1914-5p	X:30305153..30305209:+	uccugugccucgaauggguaug	22	ugcccauucaggugcaguuca	21	ugcccauucaggugcaguucauguacaauugguguccugugccucgaauggguaug
2_11426	2.9	0.40 ± 0.05		TRUE	7	7	0	0	yes	bta-miR-153	mmu-miR-153-3p	2:107963036..107963095:-	uugcauagucacaaaagugauc	22	ucauuuuugugaucugcagcu	21	ucauuuuugugaucugcagcuaguauucucacuccaguugcauagucacaaaagugauc
X_11839	2.7	0.40 ± 0.05		TRUE	8	8	0	0	yes	bta-miR-18b	hsa-miR-18a-5p	X:17918370..17918435:-	uaaggugcaucuagugcag	19	gcccuaaaugcuccuucuggc	21	uaaggugcaucuagugcaguuagugaagcagcucagaaucuacugcccuaaaugcuccuucuggc
4_9570	2.7	0.40 ± 0.05		TRUE	7	7	0	0	yes	bta-miR-153	mmu-miR-153-3p	4:119541709..119541769:-	uugcauagucacaaaagugauc	22	ucauuuuugugauguugcagcu	22	ucauuuuugugauguugcagcuaguaauaugagcccaguugcauagucacaaaagugauc
29_1422	2.3	0.40 ± 0.05		TRUE	17	15	0	2	yes	bta-miR-2409		29:50439135..50439199:-	ucucacauggacgcugcccu	20	agggcagcguccacgugagacc	22	agggcagcguccacgugagaccugguccacgacagaaccgguggucucacauggacgcugcccu
15_5941	2.2	0.40 ± 0.05		TRUE	17	17	0	0	yes	bta-miR-6518		15:42911519..42911574:+	ucacggagaggagaaacugcac	22	gcaguuucuccucuccgugagc	22	gcaguuucuccucuccgugagcgucugccaggcucacggagaggagaaacugcac
26_1507	2.1	0.40 ± 0.05		TRUE	657	657	0	0	yes	bta-miR-6524		26:31733591..31733647:+	uuacucugaguaaccuaacu	20	uuaggccacucagaguaacu	20	uuaggccacucagaguaacuaucaguaacuaacugguuacucugaguaaccuaacu
4_9465	2	0.40 ± 0.05		TRUE	6240	6240	0	0	yes	bta-miR-2419-5p		4:66346476..66346538:-	aucgcaucaacacucgucuguu	22	caggcgggugcuaauacgauca	22	aucgcaucaacacucgucuguucuuaaauaacauugagaacaggcgggugcuaauacgauca
13_5264	1.9	0.51 ± 0.04		TRUE	376	376	0	0	yes	bta-miR-6123		13:58091685..58091754:+	ugccaagcccacguucaaaggcug	24	gccuuugagcugggaagggaagc	23	ugccaagcccacguucaaaggcuguuucuucaaaguuaauggugccgccuuugagcugggaagggaagc
19_3148	1.8	0.51 ± 0.04		TRUE	247	247	0	0	yes	bta-miR-2339		19:31973547..31973603:-	ucacuggaccuagcagagcu	20	cuccugcugcccagucugagg	21	cuccugcugcccagucugaggucugcacucuuugccucacuggaccuagcagagcu
27_858	1.8	0.51 ± 0.04		TRUE	18	18	0	0	yes	bta-miR-2399-5p		27:25707610..25707666:+	cuuucuguagcuguuggaacu	21	uucuaacaacuacagaaagug	21	cuuucuguagcuguuggaacuauggugcauugugguucuaacaacuacagaaagug
1_12337	1.7	0.51 ± 0.04		TRUE	13262	13251	0	11	yes	bta-miR-2284x		1:3607767..3607822:-	ugaaaaguucguucggguuuuu	22	aauaaacuuuuuggccaacc	20	ugaaaaguucguucggguuuuuccauaagaacucaaauaaacuuuuuggccaacc
2_11424	1.7	0.51 ± 0.04		TRUE	34	34	0	0	no	bta-miR-375	hsa-miR-375	2:107667523..107667580:-	uuuguucguucggcucgcguga	22	gcgacgagccccucgcacaaacc	23	gcgacgagccccucgcacaaaccggaccugagcguuuuguucguucggcucgcguga
X_11875	1.7	0.51 ± 0.04		TRUE	83	83	0	0	yes	bta-miR-2284o		X:33478858..33478916:-	aaaaaguucguucgggguuuuc	22	aaaucuggaugcacuuuugc	20	aaaaaguucguucgggguuuuccauacgcugguaucaaaaaucuggaugcacuuuugc
8_8682	1.7	0.51 ± 0.04		TRUE	65	65	0	0	yes	bta-miR-2474		8:62600141..62600193:-	uaccgggccagcuggaaggaga	22	uccuccagccuggcccgggagggg	24	uccuccagccuggcccgggagggguccgccuaccgggccagcuggaaggaga
19_2705	1.6	0.51 ± 0.04		TRUE	1189	1189	0	0	yes	bta-miR-2336		19:22824645..22824703:+	cuaaccguaacuuugaagugcu	22	cauuucaaagcuaagguuaugg	22	cauuucaaagcuaagguuauggguggcaauuuaucccuaaccguaacuuugaagugcu
2_11459	1.6	0.51 ± 0.04		TRUE	90	90	0	0	yes	bta-miR-2284o		2:121638448..121638508:-	aaaaaguucguucgggguuuuc	22	aaaaaccaaaugaaccuuuugg	22	aaaaaguucguucgggguuuucuauauaacguucugggaaaaaccaaaugaaccuuuugg
21_3865	1.6	0.51 ± 0.04		TRUE	6534	6534	0	0	no	bta-miR-9-5p	mmu-miR-9-5p	21:21250081..21250139:+	ucuuugguuaucuagcuguauga	23	cggcagcggcgguggcgaaggga	23	cggcagcggcgguggcgaagggaggcccguuucucucuuugguuaucuagcuguauga
21_3983	1.5	0.51 ± 0.04		TRUE	4	4	0	0	yes	bta-miR-381	hsa-miR-381-3p	21:67583080..67583143:+	uauacaagggcaagcucucugu	22	agcgagguugcccuuuguauauu	23	agcgagguugcccuuuguauauucgguuuuuugauguagaauauacaagggcaagcucucugu
17_4727	1.5	0.51 ± 0.04		TRUE	22	22	0	0	yes	bta-miR-2323		17:73635824..73635888:-	ugaccugaucaugcuuacugag	22	caggaagcaggucagcuggcc	21	ugaccugaucaugcuuacugagcaguccaugugcuugcucccucaggaagcaggucagcuggcc
7_8172	1.5	0.51 ± 0.04		TRUE	2275	2275	0	0	no	bta-miR-339b	rno-miR-339-5p	7:18380017..18380073:-	ucccuguccuccaggagcuc	20	ccucccugcgggggcugagaaa	22	ccucccugcgggggcugagaaaggacucaguccaaaucccuguccuccaggagcuc
19_2944	1.5	0.51 ± 0.04		TRUE	443	443	0	0	yes	bta-miR-2284aa-4		19:57410262..57410324:+	aaaaaaguuuguuuggguuuu	21	aaccugaaacaaacuuuuuagc	22	aaaaaaguuuguuuggguuuuccuguaagcugguauggaaaaccugaaacaaacuuuuuagc
22_2169	1.5	0.51 ± 0.04		TRUE	19159	19159	0	0	no	bta-miR-128	mmu-miR-128-3p	22:9738612..9738670:+	ucacagugaaccggucucuuu	21	gggggccgaggcacuguccgaga	23	gggggccgaggcacuguccgagagugaguagcaggucucacagugaaccggucucuuu
7_8142	1.4	0.51 ± 0.04		TRUE	33486	33477	0	9	no	bta-miR-23a	hsa-miR-23a-3p	7:12981977..12982034:-	aucacauugccagggauuucc	21	gggguuccuggggaugggauuu	22	gggguuccuggggaugggauuugcugccugucacaaaucacauugccagggauuucc
5_9914	1.4	0.51 ± 0.04		TRUE	240	239	0	1	no	bta-miR-2443	gga-miR-1785	5:117119648..117119707:+	ugagggcaggaccguaugaggugu	24	cucagccggcccuucccucc	20	ugagggcaggaccguaugagguguccaaggaaggcuccacucagccggcccuucccucc
28_1090	1.4	0.51 ± 0.04		TRUE	78	78	0	0	no	bta-miR-346	rno-miR-346	28:41329107..41329164:-	ugucugcccgcaugccugccucu	23	gggcaagcaugugggggucucu	22	gggcaagcaugugggggucucuguguugggcgucugucugcccgcaugccugccucu
26_1603	1.3	0.51 ± 0.04		STAR	11537	9860	0	1677	no	bta-miR-1307	hsa-miR-1307-5p	26:24230117..24230179:-	ucgaccggaccucgaccggcu	21	acucggcguggcgucggucgugg	23	ucgaccggaccucgaccggcucgucuauauugccaaucgacucggcguggcgucggucgugg
18_3417	1.3	0.51 ± 0.04		TRUE	61	56	5	0	no	bta-miR-138	mmu-miR-138-5p	18:24992649..24992728:+	agcugguguugugaaucaggccg	23	gccucggagcaccagccag	19	gccucggagcaccagccagaggaggaagcgcgcccgaguucugguaucguugcugcagcugguguugugaaucaggccg
3_10241	1.1	0.51 ± 0.04		TRUE	6534	6534	0	0	no	bta-miR-9-5p	mmu-miR-9-5p	3:14462385..14462463:+	ucuuugguuaucuagcuguauga	23	aggcggcugcguggaagaggcg	22	aggcggcugcguggaagaggcggcgacugcagccaggaggcgggguugguuguuaucuuugguuaucuagcuguauga
7_8171	1	0.51 ± 0.04		TRUE	2275	2275	0	0	no	bta-miR-339b	rno-miR-339-5p	7:18379977..18380037:-	ucccuguccuccaggagcuc	20	gauuucugcaggagggaca	19	ucccuguccuccaggagcuccaggucugggguggguguggggauuucugcaggagggaca
10_6531	0.9	0.26 ± 0.04		TRUE	4	4	0	0	yes	bta-miR-208b	hsa-miR-208a	10:21340632..21340689:+	auaagacgaacaaaagguuugu	22	aagcuuuuugcucgcguuaugu	22	aagcuuuuugcucgcguuauguuucucauccgaauauaagacgaacaaaagguuugu
7_8329	0.8	0.26 ± 0.04		TRUE	10	10	0	0	yes	bta-miR-2465		7:110106830..110106888:-	uugagccacaguagagccuugga	23	ucuggcucuauuauggcuugaag	23	uugagccacaguagagccuuggauggugaaaaguuucuggcucuauuauggcuugaag
25_750	0.7	0.26 ± 0.04		TRUE	9	9	0	0	yes	bta-miR-2387		25:33439555..33439620:-	uggaaggccuggcuuugcagcg	22	cgggcaaggccaagaggccggcuagg	26	cgggcaaggccaagaggccggcuaggcccgagcguggagggccuggaaggccuggcuuugcagcg
7_8061	0.7	0.26 ± 0.04		TRUE	3	3	0	0	yes	bta-miR-2462	hsa-miR-541-5p	7:82645315..82645376:+	aaaggauuggcugaauuguaggu	23	cucgguccagucagaacuuucu	22	cucgguccagucagaacuuucuuuguuucuuugaagagaaaggauuggcugaauuguaggu
7_8295	0.7	0.26 ± 0.04		TRUE	191	191	0	0	yes	bta-miR-2284d		7:89154128..89154177:-	uaaaaaguucguuaggguuuu	21	gauguuauggaacuuuuuggc	21	uaaaaaguucguuaggguuuuuccauaagauguuauggaacuuuuuggc
26_1503	0.6	0.26 ± 0.04		TRUE	855	855	0	0	yes	bta-miR-2285k		26:29429661..29429711:+	aaaaccggaaugaacuuuuug	21	aaaauuuguaggaguuuuuc	20	aaaauuuguaggaguuuuucauauuauggaaaaccggaaugaacuuuuug
11_7677	0.6	0.26 ± 0.04		TRUE	4	4	0	0	yes	bta-miR-216b	mmu-miR-216b-5p	11:38511127..38511189:-	aaaucucugcaggcaaauguga	22	acacacuuacccguagagauucua	24	aaaucucugcaggcaaaugugaugucacuaaagaaaucacacacuuacccguagagauucua
1_12512	0.6	0.26 ± 0.04		TRUE	364	364	0	0	yes	bta-miR-2285b		1:107065365..107065418:-	aaaucugagugaacuuuuuggc	22	caaaauguucugguuuuc	18	caaaauguucugguuuucccauagaaugcaaaaaucugagugaacuuuuuggc
29_1135	0.6	0.26 ± 0.04		TRUE	843	842	0	1	yes	bta-miR-2285k		29:10834186..10834246:+	aaaaccggaaugaacuuuuug	21	caaaaaguuugcuuggauuuuu	22	caaaaaguuugcuuggauuuuucugugagauauuaugggaaaaccggaaugaacuuuuug
26_1535	0.5	0.26 ± 0.04		TRUE	9	9	0	0	yes	bta-miR-2396		26:42482656..42482713:+	ucaugcacuggggucuugaugg	22	aucgagagcccagugacuggga	22	aucgagagcccagugacugggaguaacagugcuucucaugcacuggggucuugaugg
19_2799	0.4	0.26 ± 0.04		TRUE	231	231	0	0	no	bta-miR-196a	hsa-miR-196a-5p	19:38496982..38497029:+	uagguaguuucauguuguuggg	22	cgugaacuggaacugcugagu	21	cgugaacuggaacugcugagugaauuagguaguuucauguuguuggg
6_9132	0.3	0.26 ± 0.04		TRUE	9	9	0	0	yes	bta-miR-2450a		6:107740189..107740250:-	augggcaguagaggugcaugug	22	cgugugccuuuucugcacacuu	22	cgugugccuuuucugcacacuugguauagacucgcacacaugggcaguagaggugcaugug
7_8304	0.3	0.26 ± 0.04		TRUE	6534	6534	0	0	no	bta-miR-9-5p	mmu-miR-9-5p	7:90554725..90554804:-	ucuuugguuaucuagcuguauga	23	ucgcaccuggaguaugggccgaagaag	27	ucgcaccuggaguaugggccgaagaagacagaggcugugagggaagcgaguuguuaucuuugguuaucuagcuguauga
20_4201	0.2	0.26 ± 0.04		TRUE	1525	1525	0	0	no	bta-miR-449a	hsa-miR-34a-5p	20:23967366..23967427:+	uggcaguguauuguuagcuggu	22	uuguuaacgaaguacaccggugac	24	uuguuaacgaaguacaccggugaccuaugugugauggguuggcaguguauuguuagcuggu
X_11859	0.1	0.26 ± 0.04		TRUE	8	8	0	0	yes	bta-miR-504		X:22083701..22083758:-	gacccuggucugcacucugu	20	ggagcgcagggcaggguuuc	20	gacccuggucugcacucugucuguaugcuuacugaagggagcgcagggcaggguuuc
6_9115	0.1	0.26 ± 0.04		TRUE	45	45	0	0	yes	bta-miR-2446		6:99976546..99976609:-	uaaaauauauuugaaaucgggcc	23	accaauuucaaguauauuuucau	23	uaaaauauauuugaaaucgggccuuuugaaagaugaaaagaccaauuucaaguauauuuucau
21_3884	0.1	0.26 ± 0.04		TRUE	508216	508216	0	0	no	bta-miR-184	mmu-miR-184-3p	21:25913822..25913907:+	uggacggagaacugauaagggu	22	cuguguuugugugugucuggg	21	uggacggagaacugauaaggguaggugauugacgcucacagcuucuggaagcccugagggucaccuguguuugugugugucuggg
19_3205	0	0.26 ± 0.04		TRUE	113	113	0	0	no	bta-miR-4286	hsa-miR-4286	19:40683924..40683988:-	accccacuccugguacca	18	augccucugagauggagggau	21	accccacuccugguaccagcugcuugggcccccccuguggcacaugccucugagauggagggau
15_6149	0	0.26 ± 0.04		TRUE	1584	1584	0	0	yes	bta-miR-2284aa-1		15:54235821..54235881:-	aaaaaaguuuguuuggguuuuu	22	aaauccaaaccuuuucgcc	19	aaaaaaguuuguuuggguuuuuccauaacaucuugcagaaaaaauccaaaccuuuucgcc
21_3975	-0.1	0.08 ± 0.04		STAR	2	2	0	0	yes	bta-miR-379	hsa-miR-379-3p	21:67561884..67561943:+	uauguaacaugguccacuaac	21	ugguagacuauggaacguagg	21	ugguagacuauggaacguaggcuuugugauuuuugaccuauguaacaugguccacuaac
X_12024	-0.2	0.08 ± 0.04		TRUE	12294	12294	0	0	no	bta-miR-98	hsa-let-7a-5p	X:96382703..96382750:-	ugagguaguaaguuguauuguu	22	cuagaggacucugcucaug	19	cuagaggacucugcucaugcuggggugagguaguaaguuguauuguu
5_9688	-0.3	0.08 ± 0.04		TRUE	8	8	0	0	yes	bta-miR-2425-5p		5:30251650..30251708:+	ccagggcacggauccaugaacu	22	uucguagacccugcccuccuc	21	ccagggcacggauccaugaacuaggcuacuuaccacguucguagacccugcccuccuc
19_2943	-0.5	0.08 ± 0.04		TRUE	443	443	0	0	yes	bta-miR-2284aa-4		19:57410231..57410283:+	aaaaaaguuuguuuggguuuu	21	aaucuggaugacacuauuauug	22	aaucuggaugacacuauuauuggguuggccaaaaaaaguuuguuuggguuuu
15_6196	-0.6	0.08 ± 0.04		TRUE	6	6	0	0	yes	bta-miR-2319a		15:77643821..77643880:-	cuacucuguauuaggcacuuag	22	aagugccuaauacagaguaaca	22	aagugccuaauacagaguaacaucuuaugaucucaugcuacucuguauuaggcacuuag
X_11629	-0.7	0.08 ± 0.04		TRUE	4579	4579	0	0	no	bta-miR-361	hsa-miR-361-5p	X:74328393..74328449:+	uuaucagaaucuccagggguac	22	acuccauggugauucuucccugg	23	acuccauggugauucuucccugggauuugggagcuuaucagaaucuccagggguac
6_8851	-0.8	0.08 ± 0.04		TRUE	328	328	0	0	no	bta-miR-218	hsa-miR-218-5p	6:41545029..41545074:+	uugugcuugaucuaaccaugu	21	gugguuauguagcgagauu	19	gugguuauguagcgagauuuucuguugugcuugaucuaaccaugu
19_3039	-0.9	0.08 ± 0.04		TRUE	632	632	0	0	no	bta-miR-454	mmu-miR-130a-3p	19:10339834..10339896:-	uagugcaauauugcuuauaggguu	24	caaugggcauguugcagaaac	21	uagugcaauauugcuuauaggguuuugguguuugggaagaacaaugggcauguugcagaaac
21_3981	-1.2	0.01 ± 0.02		STAR	2	2	0	0	yes	bta-miR-376c	hsa-miR-376a-3p	21:67579079..67579139:+	aucauagaggaaaauccauguu	22	gguggauauuccuucuauguuua	23	gguggauauuccuucuauguuuacgugauucauagauaaucauagaggaaaauccauguu
23_1951	-1.5	0.01 ± 0.02		TRUE	5	5	0	0	yes	bta-miR-2377		23:13082398..13082457:-	acugcacagaccuaggcucu	20	agccaggguccuugcagcgg	20	acugcacagaccuaggcucugaguccgauccuugccaagagccaggguccuugcagcgg
7_8188	-1.6	0.01 ± 0.02		TRUE	5	5	0	0	yes	bta-miR-2457		7:23425299..23425362:-	uugccaacugcagagccgcgcug	23	gcgcggcgcuguucugggaacg	22	gcgcggcgcuguucugggaacgcgcucucaucacccaacguugccaacugcagagccgcgcug
19_3316	-1.8	0.01 ± 0.02		TRUE	5	5	0	0	yes	bta-miR-2349		19:54221189..54221278:-	uggcacuucuggucucagacuca	23	agcuccccagagguuaaccacc	22	agcuccccagagguuaaccaccuccucccuggaagcagucugaggcuggaguccagugaggaacaguggcacuucuggucucagacuca
7_8246	-2.2	0.03 ± 0.03		STAR	22	13	0	9	no	bta-miR-2460		7:55523568..55523630:-	caggcaccagcagcucugcaag	22	cuuggagcucuugaggccugg	21	cuuggagcucuugaggccuggcaugugguuaccuuguacccaggcaccagcagcucugcaag
1_12600	-2.3	0.03 ± 0.03		TRUE	3	3	0	0	yes	bta-miR-2289		1:148056947..148057002:-	ucguguucgagcucgcguccc	21	cgcgcgagcucgggcucugcgc	22	cgcgcgagcucgggcucugcgcucggaugccggcucguguucgagcucgcguccc
16_4923	-2.3	0.03 ± 0.03		STAR	122	122	0	0	no	bta-miR-6121-5p		16:77111727..77111774:+	gccggaugauggacacugagg	21	ucggagcgcccucgccagacac	22	ucggagcgcccucgccagacaccccugccggaugauggacacugagg
21_3979	-2.4	0.03 ± 0.03		TRUE	4	4	0	0	yes	bta-miR-154c		21:67575261..67575317:+	agauauugcacgguugaucucu	22	agguuguccgugauguauuugc	22	agguuguccgugauguauuugcuuuauuuguggcagauauugcacgguugaucucu
15_6195	-2.8	0.03 ± 0.03		TRUE	6	6	0	0	yes	bta-miR-2319a		15:77643774..77643843:-	cuacucuguauuaggcacuuag	22	ggggaauaauacagguauuu	20	cuacucuguauuaggcacuuagcuacauacugaguguacuuauguggcaggggaauaauacagguauuu
25_652	-2.9	0.03 ± 0.03		TRUE	9	9	0	0	no	bta-miR-2389		25:42282762..42282820:+	cgaggggacucgggagucggagc	23	cccggccgccgcguccccgcgcc	23	cgaggggacucgggagucggagcggagaaccagcccccggccgccgcguccccgcgcc
25_749	-3.1	0.04 ± 0.03		TRUE	9	9	0	0	no	bta-miR-2387		25:33439522..33439577:-	uggaaggccuggcuuugcagcg	22	cugcagacccggccuuggcaag	22	uggaaggccuggcuuugcagcguggacuggacccugcagacccggccuuggcaag
14_5567	-3.3	0.04 ± 0.03		TRUE	2	2	0	0	yes	bta-miR-2308		14:1566937..1566997:+	uugggcuugcagcagagagua	21	guccucugcuaaagcccaccu	21	guccucugcuaaagcccaccugugcucccgccuggaaaguugggcuugcagcagagagua
5_9729	-3.4	0.04 ± 0.03		STAR	2	2	0	0	no	bta-miR-2428	mmu-miR-3072-3p	5:41964072..41964120:+	cgcccccugcagcuccagccu	21	gcuggagugcggcggaggugag	22	gcuggagugcggcggaggugagccgaccgcccccugcagcuccagccu
17_4728	-3.5	0.04 ± 0.03		TRUE	22	22	0	0	no	bta-miR-2323		17:73635866..73635916:-	ugaccugaucaugcuuacugag	22	uugaagcuugccacagggaagg	22	uugaagcuugccacagggaagggcggccugaccugaucaugcuuacugag
7_8162	-4.3	0.00 ± 0.00		STAR	7	7	0	0	no	bta-miR-2454-5p		7:15917826..15917880:-	ucuccucuggccgcucuccu	20	gggggcugccaggcaggaggcg	22	gggggcugccaggcaggaggcguggcuccuggugucuccucuggccgcucuccu
15_6014	-5.8	0.00 ± 0.00		TRUE	1175	1175	0	0	no	bta-miR-2318		15:78356666..78356723:+	cguguaugaugaauuaucugacc	23	ucauguaacgcuucucauggc	21	cguguaugaugaauuaucugacccggccguugccucucauguaacgcuucucauggc
5_9786	-6.1	0.00 ± 0.00		TRUE	36	36	0	0	no	bta-miR-2435		5:68192527..68192593:+	aaacucgaaugaacucuuuggc	22	cagagagucaucagcauguuc	21	aaacucgaaugaacucuuuggcugacucaguauuauguuuagcaucagagagucaucagcauguuc
11_7397	-6.2	0.00 ± 0.00		STAR	45	45	0	0	no	bta-miR-6122-5p		11:43503056..43503101:+	acuauaugauguaaacugaac	21	ucaguuguacuuuauccagugc	22	ucaguuguacuuuauccagugcuaacuauaugauguaaacugaac
23_1952	-6.8	0.00 ± 0.00		TRUE	5	5	0	0	no	bta-miR-2377		23:13082437..13082494:-	acugcacagaccuaggcucu	20	accacacggggagagcagagu	21	accacacggggagagcagaguccagagcacaugggccacugcacagaccuaggcucu
19_2698	-6.8	0.00 ± 0.00		TRUE	21	21	0	0	no	bta-miR-2335	rno-miR-6330	19:22637614..22637679:+	gauaaugaugacuaacugaau	21	ucaguuucaugauuucua	18	gauaaugaugacuaacugaauugaugacuuugggcaugguuuaguaaucaguuucaugauuucua
X_11683	-7.2	0.00 ± 0.00		TRUE	9202	9202	0	0	no	bta-miR-532	hsa-miR-532-5p	X:92886496..92886541:+	caugccuugaguguaggaccgu	22	guccugacuugcuuucu	17	guccugacuugcuuucucucuuacaugccuugaguguaggaccgu
Note: miRNA ( mature or star) that is less than 20 nt or more than 24nt in length was highlighted in yellow. Only 3 mature miRNAs and 13star miRNAs were found.

## Sheet: Table S1.3
Table S1.3 Known miRNA undetected by miRDeep2
miRBase precursor id	total read count	5p read count: sthis is the number of reads that map to the miRNA hairpin and are contained in the sequence covered by the 5p sequence, including 2 nts upstream and 5 nts downstream. In parenthesis are normalized read counts shown.	3p read count: sthis is the number of reads that map to the miRNA hairpin and are contained in the sequence covered by the 3p sequence, including 2 nts upstream and 5 nts downstream. In parenthesis are normalized read counts shown.	remaining read: sthis is the number of reads that did not map to any of the 5p or 3p sequences	miRBase 5p sequence(s): this is/are the 5p miRNA sequence(s) input to quantifier.pl.	size	miRBase 3p sequence(s)	size	miRBase precursor sequence: this is the precursor miRNA sequence input to quantifier.pl.
bta-mir-378b	73559	0	73559	0	-	-	acuugacuuggagucagaaggc	22	cuggaccaccagggaaauccugauuuuguuucuuauuaaggggagguucaguauagagcaaacagcacuugacuuggagucagaaggcuuagguccaa
bta-let-7b	19148	18918	0	230	ugagguaguagguugugugguu	22	-	-	cggggugagguaguagguugugugguuucaggguagugauguugcccccucggaagauaacuauacaaccuacugccuucc
bta-mir-30c	19143	19073	0	70	uguaaacauccuacacucucagc	23	-	-	cagacuguaaccaugccguaguguguguaaacauccuacacucucagcugugagcucgagguggcugggagaggguuguuuacuccuucugccauggaaaacguc
bta-mir-2478	9684	0	9684	0	-	-	guaucccacuucugacacca	20	guugggggucgguggugagcaagcagagacuacauagguugccuuguaucccacuucugacaccauguauugucaac
bta-mir-1260b	6146	6146	0	0	aucccaccacugccacca	18	-	-	guugcugcugcucgccaucgaucccaccacugccaccacugcugcuacugcuccgcaggugcugcugguggugaugaugauaguccggcgggggcgcugg
bta-mir-378c	4269	4269	0	0	acuggacuuggagucagaagu	21	-	-	caaaaccaccacuggacuuggagucagaaguuccaugugugagucuugguagggccaguggauugcuaa
bta-mir-484	1571	1571	0	0	ucaggcucaguccccucccgau	22	-	-	gucaggcucaguccccucccgauaaaccucuaaauagggaccuucccggggggcuaccucggc
bta-mir-2307	1353	0	1353	0	-	-	agugaugaugaacccucugagc	22	gggccugauggucaagucagcccggggccugcaugccagccugggagugaugaugaacccucugagccc
bta-mir-2285e-2	971	0	161	810	-	-	aaaccugaacgaacuuuuuggc	22	gauuggccaaaaaguucguuuggguuuuucuggaacaucuuauggaaaaaccugaacgaacuuuuuggcccac
bta-mir-574	683	0	683	0	-	-	ugagugugugugugugagugugug	24	uucuuuugagcuuacuucccagucucgaauccgugugagugugugugugugagugugugugagagug
bta-mir-449c	572	562	0	10	aggcagugcaucucuagcugg	21	-	-	augaagcuugaaugugucagguaggcagugcaucucuagcuggcuguuaaaauuucuuuuuaacaguugcuaguugcacuccccucuguugcauucauaaucuugc
bta-mir-2285g	445	0	414	31	-	-	aaaccugaacaagcuuuuuggc	22	gccaaaaaguucauucggauuuuccuguaagauauggaaaaaccugaacaagcuuuuuggc
bta-mir-2344	428	0	428	0	-	-	gcacgaugauggcggaucugaguu	24	gucgauuccugucccucgaggugguucccugggggcacgaugauggcggaucugaguugac
bta-mir-1246	293	220	0	73	aauggauuuuuggagcagg	19	-	-	caacauauuaaauggauuuuuggagcaggaaguuggaauagaggcuuucucagacaaauacuuuacugugcag
bta-mir-2284i	285	0	0	285	gagaaguucguucugguguuu	21	-	-	uggcuuggcugagaaguucguucugguguuucuguaguaucguaugaaaacccggaauuaacuuuuuggccaaccca
bta-mir-1277	242	0	3	239	-	-	uacguagauauauauguauuuu	22	accucccaaauauauauauauauguacguauguguauaugaauguauacguagauauauauguauuuuugguggguuu
bta-mir-324	215	97	0	118	cgcauccccuagggcauuggugu	23	-	-	aacuggcuaugccuccccgcauccccuagggcauugguguaaagcuggagacccacugccccaggugcugcuggggguuguagucugac
bta-mir-2284v	200	0	199	1	-	-	aaaaaguucguuugggguuu	20	ggaagguucuccaaggaagacuguguugcaguggccaaaaaguucguuugggguuucucc
bta-mir-2904-3	175	24	0	151	gggagccucgguuggccuc	19	-	-	acggcagcgccgcgggagccucgguuggccucggauagccggucccccgccguccccgccggcgggccgu
bta-mir-2285c	153	0	153	0	-	-	aaaccugaacaaacuuuuuggc	22	gccgaaauguucguugaaguuuuuccauggggugucacggaagaaaccugaacaaacuuuuuggc
bta-mir-33a	140	26	0	114	gugcauuguaguugcauugca	21	-	-	cugcggugcauuguaguugcauugcauguucuggcgguacccgugcaauguuuccacagugcaucacag
bta-mir-2887-2	129	23	0	106	cgggaccgggguccggugcg	20	-	-	cgucgggaccgggguccggugcggagagcccuucgucccgggacacggggcgcggcc
bta-mir-2285s	127	0	41	86	-	-	aagacccaagugaacucuuugg	22	uauuugguuggccaaaaaguucauuuggguuuuucuguaagauguuauggaaagacccaagugaacucuuuggccgacugaau
bta-mir-2284f	127	22	0	105	aaaguucguucggauuuuuc	20	-	-	gccaaaaaguucguucggauuuuuccggaagcuguguggaaaacccgaacaaacuuuuuggc
bta-mir-6517	126	126	0	0	ucaggguccgugagcuccucggc	23	-	-	ccgccgguucucaggguccgugagcuccucggcguacucggagaacauucgccggaacuccggguccuggaaggcgga
bta-mir-2313	99	68	31	0	agugcagcugaggaccaaggca	22	ccaguuccacgcugcaugcc	20	gggcuggagugcagcugaggaccaaggcagggcugcaugcauucacaugccaguuccacgcugcaugccggccu
bta-mir-1271	87	79	0	8	cuuggcaccuaguaaguacuca	22	-	-	cacccagaucagugcuuggcaccuaguaaguacucaguauauacuuguugagugccugcuaugugccaggcauugugcugagggcu
bta-mir-2314	75	75	0	0	ugcccaugaugacugcugacc	21	-	-	cugcccaugaugacugcugaccucggucucugcagggaccagaagcgagguucagagguag
bta-mir-451	72	72	0	0	aaaccguuaccauuacugaguuu	23	-	-	cuugggguggcgaggaaaccguuaccauuacugaguuuaguaaugguaacgguucucuugcugcacccaga
bta-mir-33b	64	27	0	37	gugcauugcuguugcauugc	20	-	-	gcgggcggccccgcggugcauugcuguugcauugcaugugugaggcaggugcagugccucggcagugcagcccggagccggccccuggcaccgc
bta-mir-29d	64	0	8	56	-	-	uagcaccauuugaaaucgauua	22	aucucuuacacaggcugaccgauuucuccugguguucagagucuguuuuugucuagcaccauuugaaaucgauuaugauguaggggga
bta-mir-2285j-2	61	0	55	6	-	-	aaaaaccagaacgaacuuuuug	22	gcauugggcuggccaaaaagcuucuucgggcuuccuauaagaugguacagaaaaaccagaacgaacuuuuuggccaacccaguac
bta-mir-6528	57	7	0	50	agagggaagagggaaggagg	20	-	-	cuaaagggagagagggaagagggaaggagggauaacguaggaaagagaucucccuccuccuuccacccuggucucccuuccc
bta-mir-2284s	57	2	0	55	uggcccaaaaguuuguucggau	22	-	-	uuggcccaaaaguuuguucggauuuuuuagagauguaacauaaagaccugaaugaacuuuugggucaa
bta-mir-2440	56	0	32	24	-	-	ugcagugaugagacccugga	20	uccagcugugguggggacuguuuggugcgggguggggccagcugugcagugaugagacccuggaaugagcgcuggg
bta-mir-181d	54	54	0	0	aacauucauuguugucggugggu	23	-	-	uccccucccuuaggccacagcgaaggucacaaucaacauucauuguugucgguggguugugacagagaccagacccaccgagggaugaaugucacuguggcugggccagacac
bta-mir-2424	48	0	48	0	-	-	agaucuuugguaaucugauggcu	23	uccagaggacuuagccugugcuguggccacugagagaugaaacacagaucuuugguaaucugauggcugcaaaugcuggg
bta-mir-2285v	38	0	20	18	-	-	agaaccggaacgaacuuuuug	21	auuggguuggccagaaaguucauuuggguuuuucauuaccauggcaugggagaaccggaacgaacuuuuuggccaacccaa
bta-mir-2284n	35	33	0	2	aaaaaguuuauucggguuuuu	21	-	-	uuggccaaaaaguuuauucggguuuuuaccauaaccuguuaggaaaaacccagacagaguuuuuggccaa
bta-mir-2397	34	6	28	0	ugcguucuuaccacuggccugua	23	cagagcaguggcaagaacgcau	22	uuuggaugcguucuuaccacuggccuguaggugacaugauccaaguacagagcaguggcaagaacgcauccaaa
bta-mir-1291	31	31	0	0	uggcccugacugaagaccugcagu	24	-	-	uggcccugacugaagaccugcaguuacacuauagcugcugguuucaaacagaggcccagagcacugucuuccug
bta-mir-2411	29	20	4	5	uggagugacugucagaugcagcca	24	gcugaacugucuuacucccacaucc	25	gaggaaauguggagugacugucagaugcagccagcagaauaagugguuuggcugaacugucuuacucccacauccuc
bta-mir-2285r	26	0	14	12	-	-	agaaaccuggaugaacuuuuugg	23	aauuguguuggccaaaagcucauuuggguuuuuccguaagauguuaugaagaaaccuggaugaacuuuuuggccaacccaau
bta-mir-2284b	23	15	0	8	aaaaguucguuugguuuuuuc	21	-	-	uuggcugaaaaguucguuugguuuuuuccacaagauguuagagaaagaaccugauugaacuuuuuggccaa
bta-mir-3596	23	0	0	23	-	-	aaccacacaaccuacuaccuca	22	cucgaggaaggcaguagguuguauaguuaucuuccgagggggcaacaucacuacccugaaaccacacaaccuacuaccucacc
bta-mir-2484	20	0	19	1	-	-	gagcuaugaugacuuugauugcau	24	uuaucugaaaauguaugcaggguuauuauaauuaaaaaggugagcuaugaugacuuugauugcauugaucacauga
bta-mir-2284l	20	18	0	2	aaaaguugguucggguuuuu	20	-	-	uggccaaaaaguugguucggguuuuuuccccccauacgauguuacggaaaaacucaagcaaacuuuuuagcca
bta-mir-2284k	20	10	0	10	gaaaaguucggucggguuuuu	21	-	-	aguugaccagaaaaguucggucggguuuuucugcaacaucuaaugaaaaaaccaaaagaacuuuuuggccaccu
bta-mir-1434	20	5	8	7	guacaugaugacuaaaauuucu	22	gaagaaaucuaaggucugagg	21	caccuuguacaugaugacuaaaauuucuucacuuugaccugauggcuauugaagaaaucuaaggucugaggug
bta-mir-2284c	19	19	0	0	aaaaaguucguuuugguuuu	20	-	-	auuagguugaccaaaaaguucguuuugguuuuucugcacaaucuuauaaaaacccaaacgaccuuucugaccaauccgau
bta-mir-2332	19	0	19	0	-	-	cgguuuaaggucuuggagacaaag	24	cauagcagcuccagcaccacgugacugacugccuggaggcucucgguuuaaggucuuggagacaaagug
bta-mir-2285n-7	19	0	8	11	-	-	aaaaacccgaaugaacuuuugg	22	ugggcugaccaaaaaguuuguucgaguuuuuccguaacaucccacugaaaaaacccgaaugaacuuuuggccaacccagc
bta-mir-2312	15	0	15	0	-	-	aaaaccugaacgaacuuuuc	20	uugggcuggccaaacaguuugucuggguuauucuguaacuuggaaaaccugaacgaacuuuucggcccaccaa
bta-mir-2284j	15	15	0	0	gaaaaguucguucagguuuu	20	-	-	guuggugggccgaaaaguucguucagguuuuccaaguuacagaauaacccagacaaacuguuuggccagcccaau
bta-mir-2404-2	15	14	0	1	uugcacugcaugguaucugc	20	-	-	uguugcacugcaugguaucugcauucagcaguuuguuccugcuggcuguucaaaagacagugcgaua
bta-mir-2285i	15	0	8	7	-	-	aaaaccggaacgaacuuuuugg	22	cagguuggcugaaaaguucauucagguuuucccauagcagcuuauggaaaaaccggaacgaacuuuuuggccaaccca
bta-mir-20b	13	13	0	0	caaagugcucacagugcaggua	22	-	-	aguaccaaagugcucacagugcagguaguuuuggcagcgcucuacuguagugugggcacuuccaguacu
bta-mir-2285m-5	13	0	11	2	-	-	aaaacgcaaaugaacuuuuugg	22	uauugguuuggccaaaaagugcauugggauuuuugcauaaagcuuacagaaaacgcaaaugaacuuuuuggccaacuugau
bta-mir-199b	12	6	6	0	cccaguguuuagacuaucuguuc	23	acaguagucugcacauugguua	22	ccuccacuccgucuacccaguguuuagacuaucuguucaggacucccaaauuguacaguagucugcacauugguuaggcugggcuggguuagacccucgg
bta-mir-199a-2	12	6	6	0	cccaguguucagacuaccuguu	22	acaguagucugcacauugguua	22	gccaacccaguguucagacuaccuguucagggggcucugaauguguacaguagucugcacauugguuaggc
bta-mir-2334	11	0	11	0	-	-	acagcagccuguguucucaccu	22	ggaagcagguggaggacaccgacugugacuccuggggacuccggacagcagccuguguucucaccuagcucc
bta-mir-2284m	10	10	0	0	gaaaaguuuguucggguuuu	20	-	-	guuggccagaaaaguuuguucggguuuuccagaggguguuacccaucaaaugaacuuuucagccaac
bta-mir-2448	9	9	0	0	cugcggauacaaccaaacacgg	22	gugguugauuggauccgugggu	22	ugcaccugcggauacaaccaaacacgguuggagaauauuucacaaucugugguugauuggauccgugggugua
bta-mir-2441	9	0	8	1	-	-	acaggacaggacagugggag	20	ccucccgcccucugccccgucccauccucugguuacucccaagggacaggacaggacagugggagggagg
bta-mir-677	9	7	0	2	cucacugaugagcagcuucugac	23	-	-	cucacugaugagcagcuucugacuuucguucuucugaguuugcugaagccagaugccauuucugag
bta-mir-29e	9	0	2	7	-	-	uagcaucauuugaaaucaguguuu	24	cuucuggaagcugguuucacaugguggcuuagauuuuuccaucuuuguaucuagcaucauuugaaaucaguguuuuaggag
bta-mir-2400	8	0	4	4	-	-	ccagcacaggcagcucggacuga	23	gagggcugcccgagcgcauguggcugaguguggucccuuggcgcccagcacaggcagcucggacugaaacccuc
bta-mir-2285o-5	8	0	1	7	-	-	aaacccgaacgaacuuuugg	20	auuguguuggucaaaagcucauugggguuuuuccgucacauacaggaaacccgaacgaacuuuugggccaacccaa
bta-mir-2487	7	0	7	0	-	-	cucuaagggcugggccggucgg	22	cccgccauacggugcagugcuccacucuggccgccuggaaaggagcucuaagggcugggccggucggcguccgg
bta-mir-6535	7	6	0	1	uagggggagcgguuggaggacu	22	-	-	gcccugggguuagggggagcgguuggaggacugggggcucagccuuccuaccucucuccguaggagccuggug
bta-mir-2410	6	6	0	0	cugagcugaggaggaccuguga	22	-	-	gggcggggugcugagcugaggaggaccugugagagucgagcugucccugugcuucccugugguccaggcugugcuu
bta-mir-503	6	3	3	0	uagcagcgggaacaguacug	20	ggaguauuguuucugcugcccgg	23	agccgugcccuagcagcgggaacaguacugcagugggcaauuggugaucuggaguauuguuucugcugcccgggcaagacugg
bta-mir-2383	5	0	5	0	-	-	cugagugaugacugcugacc	20	ggacggugagcuaagguggggucaugggccaaggccaguggcugagcugagugaugacugcugaccuacaccgucu
bta-mir-2481	5	5	0	0	uacguugucugcuggguuuu	20	-	-	uuacguugucugcuggguuuuguuggcccucgucagcccucagaggccuggcuccggugcguag
bta-mir-6525	5	5	0	0	cuggggaaagcaggagugag	20	-	-	ggccggggagcuggggaaagcaggagugagggucugcaccccaguaagccucguucugcuuuccccacaggcaccccucaugccc
bta-mir-2394	5	5	0	0	uucuccccucaaucucaggacu	22	-	-	caggcuucuccccucaaucucaggacuaaccauuuuauugugagccugagaggaaaggggaaugccug
bta-mir-326	5	0	5	0	-	-	ccucugggcccuuccuccag	20	cucgucugucuguugggcuggaggcagggccuuugugaaggcggguugugcucagaucgccucugggcccuuccuccagcccagaggcggauuca
bta-mir-2427	5	2	0	3	aggucauuucaaagagggcug	21	-	-	caauauuaucaggucauuucaaagagggcugaugggaccaaauccaggggcucuuaucacugugaccaaagauug
bta-mir-2467	4	0	4	0	accccaagccuggcugcuaccu	22	gagggcagugaggcucagggcug	23	cuuguguccaccccaagccuggcugcuaccuuguuucugagucaggagggcagugaggcucagggcuggacugggcagg
bta-mir-2294	4	4	0	0	gaggcuguagagggcaucugcu	22	-	-	ucuagaggcuguagagggcaucugcugcuuccuggcacucggaugcccucugcugcuuagaga
bta-mir-380	4	0	4	0	ugguugaccauagaacaugcgc	22	uauguaaugugguccacgucu	21	aagaugguugaccauagaacaugcgcugucucuaugucguauguaaugugguccacgucuu
bta-mir-1248-2	4	3	0	1	accuucuuguauaagcacug	20	-	-	uauaccuucuuguauaagcacugugcuaaaauuacagaaaccaagauagccuugguuuuuguaauaaugcuagcagaguauuacacaagaagaagaggaacugca
bta-mir-2310	4	3	0	1	guuuuguuuggguuuguuucu	21	-	-	gguuuuuuguuuuguuuggguuuguuucuggaugccagggaaaaccuggaccugucucugaacc
bta-mir-202	4	2	0	2	uuccuaugcauauacuucuuu	21	-	-	gccacucgcuguuccuuuuuccuaugcauauacuucuuugagggucuggccuaaagagguguagggcaugggaaaauggggccccgagguuccccugcg
bta-mir-2290	4	0	2	2	-	-	gccucugguggucgguuugu	20	cucgccguuauucggggaagcagggcacuggagagcgcuucagcacugccucugguggucgguuuguggaugggggcggg
bta-mir-409a	4	1	0	3	agguuacccgagcaacuuugcau	23	-	-	ugguacgcggggagagguuacccgagcaacuuugcaucuggacgacgaauguugcucggugaaccccuuuucgguauca
bta-mir-2903	3	3	0	0	uuccgcgcucuacgccagcccg	22	-	-	cgccgcuccgcucccgguuccgcgcucuacgccagcccgcugccugccgggcuggugcaggccgcggagccgggcggcccggcaggca
bta-mir-2325a	3	0	3	0	-	-	guuuuguuuggguuuuuuuc	20	ggguacucucaaaacuuguuuggauagaaaacucuuggggguuuuguuuggguuuuuuucaaggugcagugaccu
bta-mir-2284r	3	3	0	0	uuggcccaaaaguucguucggau	23	-	-	uggguuggcccaaaaguucguucggauuuuacaugccaucuuacgaacuuuuggcccaaccca
bta-mir-127	3	0	3	0	-	-	ucggauccgucugagcuuggcu	22	ugaucacugucuccagccugcugaagcucagagggcucugauucagaaagaucaucggauccgucugagcuuggcuggucggaagucuccucauc
bta-mir-2284u	3	0	3	0	-	-	aaaaguucguucgguuuuucu	21	gccaacugcuaggagcccgacacguacgcuaggggcuggcccaaaaguucguucgguuuuucugcccaauguuggc
bta-mir-2403	3	0	3	0	-	-	cucgggaagcuagcuggccuu	21	gaguuucuuuugaggccggccgcuucccagccaggcugaaagggcucgggaagcuagcuggccuuguuggcccuu
bta-mir-494	3	0	2	1	-	-	ugaaacauacacgggaaaccuc	22	ucgauacuugaaggagagguuauccguguugucuucucuuuauuuaugaugaaacauacacgggaaaccucuuuuuuaguaucaa
bta-mir-2439	3	2	1	0	ucuggccuggcugaugaucuca	22	uaucagaagacagguaggcaga	22	gucuugccgucucuggccuggcugaugaucucauaccuugauggugauaucagaagacagguaggcagacggaccgac
bta-mir-6530	3	1	0	2	cgcggaggaagguaagacgg	20	-	-	agauggacaccgcggaggaagguaagacggcagcgcccgcgcccugugcuugcggcucccgcggucgggucgggcc
bta-mir-763	3	0	0	3	ccagcugggaggaaccaguggc	22	-	-	aaugauggaggugcaggcauuuccugaggauuaaugaccagcugggaggaaccaguggcccuuggcucugccucccagccagccauuaauuccgaggaaaugucuuuugcugaggucguu
bta-mir-145	3	0	0	3	guccaguuuucccaggaaucccu	23	-	-	caccuuguccucacgguccaguuuucccaggaaucccuuagaugcuaagauggggauuccuggaaauacuguucuugaggucaugguu
bta-mir-2416	2	0	2	0	-	-	ugcagugcccacuguggaagaug	23	uuggaggacugggcauccaucccacagaagccugacgcagcugcugcagugcccacuguggaagaugcccuacaugcugcag
bta-mir-2338	2	2	0	0	aggcugaggacaggggcugacgu	23	-	-	cagggaggcugaggacaggggcugacguucauuuucuacaagugugcgucugccccugggcacagcaccccug
bta-mir-2328	2	2	0	0	gcccccucccuuggucgccgg	21	cugcgucuggggagggggcca	21	gggcuccucgcccccucccuuggucgccggcuguugguccuuuugucagucugcgucuggggagggggccaggggcuc
bta-mir-2378	2	0	2	0	-	-	uguggguugucugagcaaggg	21	ugggaaggaguguucauggucucaggcuccacuuagcagaggcuucuguggguugucugagcaagggucuuccuccca
bta-mir-2426	2	2	0	0	aaggaaguggcuuggggaaag	21	-	-	gggaggaauguacaaggaaguggcuuggggaaagagggguuuggauccccugacaccgguccacuuccuuuccc
bta-mir-1301	2	0	2	0	-	-	uugcagcugccuaggagugauuuc	24	ggguuguggggggucacucuaggccccgcagcacugugcuggauguugcagcugccuaggagugauuucacacaguccuc
bta-mir-2285a	2	0	2	0	-	-	aaaaacugaaugaaauucuugg	22	gguuggccaagaaguucauuuagauuuucuguacaauguuauguaaaaacugaaugaaauucuuggucaauc
bta-mir-2463	2	2	0	0	cugcaugugguggaaaugucug	22	-	-	guaggcugcaugugguggaaaugucugcuucucauuccuuuggaagcaggaauacauccacaacaugcuac
bta-mir-1814c	2	2	0	0	guuuuguuuggguuuguuuu	20	-	-	aggcucuugcguuuuguuuggguuuguuuucaacaggcuuguaaagguuguugaugugccaaaccugaacagccu
bta-mir-2380	2	0	2	0	-	-	gugacuguacuuuaaaagguua	22	ccacuuuaaccuuuuaaaguacaaucacccucagauaugggugggugacuguacuuuaaaagguuaaaaugg
bta-mir-338	2	0	2	0	-	-	uccagcaucagugauuuuguuga	23	gcacgggccguccuccccaacaauauccuggugcugagugaugacacacgcaacuccagcaucagugauuuuguugaagagggcagcugcca
bta-mir-223	2	0	1	1	-	-	ugucaguuugucaaauacccca	22	cccagccuccugcagugccaugcuccguguauuugacaagcugaguuggacacuccauguaguagugucaguuugucaaauaccccaaguguggcauaugccuagcag
bta-mir-224	1	1	0	0	caagucacuagugguuccguuua	23	-	-	gggcuuucaagucacuagugguuccguuuaguagaugguuguacauuguuucaaaaugguacccuagugacuacaaagccc
bta-mir-3120	1	0	1	0	-	-	cacagcaaguguagacaggca	21	gucaugugacugccugucugugccugcuguacaggugagcggauguucugcacagcaaguguagacaggcagacacaugac
bta-mir-2451	1	0	1	0	-	-	augaggugcucuggagagugga	22	agagcacucuccacagaaccuucuccaggcgugcucuggccggaugaggugcucuggagaguggacu
bta-mir-2407	1	0	1	0	-	-	cugggcggaugggaagggcugg	22	uggcucacccccucucccccgacccucguuaacccuccacgcugggcggaugggaagggcuggaugcuugccg
bta-mir-2450c	1	0	1	0	-	-	cacgucaguagaggcgcgugug	22	agaggcgcaugugccauuucugcacacucgguauagaugcgcgcacacgucaguagaggcgcgugugccuuu
bta-mir-150	1	1	0	0	ucucccaacccuuguaccagugu	23	-	-	ccucucuccucacggcccugucucccaacccuuguaccagugugugucucagacccugguacagguacggggaggcagggaccugggggaucccagcagc
bta-mir-2471	1	1	0	0	gaggaucugucuaaucucagagg	23	ucugaugaagacagcccugcu	21	gcauggaggaucugucuaaucucagagggcauuuuugagcauuuccucugaugaagacagcccugcuugc
bta-mir-411c	1	1	0	0	gguugaucagagaacauacauu	22	uguaugucaacugauccacagu	22	gggaguggaugguugaucagagaacauacauuuugucaaugauguaugucaacugauccacagucccucccuau
bta-mir-2449	1	0	1	0	-	-	ugggcaggagacagcagggc	20	gcccggggccuugcuggcugaagcccacugcagacuuuucuccgugggcaggagacagcagggcccuggcgc
bta-mir-767	1	1	0	0	ugcaccaugguugucugagcaug	23	-	-	uuuguauuauagguuuuugcucaugcaccaugguugucugagcaugcagcaugcuugucugcucauaccccaugguuccugagcaggaaccgucacugcuuacug
bta-mir-2291	1	0	1	0	-	-	gcugauagugagcgacuggggcag	24	cgccuuuacuccgcuucaggcuuugugccagaaccagaggggcugauagugagcgacuggggcaggcgagggcg
bta-mir-2316	1	1	0	0	acuccggccuggacugcggcggg	23	-	-	cgcuaucccacuccggccuggacugcggcgggaggcugcugucgccgcccagcccuugcuggagccuaucuagug
bta-mir-2342	1	0	1	0	-	-	cucugcggaaguuggcgcuuu	21	ggagcuaggcguggagcuucuguagugguaguguuccacaccucugcggaaguuggcgcuuucgauuuggcuuu
bta-mir-2300a	1	1	0	0	uccucagcuaguuuugucuccc	22	-	-	caucuuauuccucagcuaguuuugucucccugugugugaucauaagcagggaggcaaaacuagcuaaggaauaagaug
bta-mir-483	1	0	1	0	-	-	ucacuccucuccucccgucuu	21	ggggagggcgggaagaaaggagggcguggucugugcagcuccucacuccucuccucccgucuucuccu
bta-mir-369	1	0	1	0	aucgaccguguuauauucgc	20	aauaauacaugguugaucuuu	21	ugaagggagaucgaccguguuauauucgcuuuauugacuucgaauaauacaugguugaucuuuucucag
bta-mir-2347	1	1	0	0	ugcagaggaacaaggcugaac	21	-	-	cugcagaggaacaaggcugaacccccaacacgaggaugacagcccugugcucuccacag
bta-mir-2284a	1	1	0	0	aaaaguucguugggguuuuu	20	-	-	gguuagccuaaaaguucguugggguuuuucuuuaugaucuuauggaagaacccuaacaaaauuuuuggcccacc
bta-mir-2450b	1	0	1	0	-	-	cauggucaguagaggugcaugug	23	agaggcgcgugugccuuuucugcacacuugguauagacucgcacacauggucaguagaggugcaugugccuuu
bta-mir-495	1	0	1	0	-	-	aaacaaacauggugcacuucuu	22	uggugccuggaaagaaguugcccauguucuuuucgcugauaugugacgaaacaaacauggugcacuucuuuuccggcauca
bta-mir-1197	1	0	1	0	-	-	uaggacacauggucuacuucu	21	cuuccugguauuugaagacgcgguugaccaugguguguacgcuuuauuuaugacguaggacacauggucuacuucuucucgauaucacaucuucgcc
bta-mir-2415	1	0	1	0	gggagucgguccugccggcca	21	ccaggccugcuggaccgacgc	21	gggagucgguccugccggccaggccugcuggacacuccugccggccaggccugcuggaccgacgccc
bta-mir-2485	1	0	1	0	-	-	uuucuagaaucugcagguagu	21	ggugccugcaggcuucaugauggguaucuuccaagggccuuucuagaaucugcagguagucc
bta-mir-382	1	0	0	1	gaaguuguucgugguggauucg	22	-	-	uacuugaagagaaguuguucgugguggauucgcuuuacuuaugacgaaucauucacggacaacacuuuuuucagua
bta-mir-2296	1	0	0	1	-	-	uggacaacugagguuccugcu	21	gguuccuacagugagcccccguucuccuccugucaagguggacaacugagguuccugcugaaacuggacc
bta-mir-411b	1	0	0	1	uggucgaccauaaaacguacgu	22	-	-	uguggagagauggucgaccauaaaacguacgugugcuuuaugacguaugucacaugguccacuaauucucagcau
bta-mir-452	1	0	0	1	uguuugcagaggaaacugagac	22	-	-	gcuaagcacuuacaacuguuugcagaggaaacugagacuuuguaacuauaucucagucucaucugcaaagaaguaagugcuuugc
bta-mir-2379	1	0	0	1	-	-	aggcugcuggagaagauauuuu	22	cuuggcuucaaaagcaaacuccauggccucagaacuuuaaucuucaaaggcugcuggagaagauauuuugaagacaag
bta-mir-2292	1	0	0	1	-	-	gagucugagauugaggaaggca	22	caucucugauuuccccaagcucagagacagucagccugaauugagucugagauugaggaaggcagagcug
bta-mir-6527	1	0	0	1	-	-	cacguggacgaagagauggga	21	uuguccauauugccggucaaccuucaaugacguggaaaagauggcggcucacaugcgcaugguucacguggacgaagagaugggaccuaaaacag
bta-mir-2455	1	0	0	1	-	-	ucugugcucggggaggcaggga	22	ccggugacucccugcuuccuaguucagaggcugccccucaccaggcucugugcucggggaggcagggagcccucgg
bta-mir-299	1	0	0	1	ugguuuaccgucccacauacau	22	-	-	aagaaaugguuuaccgucccacauacauucugaauauguaugugggacgguaaaccgcuucuu
bta-mir-1179	1	0	0	1	aagcauucuuucauugguugg	21	-	-	ggccagaagggaagaagcauucuuucauugguugguguauguugccuugucaaccaaucagaggaugccauuuauccuuuucugacuagc
bta-mir-2295	1	0	0	1	-	-	ucggggugggaggaagguucu	21	gcuccuuucucgcccuccccgacccugcagcgucuuuucaggucggggugggaggaagguucucggc
bta-mir-2892	1	0	0	1	ggcgacggaggcgcgacccccc	22	-	-	guggcgacggaggcgcgaccccccccccccccccccccccccgccccgguccgacggggcgacccgccaggggcgcucuggggacaguccgccccgccccgccc
bta-mir-2957	1	0	0	1	ccaaguucugucaugcacuga	21	-	-	cgggcccaaguucugucaugcacugacugcuccagagcccgagucggaguguaucacagaaccugggccgg
bta-mir-6533	1	0	0	1	-	-	ugcggcagagcauuagagaac	21	ucacgaacaaguuccugaugcuaccgcaucacgaacaaguuccugaugcggcagagcauuagagaacaaguucugua
Note: miRNAs that are less than 20-nt or more than 24-nt in length are highlighted in yellow and only 4 miRNAs fall in this category
