# Supplementary material for: Transcriptome microRNA profiling of bovine mammary epithelial cells challenged with Escherichia coli or Staphylococcus aureus bacteria reveals pathogen directed microRNA expression profiles
Source: BMC Genomics. 2014 Mar 7;15:181. doi: 10.1186/1471-2164-15-181 (PMC4029070; doi:10.1186/1471-2164-15-181)
Supplement: Additional file 2: Table S2 — Novel miRNAs predicted by miRDeep2 in MAC-T cells challenged with or without E. coli or S. aureus bacteria. [file 1471-2164-15-181-S2.XLS]

## Sheet: novel miRNAs
Provisional pre-miRNA	Provisional mature	Pre-miRNA 1 (I >70%, QC >75%)	miRNA 1 ( I>90%, QC >90%)	ClastalW 2	Annotation 3	Provisional ID	miRDeep2 score	Estimated probability that the miRNA candidate is a true positive	Rfam alert	Total read count	Mature read count	Loop read count	Star read count	Significant randfold pbta-miR-unvalue	Example miRBase miRNA with the same seed	Precursor coordinate	Consensus mature sequence	Size	Consensus star sequence	Size	Consensus precursor sequence
bta-mir-un1	bta-miR-un1	bta-mir-2285e-2		bta-miR-2284	bta-miR-2284	2_10950	1442.8	90 +/ 4%	0	2830	2100	0	730	yes	0	2:5205393..5205455:+	caaaaaguucguccagauuuuu	22	aaaacuggaacgaacuuuugggc	23	caaaaaguucguccagauuuuuccauaagauguuacagaaaaacuggaacgaacuuuugggc
bta-mir-un3	bta-miR-un3	bta-mir-2285p		bta-miR-2284	bta-miR-2284	14_5611	832.3	90 +/ 4%	0	1630	1627	0	3	yes	0	14:12731718..12731777:+	aagaaccugaaugaacuuucugg	23	aaauguucauuuggguuuuu	20	aaauguucauuuggguuuuuccauaacaucauauggaagaaccugaaugaacuuucugg
bta-mir-un4	bta-miR-un4			bta-miR-2284	bta-miR-2284	12_6274	668.7	90 +/ 4%	0	1310	1275	0	35	yes	0	12:51127955..51128014:+	aaaaaccugaaugaacuucuug	22	agaaaguuuguucuggucuuuc	22	agaaaguuuguucuggucuuucuauaagaucguuuggaaaaaccugaaugaacuucuug
bta-mir-un7	bta-miR-un7			bta-miR-2284	bta-miR-2284	3_10483	272.9	90 +/ 4%	0	533	531	0	2	yes	0	3:94548591..94548649:+	aaaaaccugaaugacccuuuug	22	aaagguucauuuggguuucuc	21	aaagguucauuuggguuucuccaugccaucuuacggaaaaaccugaaugacccuuuug
bta-mir-un8	bta-miR-un8			bta-miR-2284	bta-miR-2284	21_3945	247.5	90 +/ 4%	0	483	418	0	65	yes	0	21:57723080..57723157:+	aaacaccugaaugaacuuuuug	22	aaaaaguucauuuggguuuuu	21	aaaaaguucauuuggguuuuuccagaaacccaaacauaccagaaacaugguauggaaacaccugaaugaacuuuuug
bta-mir-un9	bta-miR-un9	bta-mir-2285m-3	bta-miR-2285l	bta-miR-2284	bta-miR-2284	4_9486	236.1	90 +/ 4%	0	461	455	0	6	yes	0	4:86669291..86669351:-	aaaacccugaugaacuuuuuga	22	aaaaaguucauuugggcuuuu	21	aaaaaguucauuugggcuuuuucauaagauguuacagaaaaacccugaugaacuuuuuga
bta-mir-un12-1	bta-miR-un12		bta-miR-2284u	bta-miR-2284	bta-miR-2284	2_11179	143.8	90 +/ 4%	0	280	248	0	32	yes	0	2:116570332..116570392:+	aaaaaguucguucggguuuucu	22	aaacccagacgaacuuuuuggc	22	aaaaaguucguucggguuuucuguacccccucaugaagaaacccagacgaacuuuuuggc
bta-mir-un12-2	bta-miR-un12		bta-miR-2284u	bta-miR-2284	bta-miR-2284	11_7439	129.4	90 +/ 4%	0	253	248	0	5	yes	0	11:60611028..60611086:+	aaaaaguucguucggguuuucu	22	aaaaacuugagugaacuuuuug	22	aaaaaguucguucggguuuucugagccauguuacagaaaaacuugagugaacuuuuug
bta-mir-un15	bta-miR-un15	bta-mir-2285i	bta-miR-2285f	bta-miR-2284	bta-miR-2284	2_10966	120.5	90 +/ 4%	0	235	234	0	1	yes	0	2:23167356..23167413:+	aaaaccugaaugaacuuuuuu	21	aaaauguucguucggguuu	19	aaaauguucguucggguuucucauaagcucuauggaaaaaccugaaugaacuuuuuu
bta-mir-un16	bta-miR-un16	bta-mir-2285e-2	bta-miR-2284z	bta-miR-2284	bta-miR-2284	6_8944	119.8	90 +/ 4%	0	234	231	0	3	yes	0	6:103797778..103797839:+	uaaaaguuugguuggguuuuu	21	aaaaucugaacaaacuuuccggc	23	uaaaaguuugguuggguuuuucuguaacaucugauggaaaaaucugaacaaacuuuccggc
bta-mir-un21	bta-miR-un21	bta-mir-2285e-2		bta-miR-2284	bta-miR-2284	5_9827	65.7	90 +/ 4%	0	127	59	0	68	yes	0	5:94727165..94727225:+	aaaacucgagcaaacuuuuugg	22	aaaagguucauucggguuuuu	21	aaaagguucauucggguuuuuccuuaagauguuacagaaaaacucgagcaaacuuuuugg
bta-mir-un24	bta-miR-un24	bta-mir-2285k-3		bta-miR-2284	bta-miR-2284	8_8494	62.6	90 +/ 4%	0	122	120	0	2	yes	0	8:77617114..77617173:+	aaaaaccugaaugaacuuucugu	23	gaaaguugguuuggauuuuucc	22	gaaaguugguuuggauuuuuccauugcaucuuacagaaaaaccugaaugaacuuucugu
bta-mir-un26	bta-miR-un26		bta-miR-2285f	bta-miR-2284	bta-miR-2284	16_4990	56.9	90 +/ 4%	0	111	110	0	1	yes	0	16:27201267..27201323:-	uaaaccugaaugaacuuuuuga	22	agaaaguugguuuggguuuuuu	22	agaaaguugguuuggguuuuuuauuugguacagauaaaccugaaugaacuuuuuga
bta-mir-un27	bta-miR-un27	bta-mir-2284y-2	bta-miR-2285f	bta-miR-2284	bta-miR-2284	10_7022	54.7	90 +/ 4%	0	105	87	0	18	yes	0	10:101213571..101213631:-	aaacuugaaugaaccuuuuggc	22	aagaaguucguucagguuuuu	21	aagaaguucguucagguuuuucuguaagacgguauggaaaacuugaaugaaccuuuuggc
bta-mir-un29	bta-miR-un29	bta-mir-2285e-2		bta-miR-2284	bta-miR-2284	2_11308	52.9	90 +/ 4%	0	104	65	0	39	yes	0	2:15520871..15520929:-	aaaaccugaaugaacuuauuga	22	aaaaguuuguuuggguuuuucu	22	aaaaguuuguuuggguuuuucuguuacaucuuauguaaaaccugaaugaacuuauuga
bta-mir-un30	bta-miR-un30			bta-miR-2284	bta-miR-2284	29_1155	52.1	90 +/ 4%	0	102	100	0	2	yes	0	29:29944689..29944743:+	acaaccugaaugaacuuuuuga	22	aaaaaguucaucuggguuuuc	21	aaaaaguucaucuggguuuucccauaccaugaacaaccugaaugaacuuuuuga
bta-mir-un31	bta-miR-un31	bta-mir-2284y-4	bta-miR-2284z	bta-miR-2284	bta-miR-2284	13_5523	47.4	90 +/ 4%	0	84	40	0	44	yes	hsa-miR-561-3p	13:73541941..73541999:-	aaaaguuuguuuggguuuuucu	22	aaaaacccaaaugaacuuuuug	22	aaaaguuuguuuggguuuuucugucagauguuauggaaaaacccaaaugaacuuuuug
bta-mir-un33	bta-miR-un33	bta-mir-2285k-3		bta-miR-2284	bta-miR-2284	18_3704	39.5	90 +/ 4%	0	76	74	0	2	yes	0	18:44474202..44474261:-	aaugccugaaugaacuuuuugg	22	aaaaguucauuuggguuuuu	20	aaaaguucauuuggguuuuugcagaagaucuuacagaaaugccugaaugaacuuuuugg
bta-mir-un34	bta-miR-un34			bta-miR-2284	bta-miR-2284	8_8418	38.6	90 +/ 4%	0	76	62	0	14	yes	0	8:39407236..39407292:+	aaacccugaaggaacuuuuug	21	aagaaguucguucagguuuuu	21	aagaaguucguucagguuuuuccauaucuuacaaaaaacccugaaggaacuuuuug
bta-mir-un35	bta-miR-un35		bta-miR-2285m	bta-miR-2284	bta-miR-2284	25_491	37.5	90 +/ 4%	0	72	70	0	2	yes	0	25:28230805..28230864:+	aaaaaguucauuuggguuuu	20	aaacucgaaugaacuuucuggc	22	aaaaaguucauuuggguuuuuucauaacauuguucaaaaacucgaaugaacuuucuggc
bta-mir-un36	bta-miR-un36			bta-miR-2284	bta-miR-2284	23_1879	32.9	90 +/ 4%	0	58	57	0	1	yes	ssc-miR-4336	23:38436121..38436179:+	aaacucugagugaacuuuuugg	22	aaaaaguuaguucaggguuuu	21	aaaaaguuaguucaggguuuuguaagauguuauggaaaacucugagugaacuuuuugg
bta-mir-un37	bta-miR-un37			bta-miR-2284	bta-miR-2284	12_6355	32.1	90 +/ 4%	0	61	58	0	3	yes	0	12:13918063..13918121:-	aaacguucguuuggguuuuu	20	aauacccagacgaaccuuuuggc	23	aaacguucguuuggguuuuuuguaccgucucaggaaauacccagacgaaccuuuuggc
bta-mir-un40	bta-miR-un40	bta-mir-2284z-1	bta-miR-2284z	bta-miR-2284	bta-miR-2284	11_7596	30.3	90 +/ 4%	0	58	38	0	20	yes	0	11:4523087..4523147:-	agaaaguuuguuuggguuuuu	21	aaaaccugaagagacuuuuugg	22	agaaaguuuguuuggguuuuuccguaagauguaacaggaaaaccugaagagacuuuuugg
bta-mir-un42	bta-miR-un42			bta-miR-2284	bta-miR-2284	1_12483	28.3	90 +/ 4%	0	56	37	0	19	yes	0	1:86633984..86634044:-	aagaacccaaaugaacuuuuugg	23	aaaaaaguuuguuuggauuuu	21	aaaaaaguuuguuuggauuuuccauaugaugucacagaagaacccaaaugaacuuuuugg
bta-mir-un44	bta-miR-un44			bta-miR-2284	bta-miR-2284	16_4978	27.6	90 +/ 4%	0	45	37	0	8	yes	hsa-miR-548d-3p	16:20617286..20617344:-	aaaaaaccgaguggacuuuuug	22	aaaaguucauuaggguuuuu	20	aaaaguucauuaggguuuuucugugagaugggauggaaaaaaccgaguggacuuuuug
bta-mir-un48	bta-miR-un48	bta-mir-2285k-2	bta-miR-2285e	bta-miR-2284	bta-miR-2284	8_8477	22.4	90 +/ 4%	0	42	41	0	1	yes	0	8:73610957..73611018:+	aaacuugaacggacuuuuuggc	22	agaaaguucauuuagguuuuuc	22	agaaaguucauuuagguuuuucuauaggaugcuguggaaaaacuugaacggacuuuuuggc
bta-mir-un51	bta-miR-un51	bta-mir-2285q		bta-miR-2284	bta-miR-2284	10_6870	19.8	90 +/ 4%	0	37	36	0	1	yes	0	10:33831077..33831137:-	auaaccugaaugaacuuuuuggu	23	aaagaguucauucagguuuucc	22	aaagaguucauucagguuuuccauaagaugguacacaauaaccugaaugaacuuuuuggu
bta-mir-un52	bta-miR-un52			bta-miR-2284	bta-miR-2284	27_844	19.1	90 +/ 4%	0	37	27	0	10	yes	0	27:18517051..18517109:+	aaauguucgcuuggcuuuuuc	21	aaaaaccugagugaacuuuuca	22	aaauguucgcuuggcuuuuuccauacuaccuuacagaaaaaccugagugaacuuuuca
bta-mir-un53	bta-miR-un53	bta-mir-2285s	bta-miR-2285m	bta-miR-2284	bta-miR-2284	4_9276	17.9	90 +/ 4%	0	37	33	0	4	yes	0	4:67532544..67532606:+	aaacccaaaugaacuuuuuggc	22	ucaaaaauucguucggguuuuu	22	ucaaaaauucguucggguuuuuccauaacaucuuacagacaaacccaaaugaacuuuuuggc
bta-mir-un54	bta-miR-un54	bta-mir-2285i	bta-miR-2284aa-4	bta-miR-2284	bta-miR-2284	24_2441	17.5	90 +/ 4%	0	33	25	0	8	yes	0	24:6436128..6436188:+	aaaaaguuccuuuggguuuuc	21	auaaccggaaugaacuuuuuga	22	aaaaaguuccuuuggguuuucccauaagaugguauggcauaaccggaaugaacuuuuuga
bta-mir-un60	bta-miR-un60			bta-miR-2284	bta-miR-2284	21_4117	13.9	90 +/ 4%	0	27	20	0	7	yes	0	21:56595694..56595753:-	auaaaguucauucggguuuuuu	22	aaaaaaccaaaugaacuuuuua	22	auaaaguucauucggguuuuuugguaccaucuuauggaaaaaaccaaaugaacuuuuua
bta-mir-un62	bta-miR-un62		bta-miR-2284y	bta-miR-2284	bta-miR-2284	3_10837	11.8	90 +/ 4%	0	21	20	0	1	yes	0	3:94852098..94852157:-	aaaaguucguacagguuuuucu	22	aaaacuuguacgaauuuuuuug	22	aaaaguucguacagguuuuucuguacuaucuuaccggaaaacuuguacgaauuuuuuug
bta-mir-un64	bta-miR-un64		bta-miR-2285n	bta-miR-2284	bta-miR-2284	10_6718	10.9	90 +/ 4%	0	20	16	0	4	yes	0	10:77286762..77286820:+	aaaaguuccuucggguuuucc	21	aaaccuaaaugaacuuuuugu	21	aaaaguuccuucggguuuuccaugaacuagcauagagaaaccuaaaugaacuuuuugu
bta-mir-un65	bta-miR-un65	bta-mir-2285f-2	bta-miR-2285f	bta-miR-2284	bta-miR-2284	26_1594	10.5	90 +/ 4%	0	21	16	0	5	yes	0	26:18814966..18815025:-	aaaaaguucauucagguuuuuc	22	aaaaucugaacaaacuuuaugg	22	aaaaaguucauucagguuuuucauaagaugguacaggaaaaucugaacaaacuuuaugg
bta-mir-un78	bta-miR-un78			bta-miR-2284	bta-miR-2284	X_11729	8	91 +/ 3%	0	15	13	0	2	yes	0	X:111279150..111279207:+	aaacacccaaacgaacuuuuu	21	aaauguucauucagguuuuuc	21	aaauguucauucagguuuuuccacaccauuguaugaaaacacccaaacgaacuuuuu
bta-mir-un89	bta-miR-un89	bta-mir-2285u		bta-miR-2284	bta-miR-2284	2_10985	5.6	89 +/ 3%	0	51	51	0	0	yes	mmu-miR-190b-3p	2:28095303..28095369:+	ucugaaugaacuuuguggcca	21	gccacaaaguuccuuuggguu	21	gccacaaaguuccuuuggguuuuucuguaauaucuuacguaagaaucugaaugaacuuuguggcca
bta-mir-un92	bta-miR-un92		bta-miR-2284aa-4	bta-miR-2284	bta-miR-2284	7_8090	5.6	89 +/ 3%	0	9	3	0	6	yes	0	7:102596205..102596270:+	caaaaaggucguuuggguuuu	21	aacuugaauguacuuuuuggcc	22	caaaaaggucguuuggguuuuuccauaagaacauucauggcaaaacuugaauguacuuuuuggcc
bta-mir-un93	bta-miR-un93	bta-mir-2285		bta-miR-2284	bta-miR-2284	10_6900	5.6	89 +/ 3%	0	9	8	0	1	yes	0	10:47313510..47313573:-	cccaagugaacuuguuggcc	20	caaaaaguucaguugaguuuuu	22	caaaaaguucaguugaguuuuucccuaaagauguuacagaaaacccaagugaacuuguuggcc
bta-mir-un99-1	bta-miR-un99		bta-miR-2285f	bta-miR-2284	bta-miR-2284	10_6936	5.3	89 +/ 3%	0	501	501	0	0	yes	gga-miR-1572	10:66980204..66980262:-	aaaccugaaugaacuuuuugg	21	aaaaauuucguuuagguuuuu	21	aaaaauuucguuuagguuuuuccaugugcugguauguaaaccugaaugaacuuuuugg
bta-mir-un99-2	bta-miR-un99	bta-mir-2285e-2	bta-miR-2285f	bta-miR-2284	bta-miR-2284	3_10381	5.3	89 +/ 3%	0	501	501	0	0	yes	gga-miR-1572	3:39754930..39754990:+	aaaccugaaugaacuuuuugg	21	aagaagcucagucagguuuuu	21	aagaagcucagucagguuuuucuguaauaucauauggguaaaccugaaugaacuuuuugg
bta-mir-un99-3	bta-miR-un99		bta-miR-2285f	bta-miR-2284	bta-miR-2284	X_11822	5.1	89 +/ 3%	0	210	210	0	0	yes	gga-miR-1572	X:7453609..7453668:-	aaaccugaaugaacuuuuugg	21	gaaaaguucauucgaguuuuc	21	gaaaaguucauucgaguuuucuguaagacuguauggauaaaccugaaugaacuuuuugg
bta-mir-un2	bta-miR-un2	eca-mir-1842	eca-miR-1842		bta-miR-1842	25_675	1180.4	90 +/ 4%	0	2314	2172	0	142	no	mmu-miR-760-3p	25:1744660..1744720:-	uggcucugugaggucggcuca	21	agcaggccugucagggcguug	21	uggcucugugaggucggcucaaggugggucuggauguugagcaggccugucagggcguug
bta-mir-un19	bta-miR-un19	ssc-mir-219	ssc-miR-219		bta-miR-219-2-3p	23_1928	68.9	90 +/ 4%	0	126	103	3	20	yes	hsa-miR-219-1-3p	23:7335349..7335412:-	agaguugagucuggacgucccg	22	ugauuguccaaacgcaauuc	20	ugauuguccaaacgcaauucucgagucucuagcucuggccgagaguugagucuggacgucccg
bta-mir-un20	bta-miR-un20	ssc-mir-664	ssc-miR-664-3p		bta-miR-664-3p	16_4986	68.5	90 +/ 4%	0	129	70	0	59	yes	rno-miR-664-3p	16:24379875..24379936:-	uauucauuuaucucccagccuaca	24	caggcuaggagaaaugauuggau	23	caggcuaggagaaaugauuggauagaaaauuuuauucuauucauuuaucucccagccuaca
bta-mir-un74	bta-miR-un74	gga-mir-6516			bta-miR-6516-5p	19_2928	9.6	91 +/ 4%	0	19	10	0	9	yes	0	19:55419754..55419817:+	uuugcaguaacaggugugaac	21	aucauguaugauacugcaaaca	22	uuugcaguaacaggugugaacauucuagcagcaguuugaugaucauguaugauacugcaaaca
bta-mir-un50	bta-miR-un50	bta-mir-219-1-as	hsa-miR-2964a-3p		bta-miR-2964a-3p	11_7535	20.7	90 +/ 4%	0	32	27	0	5	yes	hsa-miR-2964a-3p	11:98997166..98997230:+	agaauugcguuuggacaaucagu	23	gauguccagccacaauucucg	21	gauguccagccacaauucucgguuggccgcagacucguacaagaauugcguuuggacaaucagu
bta-mir-un83	bta-miR-un83	bta-mir-200a-as	rno-miR-3548		bta-miR-3548	16_4865	6.6	91 +/ 3%	0	4	2	0	2	yes	gga-miR-1737	16:52521338..52521399:+	cagcacuguccgguaagauguc	22	caucguuaccagacaguguuaga	23	caucguuaccagacaguguuagagucgagccgagaaauccagcacuguccgguaagauguc
bta-mir-un94	bta-miR-un94	bta-mir-191-as	bta-miR-191		bta-miR-191-as	22_2405	5.5	89 +/ 3%	0	40	40	0	0	yes	rno-miR-191b	22:51543481..51543545:-	gaacgaaauccaagcgcagcug	22	gcugcuuuugggauuccguugcc	23	gaacgaaauccaagcgcagcuggaaugcucuggagacaacagcugcuuuugggauuccguugcc
bta-mir-un39	bta-miR-un39	bta-mir-194-1-as			bta-miR-194-1-as	16_4801	30.4	90 +/ 4%	0	59	56	0	3	yes	0	16:24306044..24306105:+	acauggaguugcuguuacaaucg	23	aaguaacagcaucuccacugga	22	aaguaacagcaucuccacuggaaauugacgcacaguccacauggaguugcuguuacaaucg
bta-mir-un45	bta-miR-un45	bta-mir-374a-as	bta-miR-374a-3p		bta-miR-374a-as	X_11978	26.1	90 +/ 4%	0	51	50	0	1	yes	0	X:81951234..81951283:-	uuacaauacaaccugauaagug	22	acuuaucagguuguauuaua	20	uuacaauacaaccugauaagugcuguaacacuuaucagguuguauuaua
bta-mir-un43	bta-miR-un43	bta-mir-486-as			bta-miR-486-as	27_876	27.8	90 +/ 4%	0	52	48	0	4	yes	0	27:36261849..36261912:+	cccgguacugagcugacccgag	22	ucggggcagcucaguacaggac	22	cccgguacugagcugacccgagcugggcacagcgaagggccucggggcagcucaguacaggac
bta-mir-un81	bta-miR-un81	bta-mir-763-as			bta-miR-763-as	5_9741	6.8	91 +/ 3%	0	11	8	0	3	yes	0	5:48164035..48164101:+	ucccagcuggucauuaauccu	21	gaauuaauggcuggcugggagg	22	gaauuaauggcuggcugggaggcagagccaagggccacugguuccucccagcuggucauuaauccu
bta-mir-un5	bta-miR-un5				Unkown	19_3032	377.3	90 +/ 4%	0	747	743	0	4	no	0	19:9836917..9836987:-	ggagaaaacgccgucugaguggu	23	aucggccguugaugaucguucuu	23	aucggccguugaugaucguucuucucucccgucugggagaguuagagggagaaaacgccgucugaguggu
bta-mir-un6	bta-miR-un6				Unkown	23_1824	353.7	90 +/ 4%	0	686	481	0	205	yes	hsa-miR-575	23:30890111..30890174:+	uagccaguuggggaagaaugc	21	uuuguucuccaaccuggcucu	21	uagccaguuggggaagaaugcccgugucuuaaagugagaagguuuguucuccaaccuggcucu
bta-mir-un11-1	bta-miR-un11				Unkown	19_3026	171.7	90 +/ 4%	0	329	326	0	3	yes	rno-miR-3569	19:9830970..9831034:-	agaggacaccgucugaguggu	21	ccauugaugaucguucuuc	19	ccauugaugaucguucuucucuuccuuugggagaguaagagggagaggacaccgucugaguggu
bta-mir-un11-2	bta-miR-un11				Unkown	19_3010	167.7	90 +/ 4%	0	329	326	0	3	no	rno-miR-3569	19:9810549..9810613:-	agaggacaccgucugaguggu	21	ccauugaugaucguucuuc	19	ccauugaugaucguucuucucuuccuuugggagaguaagagggagaggacaccgucugaguggu
bta-mir-un13	bta-miR-un13				Unkown	8_8801	127.2	90 +/ 4%	0	256	255	0	1	no	0	8:112057891..112057952:-	auccuggacuugcggacagagagcc	25	ccucuccccgaguacaggaaau	22	auccuggacuugcggacagagagccugauuagccgcuggccucuccccgaguacaggaaau
bta-mir-un14	bta-miR-un14				Unkown	X_11894	126.2	90 +/ 4%	0	245	218	0	27	yes	0	X:40402286..40402346:-	agaacugaguccuuuggaaaaga	23	uuuuccaaugagucaguuauu	21	uuuuccaaugagucaguuauuuggccaccugaugcgaagaacugaguccuuuggaaaaga
bta-mir-un17	bta-miR-un17				Unkown	10_6983	79.7	90 +/ 4%	0	162	158	0	4	no	0	10:82730663..82730724:-	aaguuccuccucugacucagcc	22	ucugggccacaggaggggacuga	23	aaguuccuccucugacucagccaguugagacaggcugcucugggccacaggaggggacuga
bta-mir-un18	bta-miR-un18				Unkown	21_3832	74.6	90 +/ 4%	0	137	80	0	57	yes	hsa-miR-676-3p	21:2296462..2296520:+	uuguccuacuucucagcugucu	22	auagcagaggaguaggaggac	21	uuguccuacuucucagcugucuugacucccuaacaagauagcagaggaguaggaggac
bta-mir-un22-1	bta-miR-un22				Unkown	5_9723	65.1	90 +/ 4%	0	125	102	0	23	yes	0	5:38360852..38360910:+	uaugaaguccuuaaggggaggg	22	cuccccuuaaggacuucauauu	22	cuccccuuaaggacuucauauuuaaauaucauauucuaugaaguccuuaaggggaggg
bta-mir-un22-2	bta-miR-un22				Unkown	5_10028	59.4	90 +/ 4%	0	114	102	0	12	yes	0	5:38360849..38360908:-	uaugaaguccuuaaggggaggg	22	ccuccccuuaaggacuucaua	21	ccuccccuuaaggacuucauagaauaugauauuuaaauaugaaguccuuaaggggaggg
bta-mir-un23	bta-miR-un23				Unkown	11_7760	64.7	90 +/ 4%	0	133	132	0	1	no	0	11:72573707..72573763:-	aaccgcgaguggcugaaccuug	22	ucgguuuuugccccaugcguug	22	ucgguuuuugccccaugcguuggaagacuuccccaaccgcgaguggcugaaccuug
bta-mir-un25	bta-miR-un25				Unkown	13_5383	59.7	90 +/ 4%	0	116	68	0	48	yes	0	13:13129034..13129093:-	cacacucagauaaaguaggcacu	23	augcuaccuagucugagugagu	22	cacacucagauaaaguaggcacuuuuugguucuugaaaugcuaccuagucugagugagu
bta-mir-un28	bta-miR-un28				Unkown	4_9395	53.9	90 +/ 4%	0	103	100	0	3	yes	0	4:119142851..119142912:+	acacgcguccuuggauccugacu	23	ucggggcccagggccggugugu	22	ucggggcccagggccgguguguuuguugccuuaggaacacacgcguccuuggauccugacu
bta-mir-un32	bta-miR-un32				Unkown	22_2178	45.6	90 +/ 4%	0	90	49	0	41	no	hsa-miR-492	22:11457727..11457789:+	aggaccugacuugcuguggccagc	24	ugcccagcuccuccagcccucc	22	aggaccugacuugcuguggccagcccauucucaaagaagcugcccagcuccuccagcccucc
bta-mir-un38	bta-miR-un38				Unkown	20_4181	30.7	90 +/ 4%	0	58	57	0	1	yes	0	20:13415666..13415727:+	uuauuuuugacgucccagaaca	22	ucugggaugucaaaaacagua	21	ucugggaugucaaaaacaguacagucagauacagugauguuauuuuugacgucccagaaca
bta-mir-un41	bta-miR-un41				Unkown	1_12546	29.2	90 +/ 4%	0	54	53	0	1	yes	0	1:118508632..118508690:-	caccuagugcauggucuugggc	22	cccaagaccauacauuaggugu	22	cccaagaccauacauuagguguacuguccuaauauacaccuagugcauggucuugggc
bta-mir-un46	bta-miR-un46				Unkown	26_1644	23.9	90 +/ 4%	0	37	36	0	1	yes	hsa-miR-593-5p	26:37549333..37549389:-	uggcaccagcacuggcggugg	21	cgcuggcaguguugguggcacu	22	cgcuggcaguguugguggcacuugcgugggggcgguggcaccagcacuggcggugg
bta-mir-un47-1	bta-miR-un47				Unkown	GJ058978.1_9	22.5	90 +/ 4%	0	35	32	0	3	yes	hsa-miR-3911	GJ058978.1:317..372:+	uguguggacguacauacgcu	20	acguguguacguaggcacaga	21	acguguguacguaggcacagauucacgcgugcgucuguguggacguacauacgcu
bta-mir-un47-2	bta-miR-un47				Unkown	7_8302	5.4	89 +/ 3%	0	32	32	0	0	yes	hsa-miR-3911	7:89224746..89224800:-	uguguggacguacauacgcu	20	cguguguauguaggcacaga	20	cguguguauguaggcacagauacacacgugcgucuguguggacguacauacgcu
bta-mir-un47-3	bta-miR-un47				Unkown	11_7581	5.1	89 +/ 3%	0	32	32	0	0	yes	hsa-miR-3911	11:107294121..107294175:+	uguguggacguacauacgcu	20	cguguguauguaggcacaga	20	cguguguauguaggcacagauacacgcgugcgucuguguggacguacauacgcu
bta-mir-un47-4	bta-miR-un47				Unkown	GJ059174.1_8	5	89 +/ 3%	0	32	32	0	0	yes	hsa-miR-3911	GJ059174.1:1350..1404:-	uguguggacguacauacgcu	20	cguguguauguaggcacaga	20	cguguguauguaggcacagauacacgcguacgucuguguggacguacauacgcu
bta-mir-un49	bta-miR-un49				Unkown	3_10634	21.5	90 +/ 4%	0	47	46	0	1	no	0	3:20198830..20198891:-	cucccucggaacccggcugggacc	24	aucccagccgggucgagggaca	22	aucccagccgggucgagggacagcccuggcgcgauggcucccucggaacccggcugggacc
bta-mir-un55	bta-miR-un55				Unkown	21_4004	17.1	90 +/ 4%	0	35	33	1	1	yes	0	21:69641532..69641593:+	augcaagcaacacucuguggca	22	gacacaauuugagcuugcuaua	22	augcaagcaacacucuguggcagauaaccaaaauugucugacacaauuugagcuugcuaua
bta-mir-un56	bta-miR-un56				Unkown	26_1645	16.2	90 +/ 4%	0	30	29	0	1	yes	0	26:39318146..39318209:-	acuagucacauguaacuuacu	21	guagucacacguggccaguggc	22	acuagucacauguaacuuacuaaauucauuucaagugcuuaguagucacacguggccaguggc
bta-mir-un57	bta-miR-un57				Unkown	23_1754	16.1	90 +/ 4%	0	29	21	0	8	yes	0	23:27346016..27346076:+	augccuuccccagccuccgagc	22	uacggggaagcuggggaggguc	22	augccuuccccagccuccgagcccucauagcugcucgcuacggggaagcuggggaggguc
bta-mir-un58	bta-miR-un58				Unkown	17_4631	16	90 +/ 4%	0	22	18	0	4	yes	mmu-miR-344g-3p	17:46142452..46142509:-	uaggcucuagagugugugggc	21	cucccaggcucuagagcccagg	22	uaggcucuagagugugugggcuucaguagucguggcucccaggcucuagagcccagg
bta-mir-un59	bta-miR-un59				Unkown	12_6246	14.4	90 +/ 4%	0	34	12	0	22	no	0	12:36237560..36237619:+	ccaggcuguuggaauguugacc	22	uccacaucccucacaguuuggug	23	uccacaucccucacaguuuggugcuggaaugaaaaccccaggcuguuggaauguugacc
bta-mir-un61	bta-miR-un61				Unkown	13_5250	12.4	90 +/ 4%	0	22	11	0	11	no	hsa-miR-4660	13:54591462..54591520:+	ugcagcucuucagggcgcugug	22	cggcgcgcggaggagcugagcgu	23	ugcagcucuucagggcgcugugcgacuucacggcgcggcgcgcggaggagcugagcgu
bta-mir-un63	bta-miR-un63				Unkown	29_1267	11.6	90 +/ 4%	0	20	18	0	2	yes	0	29:50782448..50782506:+	ucagcguugagucucccuccu	21	cagggagacucaacgcuuaucaga	24	cagggagacucaacgcuuaucagaggaugggcuggccucagcguugagucucccuccu
bta-mir-un66	bta-miR-un66				Unkown	3_10580	10.5	90 +/ 4%	0	20	15	4	1	yes	0	3:8020790..8020868:-	uagaacugcagccguaccucacu	23	agagcgugcgauguaguuugcagu	24	agagcgugcgauguaguuugcaguuuaaagccugagcgaaacugagaacugaaacuagaacugcagccguaccucacu
bta-mir-un67	bta-miR-un67				Unkown	23_2117	10.5	90 +/ 4%	0	11	9	0	2	yes	hsa-miR-6724-5p	23:37277115..37277176:-	augggcccauccgucagucaggu	23	caugcugaugggugggcccag	21	augggcccauccgucagucagguuagccagccgacuggaccaugcugaugggugggcccag
bta-mir-un68	bta-miR-un68				Unkown	10_6844	10.3	90 +/ 4%	0	11	10	0	1	yes	gga-miR-6550-5p	10:18981000..18981062:-	gaagcagcuucugugccaagcu	22	uugugcacagagcaugcuuguuga	24	uugugcacagagcaugcuuguugaguuaauguguaagcaggaagcagcuucugugccaagcu
bta-mir-un69	bta-miR-un69				Unkown	10_6526	10.2	90 +/ 4%	0	18	16	0	2	yes	0	10:20748182..20748247:+	aguuguagacugaauuucaagu	22	uagaaauuaagucuacaaccua	22	aguuguagacugaauuucaaguuggauauucugauaggaagucuagaaauuaagucuacaaccua
bta-mir-un70	bta-miR-un70				Unkown	6_8869	10.1	90 +/ 4%	0	18	17	0	1	yes	0	6:58783947..58783998:+	uauagucaggugaauaacagga	22	uauguuauucaccugacuaua	21	uauguuauucaccugacuauaucuggugauauagucaggugaauaacagga
bta-mir-un71	bta-miR-un71				Unkown	26_1661	9.9	91 +/ 4%	0	24	17	0	7	no	0	26:51657116..51657178:-	gagaggaccugagagccggcgc	22	ccccggccccagggaccucuccuc	24	gagaggaccugagagccggcgccgggagaacgcccgggccccggccccagggaccucuccuc
bta-mir-un72	bta-miR-un72				Unkown	19_3082	9.8	91 +/ 4%	0	22	13	0	9	yes	0	19:23333062..23333128:-	uuggcuagggaggaaugcugaacu	24	uuuggucuuuuuuccuuggcaga	23	uuggcuagggaggaaugcugaacuuuucauauauguauuuaaguuuggucuuuuuuccuuggcaga
bta-mir-un73	bta-miR-un73				Unkown	4_9176	9.8	91 +/ 4%	0	10	9	0	1	yes	rno-miR-358-3p	4:8252015..8252070:+	ugacuagggacuggccccgggg	22	cuguggccauuccuggugagu	21	ugacuagggacuggccccggggcuuuacuugauccuguggccauuccuggugagu
bta-mir-un75	bta-miR-un75				Unkown	20_4361	9.3	91 +/ 4%	0	11	10	0	1	yes	hsa-miR-5196-3p	20:36661183..36661241:-	ccauccucagcaguagggacucu	23	agccauacuccucugaggacca	22	ccauccucagcaguagggacucugaugcccaacaagagccauacuccucugaggacca
bta-mir-un76	bta-miR-un76				Unkown	13_5304	8.8	91 +/ 3%	0	15	5	0	10	yes	0	13:68230681..68230738:+	uuuaccacugagcaccaccugg	22	aagaggugcucaggagugaag	21	uuuaccacugagcaccaccugggaaguucagucgccaagaggugcucaggagugaag
bta-mir-un77	bta-miR-un77				Unkown	7_8003	8.5	91 +/ 3%	0	7	5	0	2	yes	hsa-miR-762	7:44823606..44823669:+	ugggcugggcuggagccagguc	22	ugaaggcuccugccccagguccauc	25	ugaaggcuccugccccagguccaucucugaggcugcugggcugggcugggcuggagccagguc
bta-mir-un79	bta-miR-un79				Unkown	3_10449	7.8	91 +/ 3%	0	12	11	0	1	yes	0	3:78601739..78601806:+	ccggccccgcgagcuccccgcga	23	cggggagccgaggcggccagc	21	cggggagccgaggcggccagcgcagcggguucagagcaccggccccggccccgcgagcuccccgcga
bta-mir-un80	bta-miR-un80				Unkown	13_5422	7.5	91 +/ 3%	0	13	10	0	3	yes	0	13:34121649..34121708:-	uucucuaguguguuuucccaac	22	uucccgggcaaggauacuagaga	23	uucccgggcaaggauacuagagaggguugccauuuccuucucuaguguguuuucccaac
bta-mir-un82	bta-miR-un82				Unkown	25_800	6.7	91 +/ 3%	0	18	16	0	2	no	0	25:37834945..37835013:-	ugccagacggucucugcccugca	23	uccugggcagggaguucgggcggcac	26	uccugggcagggaguucgggcggcacccgcaugccaggggccuggugccagacggucucugcccugca
bta-mir-un84	bta-miR-un84				Unkown	7_7905	6.3	91 +/ 3%	0	23	22	0	1	yes	hsa-miR-1234-3p	7:16280152..16280216:+	acggccuggggcccuccggagc	22	cggagggccgcaggccgcg	19	cggagggccgcaggccgcggggaccccgaaccccggacccccacggccuggggcccuccggagc
bta-mir-un85	bta-miR-un85				Unkown	19_2693	6.3	91 +/ 3%	0	11	2	0	9	no	rno-miR-344a-5p	19:22464932..22464990:+	acaggcucuaagugcacgggc	21	uucgugggcucuagagcaugggc	23	acaggcucuaagugcacgggcuucaguaguuacaguucgugggcucuagagcaugggc
bta-mir-un86	bta-miR-un86				Unkown	10_6605	6.1	91 +/ 3%	0	11	9	0	2	yes	0	10:44362677..44362740:+	ucugagagcuguuucuggaaca	22	aucccaguacagauuacucagau	23	aucccaguacagauuacucagauauagcuguacucccuguaucugagagcuguuucuggaaca
bta-mir-un87	bta-miR-un87				Unkown	29_1430	5.9	89 +/ 3%	0	15	15	0	0	yes	mmu-let-7-3p	29:51095160..51095215:-	cugcgcaaagcgucgggccccg	22	gcggccggcgcuggccgcggcc	22	gcggccggcgcuggccgcggccugcggggcuggcugcgcaaagcgucgggccccg
bta-mir-un88	bta-miR-un88				Unkown	18_3545	5.7	89 +/ 3%	0	28	28	0	0	yes	hsa-miR-4514	18:54608497..54608554:+	ucaggcagcuagagccggcgcc	22	ggccggcuggcgguugccgggagc	24	ggccggcuggcgguugccgggagcgggaccagagcucaggcagcuagagccggcgcc
bta-mir-un90	bta-miR-un90				Unkown	8_8387	5.6	89 +/ 3%	0	31	30	0	1	yes	gga-miR-1769-5p	8:22636950..22637014:+	uuucaggcugcucaucuggcau	22	uugccagaugagcagccugga	21	uugccagaugagcagccuggaagcaagaagcacauccugaucuuucaggcugcucaucuggcau
bta-mir-un95	bta-miR-un95				Unkown	29_1216	5.5	89 +/ 3%	0	34	34	0	0	yes	hsa-miR-3202	29:44298971..44299031:+	aggaaggggcuucugagcuucu	22	gggccaggagcccucucccuuu	22	aggaaggggcuucugagcuucucggggcugacagcagggggccaggagcccucucccuuu
bta-mir-un96	bta-miR-un96				Unkown	6_9062	5.4	89 +/ 3%	0	149	149	0	0	yes	gga-miR-1743	6:62323932..62323989:-	cggaaugcucuguacaaacaau	22	uguuuguacagagcauuccaug	22	uguuuguacagagcauuccaugugguaugacuacacggaaugcucuguacaaacaau
bta-mir-un97	bta-miR-un97				Unkown	16_4813	5.4	89 +/ 3%	0	149	118	31	0	yes	gga-miR-1466	16:35791780..35791876:+	ucgcucagucguguccgacucu	22	aguggaacccgacuuagcagcu	22	ucgcucagucguguccgacucuucucgaccccauggacugcagcccaccaggcuagucuaugaggucgcaaaagaguggaacccgacuuagcagcu
bta-mir-un98	bta-miR-un98				Unkown	22_2316	5.4	89 +/ 3%	0	15	14	0	1	yes	hsa-miR-1236-5p	22:1073868..1073933:-	agagugaccugugcggcugcca	22	ugcccaggucacagcucugugca	23	ugcccaggucacagcucugugcaugagugauucuaguccccagagagugaccugugcggcugcca
bta-mir-un100	bta-miR-un100				Unkown	12_6349	5.3	89 +/ 3%	0	46	46	0	0	yes	hsa-miR-1246	12:11286038..11286103:-	aauggauuacuucugauugcu	21	aaaucagaaauaauccauuua	21	aauggauuacuucugauugcugcuuugagaguagauuguagggaaaaucagaaauaauccauuua
bta-mir-un101	bta-miR-un101				Unkown	3_10638	5.3	89 +/ 3%	0	14	14	0	0	yes	hsa-miR-1291	3:20240017..20240078:-	uggcccugacucuucuccacccca	24	gggcgggggagcaggccuca	20	gggcgggggagcaggccucagggguuaguauucccuguggcccugacucuucuccacccca
bta-mir-un102	bta-miR-un102				Unkown	7_8049	5.2	89 +/ 3%	0	16	13	0	3	no	0	7:67990608..67990676:+	ucgugcccacgcuauccuccagg	23	uuggggguagaggugggcaggagg	24	uuggggguagaggugggcaggaggggccucuccuucaagccuuucucgugcccacgcuauccuccagg
bta-mir-un103	bta-miR-un103				Unkown	12_6319	5.1	89 +/ 3%	0	85	85	0	0	yes	gga-miR-1660	12:83050968..83051041:+	aaggccugaaugaacuuuuugg	22	gaacaauucagguuuucc	18	gaacaauucagguuuuccuguuacagaaaacaucaugauacagcuuacagaaaggccugaaugaacuuuuugg
bta-mir-un104	bta-miR-un104				Unkown	15_6200	5.1	89 +/ 3%	0	45	45	0	0	yes	hsa-miR-558	15:78028590..78028651:-	ugagcugcaugauucgugccu	21	ccgcguuuccugccugcucauc	22	ccgcguuuccugccugcucaucugcuugauaaucgccagaugagcugcaugauucgugccu
bta-mir-un105	bta-miR-un105				Unkown	18_3806	5	89 +/ 3%	0	53	53	0	0	yes	mmu-miR-5615-3p	18:61858363..61858428:-	ugucucaguucagcaggaag	20	ugaggcuugagacuagca	18	ugaggcuugagacuagcaagagagggaggcccaaugcccccucgcugucucaguucagcaggaag
bta-mir-un107-1	bta-miR-un107				Unkown	7_8078	5	89 +/ 3%	0	7	6	0	1	yes	0	7:98447320..98447390:+	auugauauuugcagauaauuc	21	aauuaucugcaaauaucaauaac	23	auugauauuugcagauaauucauauggugcauuuugauaagaacaugaauuaucugcaaauaucaauaac
bta-mir-un107-2	bta-miR-un107				Unkown	7_8315	5	89 +/ 3%	0	7	6	0	1	yes	0	7:98447316..98447386:-	auugauauuugcagauaauuc	21	aauuaucugcaaauaucaauaac	23	auugauauuugcagauaauucauguucuuaucaaaaugcaccauaugaauuaucugcaaauaucaauaac
bta-mir-un108	bta-miR-un108				Unkown	6_9135	5	89 +/ 3%	0	7	3	0	4	yes	0	6:108859154..108859207:-	gaccugugcguguacacucaug	22	ugagugugcauccacggggac	21	gaccugugcguguacacucaugcccacgugcaugagugugcauccacggggac
bta-mir-un10	bta-miR-un10				<20 nts, Ignored	12_6447	179.6	90 +/ 4%	0	353	350	0	3	yes	0	12:80329154..80329222:-	auuccacuucugacacca	18	uucagucgugucugacucu	19	auuccacuucugacaccaacuuuggucacaacugcuguugcuaagucgguucagucgugucugacucu
bta-mir-un91	bta-miR-un91				<20 nts, Ignored	8_8419	5.6	89 +/ 3%	0	14	14	0	0	yes	hiv1-miR-TAR-5p	8:39995151..39995198:+	acucucuguaacacacccu	19	gguggauugcggagaggcc	19	gguggauugcggagaggccugggagcggacucucuguaacacacccu
bta-mir-un106	bta-miR-un106		ppy-miR-378e		<20 nts, Ignored	22_2417	5	89 +/ 3%	0	17	17	0	0	yes	hsa-miR-378a-3p	22:55256488..55256530:-	acuggacuuggagucagg	18	agauuccaauuuuagauc	18	acuggacuuggagucaggaccuccagauuccaauuuuagauc
Note:
1. The top known miRNA precursor aligns to novel precursor with > 70% identity and > 75% sequence length, or the top known miRNA in miRBase ( V19) matches novel miRNA covering > 90% identity and > 90% sequence length.
2. Novel miRNA cluster ed as a member of miR-2284 family.
3. Small RNA < 20 nt in length was not took into account because of high false positive.
