# Supplementary material for: Transcriptome microRNA profiling of bovine mammary epithelial cells challenged with Escherichia coli or Staphylococcus aureus bacteria reveals pathogen directed microRNA expression profiles
Source: BMC Genomics. 2014 Mar 7;15:181. doi: 10.1186/1471-2164-15-181 (PMC4029070; doi:10.1186/1471-2164-15-181)
Supplement: Additional file 3: Table S3 — miRNA candidates detected in MAC-T cells challenged with or without E. coli or S. aureus bacteria by miRDeep2. [file 1471-2164-15-181-S3.XLS]

## Sheet:  miRNA candidates
Provisional pre-miRNA	Provisional mature	Pre-miRNA 1 (I >70%, QC >75%)	miRNA 1 ( I>90%, QC >90%)	ClastW 2	Annotation 3	Provisional ID	miRDeep2 score	Estimated probability that the miRNA candidate is a true positive	Rfam alert	Total read count	Mature read count	Loop read count	Star read count	Significant randfold pbta-miR-unvalue	Example miRBase miRNA with the same seed	Precursor coordinate	Consensus mature sequence	Size	Consensus star sequence	Size	Consensus precursor sequence
bta-mir-un110	bta-miR-un110				<20, Ignored	20_4293	1.6	51 +/- 4%	0	2351	2351	0	0	no	hsa-miR-4421	20:1968421..1968457:-	gccugucugagcgucccu	18	gggcuccgggcggucc	16	gggcuccgggcgguccaggccugucugagcgucccu
bta-mir-un112	bta-miR-un112		bta-miR-2478		<20, Ignored	5_10180	3.7	42 +/- 6%	0	2097	2097	0	0	yes	hsa-miR-3156-3p	5:110183750..110183789:-	aucccacuccugacacca	18	gugauccagaagugaacugc	20	gugauccagaagugaacugccaucccacuccugacacca
bta-mir-un117	bta-miR-un117		bta-miR-2898		<20, Ignored	22_2307	0.5	26 +/- 4%	0	810	810	0	0	no	hsa-miR-4707-5p	22:59214840..59214927:+	uccccggcaccuccacca	18	gcgagaggccgugacccugagc	22	gcgagaggccgugacccugagcagcugugugaccgcaccccacucccgccuugcagguccacccucugcuccccggcaccuccacca
bta-mir-un118	bta-miR-un118		bta-miR-107/103		<20, Ignored	3_10597	1.5	51 +/- 4%	0	635	635	0	0	yes	0	3:9543976..9544014:-	agcagcacuguacagggcg	19	gacugacagucuggcuca	18	agcagcacuguacagggcgggacugacagucuggcuca
bta-mir-un134	bta-miR-un134				<20, Ignored	20_4342	0.9	26 +/- 4%	0	238	238	0	0	yes	0	20:23897290..23897330:-	auaccauuaccagggauuu	19	uucucgguauaaaggcaaau	20	uucucgguauaaaggcaaauaauaccauuaccagggauuu
bta-mir-un135	bta-miR-un135				<20, Ignored	8_8630	0.7	26 +/- 4%	0	234	234	0	0	yes	0	8:33410506..33410546:-	ugauguaguagguugcaua	19	ggcaagcuggccaucagc	18	ggcaagcuggccaucagcaaaugauguaguagguugcaua
bta-mir-un136	bta-miR-un136				<20, Ignored	1_12360	0.4	26 +/- 4%	0	232	232	0	0	yes	0	1:22653025..22653062:-	cuacuggagaaggcacug	18	caaccuacuccaguacuc	18	cuacuggagaaggcacuggcaaccuacuccaguacuc
bta-mir-un142	bta-miR-un142		oan-miR-1386		<20, Ignored	5_9739	0.8	26 +/- 4%	0	166	166	0	0	no	mmu-miR-3113-5p	5:47736851..47736895:+	cuccuggcuggcucgccc	18	gcaucgcuccagaagau	17	gcaucgcuccagaagaucaaguccugcuccuggcuggcucgccc
bta-mir-un153	bta-miR-un153				<20, Ignored	13_5388	2	40 +/- 5%	0	105	105	0	0	yes	0	13:13589075..13589148:-	uacagggcggaaacacca	18	guguucccacccuguuau	18	guguucccacccuguuauuuaggacgcucaagcuugacacaugaacauuccaaauuacagggcggaaacacca
bta-mir-un158	bta-miR-un158	bta-mir-2285k-3	bta-miR-2285f	bta-miR-2284	<20, Ignored	22_2236	1.4	51 +/- 4%	0	88	88	0	0	yes	0	22:41845382..41845433:+	aaaaaccugaaugaacuu	18	guucguucgggguuu	15	guucguucgggguuuguccauaacaucuuacagaaaaaccugaaugaacuu
bta-mir-un159-1	bta-miR-un159				<20, Ignored	15_6132	4.6	76 +/- 4%	0	86	85	1	0	yes	gga-miR-6651-5p	15:44470840..44470906:-	accagguuagugacaugc	18	aacugcugaccuuauuc	17	aacugcugaccuuauucacuggcuguggcccuuauggcauagucagucaccagguuagugacaugc
bta-mir-un159-2	bta-miR-un159				<20, Ignored	19_2865	3.5	42 +/- 6%	0	86	85	1	0	yes	gga-miR-6651-5p	19:47441504..47441574:+	accagguuagugacaugc	18	gaguaacugcugaccuuauuc	21	gaguaacugcugaccuuauucacuggcuguggcccuuauggcauagucagucaccagguuagugacaugc
bta-mir-un162	bta-miR-un162		mmu-miR-3968, bta-miR-2478		<20, Ignored	23_1908	0.8	26 +/- 4%	0	76	76	0	0	no	hsa-miR-3156-3p	23:49117080..49117124:+	aucccacuccugacaccc	18	accucagcggguggcgacc	19	aucccacuccugacacccggacaggaccucagcggguggcgacc
bta-mir-un164-1	bta-miR-un164				<20, Ignored	3_10667	1.6	51 +/- 4%	0	75	75	0	0	yes	0	3:21254242..21254299:-	uugugguuauguuuguuu	18	acagaggaaugcuacaguc	19	uugugguuauguuuguuuugggcuucgcuggcccaaggacagaggaaugcuacaguc
bta-mir-un164-2	bta-miR-un164				<20, Ignored	3_10318	1.5	51 +/- 4%	0	75	75	0	0	yes	0	3:21314740..21314797:+	uugugguuauguuuguuu	18	acagaggaaugcuacaguc	19	uugugguuauguuuguuuugggcuucacuggcccauggacagaggaaugcuacaguc
bta-mir-un180	bta-miR-un180				<20, Ignored	22_2420	4.9	76 +/- 4%	0	43	43	0	0	yes	mmu-miR-155-3p	22:55825494..55825545:-	uuccuaccucggacauuc	18	aagucugaggggagga	16	aagucugaggggaggaggcucagaugcaagcucuuccuaccucggacauuc
bta-mir-un182	bta-miR-un182				<20, Ignored	5_9890	2	40 +/- 5%	0	40	40	0	0	yes	0	5:112083860..112083922:+	auguccgcggguucccugu	19	ugcggaacccgcggauacgg	20	auguccgcggguucccugucccagguugguugaguucacgggugcggaacccgcggauacgg
bta-mir-un186	bta-miR-un186		bta-let-7b		<20, Ignored	13_5486	0.5	26 +/- 4%	0	39	39	0	0	no	hsa-let-7a-5p	13:56133452..56133490:-	ugagguaguagguugugg	18	gagccugaggccucccc	17	gagccugaggccuccccagaugagguaguagguugugg
bta-mir-un208	bta-miR-un208				<20, Ignored	5_10093	3.6	42 +/- 6%	0	25	25	0	0	yes	mmu-miR-201-3p	5:70361304..70361391:-	ugaacaguggcuaaggucu	19	uccuauggugugacuguuccau	22	ugaacaguggcuaaggucucuuuugcuaguaauguucuaagauuagaacauucuaacguucuaaguccuauggugugacuguuccau
bta-mir-un216	bta-miR-un216				<20, Ignored	18_3662	1.9	51 +/- 4%	0	21	21	0	0	yes	0	18:18957435..18957503:-	aaucccacuccuggcacca	19	gugccucugugggaccug	18	gugccucugugggaccugcuuuccccucugagagggagggaggagggcaaaucccacuccuggcacca
bta-mir-un221	bta-miR-un221				<20, Ignored	5_9826	1.8	51 +/- 4%	0	20	19	0	1	yes	0	5:94690887..94690943:+	aaauguucguucggguuuu	19	aaaauccugaaugagcuuuuug	22	aaauguucguucggguuuucacauaagaggugugaaaauccugaaugagcuuuuug
bta-mir-un237	bta-miR-un237				<20, Ignored	21_3830	1.3	51 +/- 4%	0	16	16	0	0	yes	0	21:2262505..2262575:+	gaugucaaucugaggucc	18	acucucagagccuggcucuau	21	gaugucaaucugagguccagaugaaugccccucuaaccggacaaguaagacucucagagccuggcucuau
bta-mir-un238	bta-miR-un238				<20, Ignored	2_11148	1.2	51 +/- 4%	0	16	16	0	0	no	gga-miR-1550-5p	2:99150858..99150927:+	agauggggcuccugggcuc	19	gcuuaguugcuuugcaac	18	agauggggcuccugggcucuagugcacaggcuaaaugguuguggugcuggggcuuaguugcuuugcaac
bta-mir-un239	bta-miR-un239				<20, Ignored	3_10584	1.1	51 +/- 4%	0	16	16	0	0	no	mmu-miR-1900	3:8094890..8094973:-	ggccgcccgggcugugua	18	uacggaggcggcggc	15	uacggaggcggcggcagcuucggcgucaagaguaugcuguggcaaccccgggcgugggaucuggaggccgcccgggcugugua
bta-mir-un264	bta-miR-un264				<20, Ignored	20_4399	2.1	40 +/- 5%	0	11	11	0	0	yes	hsa-miR-6716-5p	20:58482292..58482335:-	ugggaaugaugauuucuc	18	gaaauacacaauuuuugga	19	ugggaaugaugauuucuccaaugggaaauacacaauuuuugga
bta-mir-un282	bta-miR-un282				<20, Ignored	5_10133	0	26 +/- 4%	0	10	10	0	0	yes	0	5:100444807..100444884:-	uuuuaucauggcucaggc	18	cugggucaggaagac	15	uuuuaucauggcucaggcaguaaagaaucuaccugccaaugcaggagaacuagguucgaucccugggucaggaagac
bta-mir-un173	bta-miR-un173	ggo-mir-29c( part of bta -mir-29c)	hsa-miR-29c-5p		Wrong precursor	16_4931	0.2	26 +/- 4%	0	56	54	0	2	no	mmu-miR-29c-5p	16:77562531..77562574:+	ugaccgauuucuccugguguu	21	cggacccaucucuuacacaggc	22	cggacccaucucuuacacaggcugaccgauuucuccugguguu
bta-mir-un166	bta-miR-un166		bta-miR-378		removed	19_2983	1.2	51 +/- 4%	0	64	64	0	0	no	hsa-miR-378a-3p	19:8714851..8714897:-	ucuggacuuggagucagaagac	22	cagugugaccccagcccugauc	22	ucuggacuuggagucagaagaccucagugugaccccagcccugauc
bta-mir-un219	bta-miR-un219		bta-miR-222		bta-miR-222b	10_6721	4.9	76 +/- 4%	0	20	20	0	0	yes	hsa-miR-221-3p	10:78769129..78769183:+	ugcuacaucuggcuacugga	20	ggguggacgcuguguggcugagc	23	ggguggacgcuguguggcugagcaccuacggugcugcuacaucuggcuacugga
bta-mir-un125	bta-miR-un125	bta-mir-1388-as	bta-miR-1388-5p		bta-miR-1388-as	13_5470	1.8	51 +/- 4%	0	405	405	0	0	yes	0	13:54375941..54376002:-	uucucagguuggacaguccuga	22	cgggcugacaaaccugagauug	22	cgggcugacaaaccugagauugucccuggaugcucaccauucucagguuggacaguccuga
bta-mir-un169	bta-miR-un169	bta-mir-374b-as	bta-miR-374-3p		bta-miR-374b-as	X_11979	1.4	51 +/- 4%	0	60	60	0	0	yes	0	X:82023929..82023981:-	ugauaauacaaccugauaagug	22	cuuagcagguuguauuauaucc	22	ugauaauacaaccugauaagugcuaggacacuuagcagguuguauuauaucc
bta-mir-un272	bta-miR-un272	bta-mir-194-2-as	bta-miR-194		bta-miR-194-2-as	29_1388	4.8	76 +/- 4%	0	10	10	0	0	yes	hsa-miR-4802-3p	29:43731473..43731526:-	cacauggaguugcuguuaca	20	uaacagcagccccacugga	19	uaacagcagccccacuggaacuagagguacuuccacauggaguugcuguuaca
bta-mir-un249	bta-miR-un249	eca-mir-590			bta-miR-590-3p	25_754	1.4	51 +/- 4%	0	14	13	1	0	yes	0	25:33713356..33713419:-	uaguuuuauguguaagcucguu	22	cgagcuuauucacagaaguaca	22	cgagcuuauucacagaaguacagcauaacccaguagaccuguaguuuuauguguaagcucguu
bta-mir-un113 (bta-mir-un1-2)	bta-miR-un1			bta-miR-2284	candidate bta-miR-2284	6_8888	1.2	51 +/- 4%	0	2080	2080	0	0	yes	0	6:72695823..72695883:+	caaaaaguucguccagauuuuu	22	aaaaacccaaacaaauuuuuuggc	24	caaaaaguucguccagauuuuuguaauauuuuauggaaaaacccaaacaaauuuuuuggc
bta-mir-un114	bta-miR-un114	bta-mir-2285e-2		bta-miR-2284	candidate bta-miR-2284	6_8930	1.3	51 +/- 4%	0	1441	1375	0	66	yes	0	6:94664383..94664443:+	aaacacgaacaaacuuuuuggc	22	aaacguucguucagguuuuu	20	aaacguucguucagguuuuucuagaauauuuugcaggaaaacacgaacaaacuuuuuggc
bta-mir-un116-1	bta-miR-un116		bta-miR-2284aa	bta-miR-2284	candidate bta-miR-2284	19_3222	1.4	51 +/- 4%	0	839	813	0	26	yes	0	19:41406291..41406350:-	aaaaaguucguuuggguuuu	20	aacacccggaugaacuuuuggg	22	aaaaaguucguuuggguuuuuuguaauauguuugaaaaacacccggaugaacuuuuggg
bta-mir-un116-2	bta-miR-un116	bta-mir-2284z-6	bta-miR-2284aa	bta-miR-2284	candidate bta-miR-2284	1_12429	1.1	51 +/- 4%	0	813	813	0	0	yes	0	1:70230253..70230313:-	aaaaaguucguuuggguuuu	20	aagucaaaggaacuuuuuua	20	aaaaaguucguuuggguuuuuugguaagauguuauagaaaaagucaaaggaacuuuuuua
bta-mir-un116-3	bta-miR-un116		bta-miR-2284aa	bta-miR-2284	candidate bta-miR-2284	18_3484	1.4	51 +/- 4%	0	585	579	0	6	yes	0	18:46339328..46339384:+	aaaaaguucguuuggguuuu	20	aaacccugaacgaacuuuu	19	aaaaaguucguuuggguuuuuccaugccauccucaggaaacccugaacgaacuuuu
bta-mir-un116-4	bta-miR-un116	bta-mir-2285m-3	bta-miR-2284aa	bta-miR-2284	candidate bta-miR-2284	X_11619	2	40 +/- 5%	0	579	579	0	0	yes	0	X:65559731..65559792:+	aaaaaguucguuuggguuuu	20	cauccgaaugaaccuuuuugg	21	aaaaaguucguuuggguuuuuccauaacagcuuauggaaacauccgaaugaaccuuuuugg
bta-mir-un123-1	bta-miR-un123	bta-mir-2285e-2	bta-miR-2285f	bta-miR-2284	candidate bta-miR-2284	1_12492	4.9	76 +/- 4%	0	501	501	0	0	yes	gga-miR-1572	1:94484034..94484090:-	aaaccugaaugaacuuuuugg	21	aaaacguuuggguuuuu	17	aaaacguuuggguuuuucuguacaauuuuauggguaaaccugaaugaacuuuuugg
bta-mir-un123-2	bta-miR-un123		bta-miR-2285f	bta-miR-2284	candidate bta-miR-2284	9_7218	4.6	76 +/- 4%	0	336	336	0	0	yes	gga-miR-1572	9:22899033..22899085:-	aaaccugaaugaacuuuuugg	21	aaaaaguuggcguuuuu	17	aaaaaguuggcguuuuuccauaagauugaauaaaccugaaugaacuuuuugg
bta-mir-un124-1	bta-miR-un124			bta-miR-2284	candidate bta-miR-2284	X_11811	0.7	26 +/- 4%	0	457	457	0	0	yes	0	X:148284862..148284923:+	aaacaccugaaugaacuuuuug	22	aagaguuggugcauauuuuuc	21	aagaguuggugcauauuuuucuguuaacaccuguuuugaaaacaccugaaugaacuuuuug
bta-mir-un124-2	bta-miR-un124			bta-miR-2284	candidate bta-miR-2284	2_11209	0.8	26 +/- 4%	0	395	395	0	0	yes	0	2:124490825..124490883:+	aaacaccugaaugaacuuuuug	22	aaaagcucauuuggaaguuucg	22	aaaagcucauuuggaaguuucgauaagaucugcuggaaacaccugaaugaacuuuuug
bta-mir-un127	bta-miR-un127			bta-miR-2284	candidate bta-miR-2284	15_6130	1.7	51 +/- 4%	0	327	327	0	0	yes	0	15:43743009..43743070:-	aaaacugaacaagcuuuuuggc	22	cagaaaguucguucagguuu	20	cagaaaguucguucagguuuuuagauacaguguuuggaaaaaacugaacaagcuuuuuggc
bta-mir-un128	bta-miR-un128			bta-miR-2284	candidate bta-miR-2284	24_2535	0.7	26 +/- 4%	0	298	298	0	0	yes	0	24:62305644..62305706:+	aaagcugaacaagcuuuuuggc	22	caaaaaguucauuugaguuuuuc	23	caaaaaguucauuugaguuuuuccauaacauguacuggaaaaagcugaacaagcuuuuuggc
bta-mir-un131	bta-miR-un131		bta-miR-2284z	bta-miR-2284	candidate bta-miR-2284	1_12471	1.7	51 +/- 4%	0	275	248	0	27	yes	0	1:83506645..83506706:-	aaaaaaguuuguuuggauuuuuu	23	aaacucaaaugaacuuuuuggu	22	aaaaaaguuuguuuggauuuuuugugacaucuuacagaaaaacucaaaugaacuuuuuggu
bta-mir-un132 (bta-mir-un15-2)	bta-miR-un15		bta-miR-2285f	bta-miR-2284	candidate bta-miR-2284	12_6252	0.6	26 +/- 4%	0	267	267	0	0	yes	0	12:36578675..36578732:+	aaaaccugaaugaacuuuuuu	21	aaaguugguuggaguuuuuc	20	aaaguugguuggaguuuuuccauaagauggcacagaaaaaccugaaugaacuuuuuu
bta-mir-un133	bta-miR-un133			bta-miR-2284	candidate bta-miR-2284	27_869	1.6	51 +/- 4%	0	245	245	0	0	yes	0	27:32560550..32560599:+	aaacccugaaugaaauuuuugg	22	aaaaaguucauucaaauguuuca	23	aaaaaguucauucaaauguuucaagaaaaacccugaaugaaauuuuugg
bta-mir-un138	bta-miR-un138		bta-miR-2284x	bta-miR-2284	candidate bta-miR-2284	8_8703	1.8	51 +/- 4%	0	227	227	0	0	yes	0	8:71787173..71787235:-	ugaaaaguucguuuggguuuu	21	aaucuaaaggaauuuuucagc	21	ugaaaaguucguuuggguuuuuccagaacaucuuauggaaaaaucuaaaggaauuuuucagc
bta-mir-un140	bta-miR-un140	bta-mir-2285k-3		bta-miR-2284	candidate bta-miR-2284	X_11803	0.8	26 +/- 4%	0	219	219	0	0	yes	0	X:141114149..141114202:+	aaacaccugaaugaacuuuu	20	aguucaucuggguuuuucc	19	aguucaucuggguuuuuccacaugaucuuacagaaacaccugaaugaacuuuu
bta-mir-un141	bta-miR-un141	bta-mir-2285e-2		bta-miR-2284	candidate bta-miR-2284	2_11097	1.7	51 +/- 4%	0	188	188	0	0	yes	0	2:72505830..72505890:+	aagcaccugaaugaacuuuuugg	23	aaaagguuuguuugugguuuucu	23	aaaagguuuguuugugguuuucuguaacaucuuacggaagcaccugaaugaacuuuuugg
bta-mir-un143	bta-miR-un143	bta-mir-2284y-4		bta-miR-2284	candidate bta-miR-2284	17_4595	2.1	40 +/- 5%	0	161	161	0	0	yes	0	17:18025247..18025306:-	aaacaguucguuuggguuuu	20	agcccaaacgaauuuuugg	19	aaacaguucguuuggguuuuucuguaauauguuagggaaaagcccaaacgaauuuuugg
bta-mir-un145	bta-miR-un145			bta-miR-2284	candidate bta-miR-2284	10_6813	1.9	51 +/- 4%	0	133	131	0	2	yes	0	10:10896656..10896717:-	aauucguucggguuuuucugua	22	aaaacccgagcaaacuuuuugg	22	aauucguucggguuuuucuguaugauaagaugguacagaaaaacccgagcaaacuuuuugg
bta-mir-un147	bta-miR-un147	bta-mir-2285s	bta-miR-2285j	bta-miR-2284	candidate bta-miR-2284	15_6073	1.7	51 +/- 4%	0	123	123	0	0	yes	0	15:29735552..29735612:-	aaaagguucguucggguuuucc	22	aaaacccaaacaaaucuuuugg	22	aaaagguucguucggguuuuccuguaugauguuaugggaaaacccaaacaaaucuuuugg
bta-mir-un149	bta-miR-un149			bta-miR-2284	candidate bta-miR-2284	9_7245	1.2	51 +/- 4%	0	113	113	0	0	yes	0	9:62244984..62245042:-	aaagguucguucggguuuuu	20	aaaaaccaaaugaaaguuuug	21	aaagguucguucggguuuuucugugcagccuacagaaaaaaaccaaaugaaaguuuug
bta-mir-un150	bta-miR-un150			bta-miR-2284	candidate bta-miR-2284	10_6925	1.6	51 +/- 4%	0	109	107	0	2	yes	0	10:60500759..60500822:-	ucgaacaaacuuuuuggccaac	22	aaaaaguuaguuuagguuu	19	aaaaaguuaguuuagguuuccaagugacguuauggaaaagcucgaacaaacuuuuuggccaac
bta-mir-un152-1	bta-miR-un152		bta-miR-2285f	bta-miR-2284	candidate bta-miR-2284	13_5221	1.8	51 +/- 4%	0	106	106	0	0	yes	0	13:40094274..40094336:+	aaacuugaaugaaccuuuuggc	22	caagaaguucaaucggguuuuu	22	caagaaguucaaucggguuuuuccauacuagcuccuggaaaaacuugaaugaaccuuuuggc
bta-mir-un152-2	bta-miR-un152	bta-mir-2285m-3		bta-miR-2284	candidate bta-miR-2284	2_11406	1.6	51 +/- 4%	0	106	106	0	0	yes	0	2:96920248..96920310:-	aaacuugaaugaaccuuuuggc	22	caaaaaauguguuugaguuuuu	22	caaaaaauguguuugaguuuuuccauaccaucuuauggaaaaacuugaaugaaccuuuuggc
bta-mir-un154	bta-miR-un154		bta-miR-2285f	bta-miR-2284	candidate bta-miR-2284	23_1701	2	40 +/- 5%	0	104	104	0	0	yes	0	23:14123129..14123179:+	aaccugaaugaacuuuuuggcc	22	ccaaaaaguuuggguuuu	18	ccaaaaaguuuggguuuuuccacggcauaaccugaaugaacuuuuuggcc
bta-mir-un156	bta-miR-un156	bta-mir-2285k-3	bta-miR-2285l	bta-miR-2284	candidate bta-miR-2284	10_6840	1.4	51 +/- 4%	0	93	87	0	6	yes	0	10:17362791..17362846:-	aaaacccugaugaacuuuuug	21	aguucguuccgguuuuucugua	22	aguucguuccgguuuuucuguaagauguuauggaaaaacccugaugaacuuuuug
bta-mir-un163	bta-miR-un163	bta-mir-2285k-2	bta-miR-2285i	bta-miR-2284	candidate bta-miR-2284	27_883	4.2	76 +/- 4%	0	75	75	0	0	yes	hsa-miR-548a-3p	27:43486299..43486356:+	aaaaacuggaacgaacuuuuug	22	gaaguucauucugguuugucc	21	gaaguucauucugguuuguccauaagaggcuauggaaaaacuggaacgaacuuuuug
bta-mir-un165 (bta-mir-un34-2)	bta-miR-un34	bta-mir-2285e-2		bta-miR-2284	candidate bta-miR-2284	2_11364	0.3	26 +/- 4%	0	65	65	0	0	yes	0	2:64341813..64341867:-	aaacccugaaagaacuuuuug	21	aaaaguuuggguuuuu	16	aaaaguuuggguuuuucuguaacaucccauggaaaacccugaaagaacuuuuug
bta-mir-un167	bta-miR-un167	bta-mir-2285s		bta-miR-2284	candidate bta-miR-2284	19_2967	1.8	51 +/- 4%	0	63	63	0	0	yes	0	19:63378810..63378866:+	aggaacccagaugaacuuucu	21	acaguucacuuggguuuuucc	21	acaguucacuuggguuuuuccauaacaucuuacggaggaacccagaugaacuuucu
bta-mir-un168	bta-miR-un168			bta-miR-2284	candidate bta-miR-2284	15_5921	1.2	51 +/- 4%	0	62	62	0	0	yes	0	15:38859470..38859528:+	gaagaccugaaugaacuucuug	22	aacaguucauuugaauuuuucu	22	aacaguucauuugaauuuuucuaaaagccauuaugggaagaccugaaugaacuucuug
bta-mir-un170	bta-miR-un170			bta-miR-2284	candidate bta-miR-2284	3_10575	1.6	51 +/- 4%	0	58	56	0	2	yes	0	3:7120092..7120153:-	aaacguucguucagguuuuu	20	cucgaagaacuuucuggcca	20	aaacguucguucagguuuuuccacagcaucuuaugggaaaacucgaagaacuuucuggcca
bta-mir-un171	bta-miR-un171			bta-miR-2284	candidate bta-miR-2284	12_6397	1.4	51 +/- 4%	0	58	58	0	0	yes	0	12:31433170..31433233:-	caagaaguucguuuggguuuu	21	aauccaaacaaacuuucugga	21	caagaaguucguuuggguuuuuccauaagcugucauggaaaaaauccaaacaaacuuucugga
bta-mir-un172	bta-miR-un172	bta-mir-2285e-2		bta-miR-2284	candidate bta-miR-2284	18_3550	1.2	51 +/- 4%	0	57	55	0	2	yes	0	18:55003841..55003897:+	aaacguucguucggguuucu	20	aaaaaccugaaggaacuuca	20	aaacguucguucggguuucuccagaacagcuuacggaaaaaccugaaggaacuuca
bta-mir-un174	bta-miR-un174	bta-mir-2285l	bta-miR-2285l	bta-miR-2284	candidate bta-miR-2284	10_6690	1.8	51 +/- 4%	0	53	22	0	31	yes	0	10:71809966..71810026:+	aaaacccgaaugaacuuuuuggu	23	aaaaguucguuucgguuuuucc	22	aaaaguucguuucgguuuuuccguaagaucuuagagaaaaacccgaaugaacuuuuuggu
bta-mir-un175	bta-miR-un175			bta-miR-2284	candidate bta-miR-2284	22_2348	4.6	76 +/- 4%	0	51	51	0	0	yes	mmu-miR-190b-3p	22:24943766..24943830:-	ucugaaugaacuuuguggcca	21	gccaaaguuccuucgaguu	19	gccaaaguuccuucgaguuuuuucauaucaucuuuuggaaacaucugaaugaacuuuguggcca
bta-mir-un176	bta-miR-un176			bta-miR-2284	candidate bta-miR-2284	X_11861	1.3	51 +/- 4%	0	51	51	0	0	yes	0	X:22582994..22583055:-	aaagaaguucguuuggguuuu	21	aaucguagggaaccuuuugg	20	aaagaaguucguuuggguuuuuccauaugauguuucagaaaaaucguagggaaccuuuugg
bta-mir-un177	bta-miR-un177	bta-mir-2284y-7		bta-miR-2284	candidate bta-miR-2284	11_7517	2	40 +/- 5%	0	49	49	0	0	yes	0	11:88535081..88535139:+	aaaggccugaaugaacuuuuug	22	aaaaguuuguucaagcuuugcc	22	aaaaguuuguucaagcuuugccauaagaugguauggaaaggccugaaugaacuuuuug
bta-mir-un185	bta-miR-un185	bta-mir-2284z-1		bta-miR-2284	candidate bta-miR-2284	9_7221	1.7	51 +/- 4%	0	39	38	0	1	yes	0	9:33522026..33522092:-	ucgaacaaacuuuuuggccaauc	23	aaaaaguuuguuaagguuuu	20	aaaaaguuuguuaagguuuuccuguaagauguuaugcaaaaauucgaacaaacuuuuuggccaauc
bta-mir-un188	bta-miR-un188			bta-miR-2284	candidate bta-miR-2284	21_4059	1	51 +/- 4%	0	36	36	0	0	yes	0	21:19361989..19362051:-	aaagaaguuuguuuggauuuuu	22	agccccaaaugaaccuuuugg	21	aaagaaguuuguuuggauuuuuuuugcaagauguuauggaaagccccaaaugaaccuuuugg
bta-mir-un189	bta-miR-un189			bta-miR-2284	candidate bta-miR-2284	25_359	1.8	51 +/- 4%	0	35	35	0	0	yes	0	25:1076711..1076773:+	aaagguucguuuggguuuuucu	22	aaaaaucugagaugaaccuuuuugg	25	aaagguucguuuggguuuuucugaaaaaucuuucgagaaaaaucugagaugaaccuuuuugg
bta-mir-un193	bta-miR-un193	bta-mir-2285e-2	bta-miR-2284aa-4	bta-miR-2284	candidate bta-miR-2284	23_1692	1.6	51 +/- 4%	0	32	32	0	0	yes	0	23:10081318..10081378:+	aaaaaggucguuuggguuuuc	21	gaacccgaacaaacuuucugg	21	aaaaaggucguuuggguuuucguguaacagcuuauagaagaacccgaacaaacuuucugg
bta-mir-un194-1	bta-miR-un194			bta-miR-2284	candidate bta-miR-2284	21_3853	1.6	51 +/- 4%	0	32	32	0	0	yes	0	21:16614521..16614582:+	aacugaaugaacauuuuggcc	21	ccaaaaaguuuguuugguuuu	21	ccaaaaaguuuguuugguuuuucucauaugaugguaugaaaacugaaugaacauuuuggcc
bta-mir-un194-2	bta-miR-un194			bta-miR-2284	candidate bta-miR-2284	9_7242	1.4	51 +/- 4%	0	32	32	0	0	yes	0	9:57129490..57129556:-	aacugaaugaacauuuuggcc	21	ccaaaauuuugugugugug	19	ccaaaauuuuguguguguguuuuuccguaagguauuauagaaaaaaacugaaugaacauuuuggcc
bta-mir-un196 (bta-miR-un51-2)	bta-miR-un51			bta-miR-2284	candidate bta-miR-2284	2_10993	0.8	26 +/- 4%	0	31	31	0	0	yes	0	2:30890056..30890117:+	auaaccugaaugaacuuuuuggu	23	uaaaaggucacucggguuuuc	21	uaaaaggucacucggguuuuccuguaauaucuuauggaauaaccugaaugaacuuuuuggu
bta-mir-un197	bta-miR-un197		bta-miR-2284y	bta-miR-2284	candidate bta-miR-2284	19_2850	0.6	26 +/- 4%	0	31	31	0	0	yes	0	19:44309143..44309202:+	aaaaguucguuugggauuuucu	22	aaaaaccugaaccaacauuuug	22	aaaaguucguuugggauuuucugcaacauuguaauggaaaaaccugaaccaacauuuug
bta-mir-un199	bta-miR-un199			bta-miR-2284	candidate bta-miR-2284	8_8535	1.7	51 +/- 4%	0	29	29	0	0	yes	0	8:96856077..96856139:+	aaagcugagugaacuuuuugg	21	aagaaguucuuuuggguuuuu	21	aagaaguucuuuuggguuuuuccacauaagaugguauggaaaaagcugagugaacuuuuugg
bta-mir-un206	bta-miR-un206		bta-miR-2285f	bta-miR-2284	candidate bta-miR-2284	1_12372	1.6	51 +/- 4%	0	27	27	0	0	yes	0	1:36686605..36686651:-	acaaccugaaugaacuuuuugg	22	aaaaguucaguuggguuuggcc	22	aaaaguucaguuggguuuggccauacaaccugaaugaacuuuuugg
bta-mir-un207	bta-miR-un207	bta-mir-2285e-2		bta-miR-2284	candidate bta-miR-2284	6_9129	1.5	51 +/- 4%	0	27	13	0	14	yes	0	6:106027078..106027146:-	ugaacaaacguuuuggccaacc	22	aaaaaaguuuguuuggauuuu	21	aaaaaaguuuguuuggauuuuccuguuacaucucauggaaaaaaccugaacaaacguuuuggccaacc
bta-mir-un210	bta-miR-un210	bta-mir-2284z-1	bta-miR-2285c	bta-miR-2284	candidate bta-miR-2284	16_5075	1.7	51 +/- 4%	0	22	9	0	13	yes	0	16:55409190..55409251:-	aaaaaguuuguuaagguuuuu	21	aaaaucugaacaaacuuuaugg	22	aaaaaguuuguuaagguuuuuaccguaagaucuuacagaaaaaucugaacaaacuuuaugg
bta-mir-un213	bta-miR-un213	bta-mir-2285u		bta-miR-2284	candidate bta-miR-2284	24_2519	1.5	51 +/- 4%	0	22	22	0	0	yes	0	24:57846702..57846761:+	aagaaccugaguggacuuuugg	22	aagaaguucauuuagguuuuccu	23	aagaaguucauuuagguuuuccuauaacaugauacagaagaaccugaguggacuuuugg
bta-mir-un222	bta-miR-un222			bta-miR-2284	candidate bta-miR-2284	10_6624	1.5	51 +/- 4%	0	20	20	0	0	yes	0	10:46372262..46372322:+	aaaagaguucuuucggauuuuu	22	aaacccagaagagcuuuuugg	21	aaaagaguucuuucggauuuuucuguaagacagugcaaaaaacccagaagagcuuuuugg
bta-mir-un223	bta-miR-un223	bta-mir-2285u	bta-miR-2285h	bta-miR-2284	candidate bta-miR-2284	27_899	1.7	51 +/- 4%	0	19	19	0	0	yes	0	27:14244789..14244846:-	aaaaguucguuucgguuuuu	20	aagcuugagugaacguuuug	20	aaaaguucguuucgguuuuucguaagaucuuucagaaaagcuugagugaacguuuug
bta-mir-un227	bta-miR-un227	bta-mir-2285k-3		bta-miR-2284	candidate bta-miR-2284	25_597	1.5	51 +/- 4%	0	18	18	0	0	yes	0	25:33609622..33609694:+	aaaugaacuucuuggccagcc	21	uuggccaaaaaguuuauccugg	22	uuggccaaaaaguuuauccugguuuuuccauaagaugcuauagaaaaaaccaaaugaacuucuuggccagcc
bta-mir-un230	bta-miR-un230			bta-miR-2284	candidate bta-miR-2284	7_8098	1.2	51 +/- 4%	0	18	13	0	5	yes	0	7:111440834..111440889:+	aaaauguuuguuuggauguuuu	22	aaaacacucgaacaaacauuu	21	aaaauguuuguuuggauguuuuguaauagcuuagaaaacacucgaacaaacauuu
bta-mir-un236	bta-miR-un236			bta-miR-2284	candidate bta-miR-2284	18_3468	1.6	51 +/- 4%	0	16	14	0	2	yes	0	18:43716990..43717048:+	agaaaguuaguuuggauuuuu	21	aaaaagcugaacgaacuuucu	21	agaaaguuaguuuggauuuuuccauaagaagcuacagaaaaagcugaacgaacuuucu
bta-mir-un244	bta-miR-un244			bta-miR-2284	candidate bta-miR-2284	2_10955	0.6	26 +/- 4%	0	15	15	0	0	yes	0	2:16449283..16449340:+	aaagcugaaugaacuucuugg	21	aaaaaguccacucaggcuuuuu	22	aaaaaguccacucaggcuuuuuauagcauuguaggaaaagcugaaugaacuucuugg
bta-mir-un245	bta-miR-un245	bta-mir-2284aa-2		bta-miR-2284	candidate bta-miR-2284	X_12137	0.1	26 +/- 4%	0	15	15	0	0	yes	0	X:145200242..145200297:-	aaaaaaguuuguuugggcuuuc	22	augcuauggaaaacaaacuuuguucg	26	aaaaaaguuuguuugggcuuucccauaagaugcuauggaaaacaaacuuuguucg
bta-mir-un247	bta-miR-un247	bta-mir-2285e-1		bta-miR-2284	candidate bta-miR-2284	14_5676	1.8	51 +/- 4%	0	14	14	0	0	yes	0	14:50162677..50162737:+	aagaaguucguucagguuuuuc	22	aaaacccgagcaaacuucuugg	22	aagaaguucguucagguuuuuccauaacagcuuacagaaaaacccgagcaaacuucuugg
bta-mir-un255	bta-miR-un255	bta-mir-2284y-4	bta-miR-2284aa-4	bta-miR-2284	candidate bta-miR-2284	22_2200	1.7	51 +/- 4%	0	13	5	0	8	yes	0	22:16417112..16417173:+	caaaaaaguuuguuugguuuuu	22	aaaaacccaaaugaacuuuuua	22	caaaaaaguuuguuugguuuuuaccguaagauguuauggaaaaacccaaaugaacuuuuua
bta-mir-un261	bta-miR-un261			bta-miR-2284	candidate bta-miR-2284	17_4538	1.5	51 +/- 4%	0	12	12	0	0	yes	0	17:67326546..67326606:+	uuugcccggauuuuucuguaac	22	uacagaaaaacccaagcaaacu	22	uuugcccggauuuuucuguaacaucguacagaacauuguacagaaaaacccaagcaaacu
bta-mir-un268	bta-miR-un268			bta-miR-2284	candidate bta-miR-2284	2_11380	1.2	51 +/- 4%	0	11	11	0	0	yes	0	2:75870422..75870484:-	aaaacugaaugaacauuuuggc	22	cagaaagcucauuugggucuuuc	23	cagaaagcucauuugggucuuuccauuaaaauguuauggaaaaacugaaugaacauuuuggc
bta-mir-un274	bta-miR-un274		bta-miR-2285f	bta-miR-2284	candidate bta-miR-2284	7_8166	4	76 +/- 4%	0	10	10	0	0	yes	hsa-miR-548x-3p	7:16112264..16112322:-	aaaaaacugaauggacuuuuug	22	aaaagucuguucuggcuuuucc	22	aaaagucuguucuggcuuuuccauagcaucuuacagaaaaaacugaauggacuuuuug
bta-mir-un280	bta-miR-un280		bta-miR-2285n	bta-miR-2284	candidate bta-miR-2284	10_6488	0.6	26 +/- 4%	0	10	10	0	0	yes	0	10:7889809..7889867:+	uaaaguucauucggguuuuu	20	aaagccgaacgaaauuuuug	20	uaaaguucauucggguuuuuccguaagcuacgagagaaaaagccgaacgaaauuuuug
bta-mir-un281	bta-miR-un281	bta-mir-2284z-6		bta-miR-2284	candidate bta-miR-2284	24_2618	0.4	26 +/- 4%	0	10	10	0	0	yes	0	24:58288264..58288329:-	augcaaacgaacuuuuuggcca	22	gccaaaaaauuauugggguuu	21	gccaaaaaauuauugggguuuuucaguaacaucugccagaaaaaugcaaacgaacuuuuuggcca
bta-mir-un109-1	bta-miR-un109				candidate miR	4_9379	4.3	76 +/- 4%	0	21894	21823	71	0	yes	hsa-miR-4286	4:112950972..112951056:+	cccccacugcuaaauuugacug	22	guccgaugguaguggguuac	20	guccgaugguaguggguuaccagaacuuauuaacguuagugucacuaaaguugguauacaaccccccacugcuaaauuugacug
bta-mir-un109-2	bta-miR-un109				candidate miR	6_8893	4.4	76 +/- 4%	0	20936	20926	10	0	yes	hsa-miR-4286	6:76856526..76856610:+	cccccacugcuaaauuugacug	22	guccgaugguaguggguuac	20	guccgaugguaguggguuaccagaacuuauuaacauuagugucacuaaaguugguauacaaccccccacugcuaaauuugacug
bta-mir-un111	bta-miR-un111				candidate miR	20_4309	0.9	26 +/- 4%	0	2139	2136	0	3	yes	0	20:10187789..10187848:-	uaggauuuggaaagauugcu	20	cgcaauucuucaaaaucuuagc	22	uaggauuuggaaagauugcuuugaauuuguagaucaacgcaauucuucaaaaucuuagc
bta-mir-un115	bta-miR-un115				candidate miR	12_6272	1	51 +/- 4%	0	1418	1418	0	0	yes	0	12:51028406..51028466:+	auaaugcacauguaugaacaua	22	ugucauauauaggcauuuaugu	22	auaaugcacauguaugaacauauguacuauguaaauuaugucauauauaggcauuuaugu
bta-mir-un119	bta-miR-un119				candidate miR	8_8556	0	26 +/- 4%	0	584	584	0	0	yes	0	8:102957139..102957200:+	ucauggacugucaccugaggagc	23	cccucaggcaacaguccaaaaac	23	ucauggacugucaccugaggagccuaauaggcaacagucccucaggcaacaguccaaaaac
bta-mir-un120	bta-miR-un120				candidate miR	12_6417	3.6	42 +/- 6%	0	571	570	1	0	yes	mmu-miR-883a-5p	12:47222421..47222488:-	agcugagacuguugauauuucu	22	agauucauccagcccaguauu	21	agcugagacuguugauauuucucccugaaaucuugauuccagcuugagauucauccagcccaguauu
bta-mir-un121-1	bta-miR-un121				candidate miR	19_3020	1.3	51 +/- 4%	0	555	555	0	0	yes	0	19:9827780..9827844:-	aaguuucucugaauguguagagc	23	acuauacuuucagggaucauuucu	24	acuauacuuucagggaucauuucuauaguuuguuacuagagaaguuucucugaauguguagagc
bta-mir-un121-2	bta-miR-un121				candidate miR	27_940	0.5	26 +/- 4%	0	555	555	0	0	yes	0	27:37373934..37373998:-	aaguuucucugaauguguagagc	23	acuauacuuucagggauuauuucu	24	acuauacuuucagggauuauuucuauaguuuguuacuagagaaguuucucugaauguguagagc
bta-mir-un122	bta-miR-un122				candidate miR	16_5066	2.3	40 +/- 5%	0	510	503	0	7	yes	0	16:53025971..53026033:-	uucguuguucagucguguccaa	22	ucagacacgacugaacgcgagug	23	ucagacacgacugaacgcgagugcacacacacacacaucauucguuguucagucguguccaa
bta-mir-un126-1	bta-miR-un126				candidate miR	19_3025	4.1	76 +/- 4%	0	327	326	0	1	yes	rno-miR-3569	19:9830951..9830991:-	agaggacaccgucugaguggu	21	uucacuuacaauugaucuu	19	agaggacaccgucugagugguuucacuuacaauugaucuu
bta-mir-un126-2	bta-miR-un126				candidate miR	19_3009	4.1	76 +/- 4%	0	327	326	0	1	yes	rno-miR-3569	19:9810530..9810570:-	agaggacaccgucugaguggu	21	uucacuuacaauugaucuu	19	agaggacaccgucugagugguuucacuuacaauugaucuu
bta-mir-un129	bta-miR-un129				candidate miR	10_6995	1.1	51 +/- 4%	0	279	279	0	0	yes	0	10:89411776..89411849:-	cucaaaguggcuaaguucug	20	gcaagugaaugggaaaacagggcu	24	cucaaaguggcuaaguucugugugaccggaaccuccucgaggucacacagcaagugaaugggaaaacagggcu
bta-mir-un130	bta-miR-un130				candidate miR	28_1025	2	40 +/- 5%	0	276	274	0	2	yes	0	28:40066154..40066213:+	ugcuaucucuauaaguaucgga	22	auacuuauagagauagauagu	21	auacuuauagagauagauaguauaguugagauaugacugcuaucucuauaaguaucgga
bta-mir-un137	bta-miR-un137				candidate miR	19_3312	1.8	51 +/- 4%	0	228	228	0	0	yes	0	19:52855370..52855430:-	aacuguuaggaggcuuggcugc	22	agccaagccucuccuaacaggaaugg	26	agccaagccucuccuaacaggaauggaaacugaaacccaacuguuaggaggcuuggcugc
bta-mir-un139	bta-miR-un139				candidate miR	19_2842	1.8	51 +/- 4%	0	227	227	0	0	yes	0	19:43830016..43830086:+	uucccgccggcguaugcugcug	22	guggcacucgcgguugcgggggcg	24	uucccgccggcguaugcugcuguuaaagauauauuuuuuugucucaguggcacucgcgguugcgggggcg
bta-mir-un144	bta-miR-un144				candidate miR	24_2469	1.4	51 +/- 4%	0	154	154	0	0	no	mmu-miR-6368	24:33599163..33599224:+	uugggaagcacagacacuaggac	23	uccagugcauggacuucucauugca	25	uccagugcauggacuucucauugcaguuccuucuccuguugggaagcacagacacuaggac
bta-mir-un146	bta-miR-un146				candidate miR	X_11586	0.1	26 +/- 4%	0	127	125	0	2	no	gga-miR-1466	X:51620782..51620859:+	ucgcucagucguguccgacucu	22	uugcugugaugacuaaaau	19	uugcugugaugacuaaaaugucuucuguuggauauauuaaucagguucaguucagucgcucagucguguccgacucu
bta-mir-un148	bta-miR-un148				candidate miR	GJ059697.1_29	1.6	51 +/- 4%	0	118	118	0	0	yes	0	GJ059697.1:9115..9178:+	cccaacuguggguacuugcu	20	ugagccucucagguuggggc	20	ugagccucucagguuggggcuacaguugaaaaaucaaagcccucccaacuguggguacuugcu
bta-mir-un151	bta-miR-un151				candidate miR	20_4255	1.4	51 +/- 4%	0	109	109	0	0	yes	0	20:56251337..56251399:+	cuuccacuguggaguuccugggu	23	cuaggaauucccuggugguccag	23	cuaggaauucccuggugguccagugguuaaaacuccacacuuccacuguggaguuccugggu
bta-mir-un155	bta-miR-un155				candidate miR	29_1269	2	40 +/- 5%	0	94	94	0	0	yes	0	29:50906540..50906600:+	ccaccuggccugacagcacccu	22	gggccaggucccagggaggggga	23	gggccaggucccagggagggggaggcugcacacagcccccaccuggccugacagcacccu
bta-mir-un157	bta-miR-un157				candidate miR	7_8284	2	40 +/- 5%	0	92	92	0	0	yes	0	7:72850879..72850941:-	aaacugggcugaacuuuuuggc	22	cagaaaguuuguguucagauuuuu	24	cagaaaguuuguguucagauuuuucccuaauggcauggaaaaacugggcugaacuuuuuggc
bta-mir-un160	bta-miR-un160				candidate miR	11_7451	0.1	26 +/- 4%	0	84	84	0	0	no	hsa-miR-320e	11:69435656..69435715:+	aaagcuggaaugaacuuuuugg	22	aaaaauuuuuuuggguauuucc	22	aaaaauuuuuuuggguauuuccuguaagagguuacagaaagcuggaaugaacuuuuugg
bta-mir-un161	bta-miR-un161				candidate miR	4_9528	1.2	51 +/- 4%	0	79	75	0	4	yes	0	4:104194265..104194333:-	ggagaaaacgccgucugagug	21	aucggccguugaugaucguucuu	23	aucggccguugaugaucguucuucucucccgucugggagaguaagagggagaaaacgccgucugagug
bta-mir-un178	bta-miR-un178				candidate miR	19_2747	0	26 +/- 4%	0	48	48	0	0	no	gga-miR-1582	19:28147544..28147586:+	uaaagagagacagggcuguuc	21	acagcuuuccucuucccu	18	acagcuuuccucuucccuagguaaagagagacagggcuguuc
bta-mir-un179	bta-miR-un179				candidate miR	23_2000	1.9	51 +/- 4%	0	44	44	0	0	yes	0	23:27368778..27368859:-	ucacgcccugcucugaccccagu	23	uggggccagaccagggcugggu	22	uggggccagaccagggcugggugggaaucuugggugugggugcauggcuccccaucacucacgcccugcucugaccccagu
bta-mir-un181	bta-miR-un181				candidate miR	3_10784	0	26 +/- 4%	0	42	42	0	0	yes	0	3:66866885..66866938:-	ugaaggaucuuuaguuguggug	22	ucacacgggaucuuugacc	19	ucacacgggaucuuugaccuuuguuacagcgugaaggaucuuuaguuguggug
bta-mir-un183	bta-miR-un183				candidate miR	X_11792	1.2	51 +/- 4%	0	40	38	0	2	yes	0	X:137181453..137181511:+	ugcuccugcuugaacauagucu	22	agacuaggucaaguagggcca	21	ugcuccugcuugaacauagucucuuguguugagguggagacuaggucaaguagggcca
bta-mir-un184	bta-miR-un184				candidate miR	29_1408	2	40 +/- 5%	0	39	39	0	0	yes	0	29:46283102..46283151:-	ugaccuuagagcgagcugcc	20	cggcuugccugaggucagu	19	cggcuugccugaggucaguggcucugagcugaccuuagagcgagcugcc
bta-mir-un187	bta-miR-un187				candidate miR	2_11129	3.4	42 +/- 6%	0	37	37	0	0	yes	gga-miR-449b-3p	2:91219573..91219646:+	cagucacuaccucaucugaug	21	agugaugauuuuuaaauguauuguu	25	agugaugauuuuuaaauguauuguucaccugauaaauaaauaugaagguguucagucacuaccucaucugaug
bta-mir-un190	bta-miR-un190				candidate miR	X_11789	0.3	26 +/- 4%	0	35	31	4	0	yes	0	X:137177688..137177775:+	uugugaaaugaacaaagcca	20	uuuuuguugguuucuggcuaag	22	uuuuuguugguuucuggcuaagccucggaagaaauauaggcugugcugcucauaauuuuuggaggcuuugugaaaugaacaaagcca
bta-mir-un191	bta-miR-un191				candidate miR	13_5238	1.3	51 +/- 4%	0	33	33	0	0	yes	0	13:46764506..46764568:+	uuucccuggauucugcucugc	21	agagcaggagucaagaagggagaca	25	uuucccuggauucugcucugcuggguguuguaucaggagagcaggagucaagaagggagaca
bta-mir-un192	bta-miR-un192				candidate miR	25_682	2.3	40 +/- 5%	0	32	32	0	0	yes	0	25:2834601..2834653:-	ucuacccgugaucgcucagcuu	22	gcugagcgagucuggggagucg	22	gcugagcgagucuggggagucgcgggugcgucuacccgugaucgcucagcuu
bta-mir-un195	bta-miR-un195				candidate miR	11_7833	1.8	51 +/- 4%	0	31	31	0	0	no	hsa-miR-18a-3p	11:104183843..104183885:-	acugcccugcagaugccgga	20	cggcaccacaggugugg	17	acugcccugcagaugccggauucgccggcaccacaggugugg
bta-mir-un198	bta-miR-un198				candidate miR	X_12144	3.8	42 +/- 6%	0	30	30	0	0	yes	hsa-miR-4517	X:147370472..147370539:-	aaauaugaugagagcugaag	20	uggguucucucucucuuuugc	21	uggguucucucucucuuuugccaucaucacuuuaguaaaauauuggcaaauaugaugagagcugaag
bta-mir-un200	bta-miR-un200				candidate miR	10_6979	1.7	51 +/- 4%	0	29	26	0	3	yes	0	10:81029244..81029301:-	auuuccaggcaccgucccaga	21	ucugggaugggacuuggguau	21	auuuccaggcaccgucccagaauuugauucacuaggucugggaugggacuuggguau
bta-mir-un201	bta-miR-un201				candidate miR	29_1391	1.4	51 +/- 4%	0	29	29	0	0	no	hsa-miR-4793-5p	29:44420055..44420110:-	acauccugucaguaucugaguac	23	ccugaggugggacaggaugcuu	22	acauccugucaguaucugaguaccuggucugggccugaggugggacaggaugcuu
bta-mir-un202	bta-miR-un202				candidate miR	10_6874	0.2	26 +/- 4%	0	29	29	0	0	yes	0	10:36860738..36860812:-	acaccuggauugcucugacc	20	ucagagucagacuguaucc	19	ucagagucagacuguauccaucauuugcugauguauccacucauuugcugacggacaccuggauugcucugacc
bta-mir-un203	bta-miR-un203				candidate miR	3_10502	2.1	40 +/- 5%	0	28	28	0	0	yes	0	3:101737346..101737422:+	uuaaccauuggacugcccugga	22	cccggcagugcagugguuagga	22	uuaaccauuggacugcccuggaauuguggcuaaaaccacuaggugagagaauuccccggcagugcagugguuagga
bta-mir-un204	bta-miR-un204				candidate miR	18_3546	0.9	26 +/- 4%	0	28	28	0	0	no	hsa-miR-4514	18:54608532..54608600:+	ucaggcagcuagagccggcgcc	22	cggcgguaucagcgaggaggagg	23	ucaggcagcuagagccggcgccaugguggagaaggaggaggcgggcggcgguaucagcgaggaggagg
bta-mir-un205	bta-miR-un205				candidate miR	21_4027	2.4	40 +/- 5%	0	27	27	0	0	yes	0	21:71368828..71368892:+	cacugacccuggccccccucagg	23	cuuggggcgggcggggugggggug	24	cuuggggcgggcggggugggggugcugccggcgggcgagcgcacugacccuggccccccucagg
bta-mir-un209	bta-miR-un209				candidate miR	7_8026	1.7	51 +/- 4%	0	23	21	0	2	yes	0	7:52209356..52209421:+	uuugcaccucugagaguggagu	22	ccuagucugggugcaaacaguu	22	uuugcaccucugagaguggaguaacuccuccuguggaguugguccuagucugggugcaaacaguu
bta-mir-un211	bta-miR-un211				candidate miR	24_2607	1.6	51 +/- 4%	0	22	19	0	3	no	hsa-miR-4706	24:50372278..50372337:-	ugcggggagugcacggccugc	21	uggggccugcuccaccugccu	21	ugcggggagugcacggccugccagguaaaggaagacuguggggccugcuccaccugccu
bta-mir-un212	bta-miR-un212				candidate miR	25_622	1.6	51 +/- 4%	0	22	22	0	0	yes	0	25:38672358..38672417:+	uguccaaugagauuucaaacug	22	guuugaaaucucauugggaagu	22	uguccaaugagauuucaaacugaguuuccauuucucaguuugaaaucucauugggaagu
bta-mir-un214	bta-miR-un214				candidate miR	7_7906	1.3	51 +/- 4%	0	22	22	0	0	no	hsa-miR-1234-3p	7:16280194..16280265:+	acggccuggggcccuccggagc	22	cccgggaccggccccggagagccggac	27	acggccuggggcccuccggagcuagcggccccgcucuugcaucgcccgggaccggccccggagagccggac
bta-mir-un215	bta-miR-un215				candidate miR	19_2653	2.2	40 +/- 5%	0	21	19	0	2	yes	0	19:11345591..11345660:+	gaaccagauugucagcucua	20	uagagcugacaguuugguucc	21	uagagcugacaguuugguuccuuguauccuguuagccacuuuguuuuaggaaccagauugucagcucua
bta-mir-un217	bta-miR-un217				candidate miR	8_8338	1	51 +/- 4%	0	21	21	0	0	yes	0	8:915056..915129:+	ucgugccuaaagguuugugcucucg	25	agacccagaccucaaggucagacu	24	ucgugccuaaagguuugugcucucgucacucagugcacaaguuuacucgagacccagaccucaaggucagacu
bta-mir-un218	bta-miR-un218				candidate miR	2_11444	4.9	76 +/- 4%	0	20	20	0	0	yes	rno-miR-3561-3p	2:115753541..115753598:-	uauccaggacuaggucugcaga	22	uguagaacauguuuuggaacug	22	uguagaacauguuuuggaacugcuggcuuuuugcauauccaggacuaggucugcaga
bta-mir-un220	bta-miR-un220				candidate miR	10_6970	2.2	40 +/- 5%	0	20	20	0	0	yes	0	10:80180299..80180357:-	caccccagguuggaaagagcug	22	gcucuuuccuccuguggg	18	gcucuuuccuccuguggggcaggacuucccuggcuccaccccagguuggaaagagcug
bta-mir-un224	bta-miR-un224				candidate miR	28_1047	1.3	51 +/- 4%	0	19	19	0	0	yes	0	28:5427538..5427595:-	augacacugaacaauuacugca	22	cagugaaugcugagugaaugac	22	augacacugaacaauuacugcauauucugaaacugcagugaaugcugagugaaugac
bta-mir-un225	bta-miR-un225				candidate miR	2_11269	1.1	51 +/- 4%	0	19	19	0	0	no	hsa-miR-5691	2:136542759..136542822:+	augcucuggucucccccgaca	21	ccgggggaucaccaugguuuga	22	ccgggggaucaccaugguuugaagugugggggcuccuuugucaugcucuggucucccccgaca
bta-mir-un226	bta-miR-un226				candidate miR	26_1530	1.6	51 +/- 4%	0	18	18	0	0	yes	0	26:42283908..42283964:+	ucauuugagcucuucccgaagug	23	cugggaaagagggcaaauuggg	22	ucauuugagcucuucccgaaguguuugccauccacugggaaagagggcaaauuggg
bta-mir-un228	bta-miR-un228				candidate miR	22_2302	1.4	51 +/- 4%	0	18	18	0	0	yes	0	22:56752663..56752721:+	agaguucccuguucuggauguu	22	cauccaaaacgggaccuuucu	21	agaguucccuguucuggauguucucuacaagugcagucauccaaaacgggaccuuucu
bta-mir-un229	bta-miR-un229				candidate miR	19_2827	1.4	51 +/- 4%	0	18	18	0	0	yes	0	19:41310495..41310554:+	uaagaccucacaugccuugcagc	23	ugcaggggguguggguuugauc	22	ugcaggggguguggguuugaucccuguuugggaagauaagaccucacaugccuugcagc
bta-mir-un231	bta-miR-un231				candidate miR	25_686	2	40 +/- 5%	0	17	17	0	0	yes	0	25:4096211..4096267:-	aacaaaugugaacugcauccgg	22	aggugcaguucacacuuguuuu	22	aggugcaguucacacuuguuuuaugguucugcagaacaaaugugaacugcauccgg
bta-mir-un232	bta-miR-un232				candidate miR	19_2921	1.6	51 +/- 4%	0	17	17	0	0	yes	0	19:54167162..54167225:+	uccucacugccugccucucccu	22	ggaggggggccgaaggagggca	22	ggaggggggccgaaggagggcagggcggagaacucagccuguccucacugccugccucucccu
bta-mir-un233	bta-miR-un233				candidate miR	13_5352	1.6	51 +/- 4%	0	17	17	0	0	no	mmu-miR-346-3p	13:81944135..81944190:+	uggcagggacagcucucuggaga	23	uccgcaagcucuccccgcaggc	22	uggcagggacagcucucuggagagacucgccucuccgcaagcucuccccgcaggc
bta-mir-un234	bta-miR-un234				candidate miR	14_5696	0.5	26 +/- 4%	0	17	17	0	0	yes	0	14:65833648..65833705:+	aauagcucagaaugucacuucug	23	gaauugauaacugagcaaggaa	22	aauagcucagaaugucacuucuguuuuaaauaacagaauugauaacugagcaaggaa
bta-mir-un235	bta-miR-un235				candidate miR	5_9910	1.8	51 +/- 4%	0	16	16	0	0	no	hsa-miR-4781-5p	5:117106027..117106089:+	aagcggggucucagccgcugggccg	25	gcccacggcagagcccucugga	22	aagcggggucucagccgcugggccgugggcauucagcauggcccacggcagagcccucugga
bta-mir-un240	bta-miR-un240				candidate miR	14_5718	3.6	42 +/- 6%	0	15	13	0	2	no	0	14:80000018..80000083:+	uuguacacgacugaaugacu	20	uagcucaguugguauagaaucu	22	uuguacacgacugaaugacuuuuacuguuggggucuucccugauagcucaguugguauagaaucu
bta-mir-un241	bta-miR-un241				candidate miR	22_2239	2	40 +/- 5%	0	15	15	0	0	yes	0	22:46096073..46096143:+	cacagacguccacacacacacu	22	ugugugugugggugugugugug	22	uguguguguggguguguguguguguuugggugugugucuguguguguacacagacguccacacacacacu
bta-mir-un242	bta-miR-un242				candidate miR	22_2407	1.9	51 +/- 4%	0	15	4	0	11	yes	0	22:51971664..51971718:-	aggagagcuccagccccacgguga	24	ccuggggaaggagcccugccc	21	aggagagcuccagccccacggugaugaaucugcccuggggaaggagcccugccc
bta-mir-un243	bta-miR-un243				candidate miR	1_12307	1.7	51 +/- 4%	0	15	15	0	0	yes	0	1:137935590..137935656:+	uaaaaagcguaagauuucccu	21	ggaaaucuuacacuuuuuauguaua	25	ggaaaucuuacacuuuuuauguauaaagcgcagauuugugguuuauaaaaagcguaagauuucccu
bta-mir-un246	bta-miR-un246				candidate miR	11_7575	2.4	40 +/- 5%	0	14	14	0	0	yes	0	11:105910042..105910098:+	ugccacgggcugggccuuggga	22	cagggcccaagcccagggcaga	22	cagggcccaagcccagggcagaggugcagcugccugccacgggcugggccuuggga
bta-mir-un248	bta-miR-un248				candidate miR	1_12187	1.7	51 +/- 4%	0	14	14	0	0	yes	0	1:43807824..43807882:+	uauuaauacacauuggauuucu	22	aaauccaguguguauucuuuauu	23	aaauccaguguguauucuuuauuagaggauuauuaauauuaauacacauuggauuucu
bta-mir-un250	bta-miR-un250				candidate miR	7_8265	0.6	26 +/- 4%	0	14	14	0	0	yes	0	7:64061890..64061952:-	uccuaggggauugacauagucug	23	gaaugugucauuccucuguagauu	24	uccuaggggauugacauagucuguguaauuuaccuucggaaugugucauuccucuguagauu
bta-mir-un251	bta-miR-un251				candidate miR	2_10983	0.1	26 +/- 4%	0	14	14	0	0	yes	mmu-miR-679-5p	2:28077284..28077342:+	ugacugugauuaauaaugagu	21	ucauuuuaaaugacaguauuauauu	25	ucauuuuaaaugacaguauuauauucugcuacaagaaugacugugauuaauaaugagu
bta-mir-un252	bta-miR-un252				candidate miR	11_7453	3.6	42 +/- 6%	0	13	12	0	1	no	0	11:69973525..69973585:+	ugccggccggagcucccugugaau	24	uccagggggucaggucugugugu	23	uccagggggucaggucuguguguccuagugcuaccaugccggccggagcucccugugaau
bta-mir-un253	bta-miR-un253				candidate miR	5_9726	2.5	40 +/- 5%	0	13	13	0	0	yes	0	5:38367109..38367172:+	uugcgggcuccggcuccgggcauu	24	ggcccggcggagccccgcagc	21	uugcgggcuccggcuccgggcauuccugaggcggacgcggagggcccggcggagccccgcagc
bta-mir-un254	bta-miR-un254				candidate miR	29_1210	1.8	51 +/- 4%	0	13	13	0	0	yes	0	29:44087315..44087372:+	ucuucccacccagugcacccag	22	ggggacacuggucggguugagg	22	ucuucccacccagugcacccagcacggggcagucuggggacacuggucggguugagg
bta-mir-un256	bta-miR-un256				candidate miR	10_7026	1.5	51 +/- 4%	0	13	13	0	0	no	gga-miR-1558	10:103349745..103349787:-	augcugugauguuccugagg	20	ugagcaucaccuggggcgagu	21	ugagcaucaccuggggcgagugaugcugugauguuccugagg
bta-mir-un257	bta-miR-un257				candidate miR	29_1116	0.9	26 +/- 4%	0	13	9	0	4	yes	0	29:1067391..1067448:+	uucuccauuggauauaauagucacu	25	auguuuuccugauggagauaca	22	uucuccauuggauauaauagucacuugauagugcuauguuuuccugauggagauaca
bta-mir-un258	bta-miR-un258				candidate miR	7_7999	0.3	26 +/- 4%	0	13	13	0	0	yes	0	7:44485192..44485242:+	auugguuagaaauguagcacauu	23	ugugcuguuucuaaccaaucu	21	ugugcuguuucuaaccaaucuagguagauugguuagaaauguagcacauu
bta-mir-un259	bta-miR-un259				candidate miR	25_756	2.8	40 +/- 5%	0	12	12	0	0	yes	gga-miR-1558	25:33716148..33716205:-	uugcuguggacaugaccaua	20	uggucauuaccgaggcauuu	20	uggucauuaccgaggcauuuagaaugcaguuucucauuugcuguggacaugaccaua
bta-mir-un260	bta-miR-un260				candidate miR	18_3708	1.9	51 +/- 4%	0	12	12	0	0	yes	0	18:46773233..46773292:-	uccucacugucucugcucugcag	23	guggggcugggucaggggagugcu	24	guggggcugggucaggggagugcuccagauauagaguccucacugucucugcucugcag
bta-mir-un262	bta-miR-un262				candidate miR	15_5951	0.8	26 +/- 4%	0	12	12	0	0	no	hsa-miR-4299	15:47068131..47068199:+	ccuggugaugacucucugacu	21	gcagggagccucagcauccu	20	gcagggagccucagcauccucgcagccuccucaaggugccugaccagccuggugaugacucucugacu
bta-mir-un263	bta-miR-un263				candidate miR	20_4362	4.6	76 +/- 4%	0	11	10	0	1	yes	hsa-miR-5196-3p	20:36661218..36661293:-	ccauccucagcaguagggacucu	23	ccaugagaccaucugagc	18	ccaugagaccaucugagccugguguccaggguucugacccuguacucucacaccauccucagcaguagggacucu
bta-mir-un265	bta-miR-un265				candidate miR	X_11891	1.7	51 +/- 4%	0	11	11	0	0	yes	0	X:40322743..40322803:-	ucugagggucaagggucagagagcu	25	cuccugacccgccccuccuccc	22	ucugagggucaagggucagagagcuggugcagcuugggcuccugacccgccccuccuccc
bta-mir-un266	bta-miR-un266				candidate miR	10_6582	1.4	51 +/- 4%	0	11	11	0	0	yes	0	10:36430038..36430100:+	ucccuuccuguggucuggcuccu	23	gagccccacccuaggaggagagg	23	ucccuuccuguggucuggcuccugcuaaggacacagagggagccccacccuaggaggagagg
bta-mir-un267	bta-miR-un267				candidate miR	5_9917	1.4	51 +/- 4%	0	11	11	0	0	yes	0	5:117150834..117150891:+	ucgaguuugguuguccccgacu	22	gcgggggcaucaggcucgccc	21	gcgggggcaucaggcucgcccuuccuucugcauggucgaguuugguuguccccgacu
bta-mir-un269	bta-miR-un269				candidate miR	23_1930	1	51 +/- 4%	0	11	11	0	0	no	gga-miR-3532	23:7412863..7412934:-	cuggaggcccuggucagacaccu	23	gccccaaggccuccucugcg	20	gccccaaggccuccucugcguuccucccggaaacuccgagcuggcacccuggaggcccuggucagacaccu
bta-mir-un270	bta-miR-un270				candidate miR	20_4314	1	51 +/- 4%	0	11	11	0	0	yes	0	20:10396546..10396599:-	ucuccucugaaaaagccucu	20	aggcuuggucuucugagaag	20	aggcuuggucuucugagaaggcaagaguugucuucuccucugaaaaagccucu
bta-mir-un271	bta-miR-un271				candidate miR	19_2642	0.9	26 +/- 4%	0	11	9	0	2	yes	0	19:9161031..9161095:+	uucuagacuuaguaucuggaga	22	uacucuugccuggaaaauuc	20	uucuagacuuaguaucuggagaaggaaauggcaacacgcuccgguacucuugccuggaaaauuc
bta-mir-un273	bta-miR-un273				candidate miR	10_6528	4.4	76 +/- 4%	0	10	10	0	0	yes	hsa-miR-1915-3p	10:20799631..20799687:+	ucccagggauguagcuccuagu	22	ugggggcccaucccugcagu	20	ucccagggauguagcuccuagugcugacccucccucugggggcccaucccugcagu
bta-mir-un275	bta-miR-un275				candidate miR	7_8228	1.2	51 +/- 4%	0	10	10	0	0	yes	0	7:45339957..45340018:-	cggguagggcugugacccucg	21	agggccacagccccaacccggg	22	agggccacagccccaacccggggugggguucuaggacucccggguagggcugugacccucg
bta-mir-un276	bta-miR-un276				candidate miR	13_5356	1.2	51 +/- 4%	0	10	10	0	0	yes	0	13:82387885..82387944:+	ucugccuuugcaccucucaggu	22	cugagggugcaacuguugcaggaa	24	ucugccuuugcaccucucaggugaagacuugaugccugagggugcaacuguugcaggaa
bta-mir-un277	bta-miR-un277				candidate miR	25_684	1.2	51 +/- 4%	0	10	10	0	0	yes	0	25:3442833..3442896:-	ugacucaucccuccugcccu	20	ggcuggagggggagacucggg	21	ggcuggagggggagacucgggagauaccaauaguuggggucccugacucaucccuccugcccu
bta-mir-un278	bta-miR-un278				candidate miR	18_3504	1.2	51 +/- 4%	0	10	10	0	0	yes	0	18:49375965..49376032:+	uuuccgggccccuugaaucucga	23	gggauucgagaggcucgggauug	23	uuuccgggccccuugaaucucgaauaccaaaaucuuggccugucgggauucgagaggcucgggauug
bta-mir-un279	bta-miR-un279				candidate miR	20_4230	0.8	26 +/- 4%	0	10	10	0	0	yes	0	20:37821509..37821568:+	aagaaugcuuguuuuaggaag	21	gccuauaacaagcauucuucu	21	aagaaugcuuguuuuaggaagaaugaauaguguaaucugccuauaacaagcauucuucu
Note:
1. The top known miRNA precursor aligns to novel precursor with > 70% identity and > 75% sequence length, or the top known miRNA in miRBase ( V19) matches novel miRNA covering > 90% identity and > 90% sequence length.
2. Novel miRNA cluster ed as a member of miR-2284 family.
3. Small RNA < 20 nt in length was not took into account because of high false positive.
