# Supplementary material for: Transcriptome microRNA profiling of bovine mammary epithelial cells challenged with Escherichia coli or Staphylococcus aureus bacteria reveals pathogen directed microRNA expression profiles
Source: BMC Genomics. 2014 Mar 7;15:181. doi: 10.1186/1471-2164-15-181 (PMC4029070; doi:10.1186/1471-2164-15-181)
Supplement: Additional file 7: Table S4 — Predicted target genes of differentially expressed miRNAs in MAC-T cells challenged with E. coli or S. aureus bacteria. This table contains 15 sheets. [file 1471-2164-15-181-S7.XLSX]

## Sheet: bta-miR-193a-3p target genes
bta-miR-193a-3p target genes (321 highly predicted genes)
Gene Symbol	Gene name
AAK1	AP2 associated kinase 1
ABI2	abl interactor 2
ACVRL1	activin A receptor type II-like 1
ADAMTSL3	ADAMTS-like 3
ADARB1	adenosine deaminase, RNA-specific, B1 (RED1 homolog rat)
ADCY9	adenylate cyclase 9
AFF4	AF4/FMR2 family, member 4
AGPAT3	1-acylglycerol-3-phosphate O-acyltransferase 3
ALKBH5	alkB, alkylation repair homolog 5 (E. coli)
ALOX5	arachidonate 5-lipoxygenase
ALS2CR8	amyotrophic lateral sclerosis 2 (juvenile) chromosome region, candidate 8
ANK3	ankyrin 3, node of Ranvier (ankyrin G)
ANKFY1	ankyrin repeat and FYVE domain containing 1
ANKRD13A	ankyrin repeat domain 13A
AP2M1	adaptor-related protein complex 2, mu 1 subunit
AQP2	aquaporin 2 (collecting duct)
ARFIP1	ADP-ribosylation factor interacting protein 1
ARHGAP19	Rho GTPase activating protein 19
ARHGEF12	Rho guanine nucleotide exchange factor (GEF) 12
ARHGEF15	Rho guanine nucleotide exchange factor (GEF) 15
ARID3B	AT rich interactive domain 3B (BRIGHT-like)
ARMC1	armadillo repeat containing 1
ARNT	aryl hydrocarbon receptor nuclear translocator
ASB3	ankyrin repeat and SOCS box-containing 3
ATF7IP2	activating transcription factor 7 interacting protein 2
ATM	similar to Serine-protein kinase ATM (Ataxia telangiectasia mutated) (A-T, mutated); ataxia telangiectasia mutated
ATOH8	atonal homolog 8 (Drosophila)
ATP5F1	ATP synthase, H+ transporting, mitochondrial F0 complex, subunit B1
ATXN1	ataxin 1
BAZ2A	bromodomain adjacent to zinc finger domain, 2A
BCL2L2	BCL2-like 2
BICD2	bicaudal D homolog 2 (Drosophila)
BRPF1	bromodomain and PHD finger containing, 1
BRWD3	bromodomain and WD repeat domain containing 3
BTRC	beta-transducin repeat containing
C12ORF74	chromosome 12 open reading frame 74
C12ORF76	chromosome 12 open reading frame 76
C1GALT1	core 1 synthase, glycoprotein-N-acetylgalactosamine 3-beta-galactosyltransferase, 1
C1ORF122	chromosome 1 open reading frame 122
C3ORF70	chromosome 3 open reading frame 70
C6ORF132	chromosome 6 open reading frame 132
C9ORF96	chromosome 9 open reading frame 96
CADM1	cell adhesion molecule 1
CALB1	calbindin 1, 28kDa
CALM1	calmodulin 3 (phosphorylase kinase, delta); calmodulin 2 (phosphorylase kinase, delta); calmodulin 1 (phosphorylase kinase, delta)
CALU	calumenin
CAMTA1	calmodulin binding transcription activator 1
CAPRIN1	cell cycle associated protein 1
CBX7	chromobox homolog 7
CCND1	cyclin D1
CCNJL	cyclin J-like
CDK17	PCTAIRE protein kinase 2
CELSR2	cadherin, EGF LAG seven-pass G-type receptor 2 (flamingo homolog, Drosophila)
CHRNB1	cholinergic receptor, nicotinic, beta 1 (muscle)
CLSTN1	calsyntenin 1
CLTC	clathrin, heavy chain (Hc)
CNBP	CCHC-type zinc finger, nucleic acid binding protein
CNOT6	CCR4-NOT transcription complex, subunit 6
COX11	COX11 homolog, cytochrome c oxidase assembly protein (yeast)
CRB2	crumbs homolog 2 (Drosophila)
CRTC1	CREB regulated transcription coactivator 1
CSRNP3	cysteine-serine-rich nuclear protein 3
CTDSPL2	CTD (carboxy-terminal domain, RNA polymerase II, polypeptide A) small phosphatase like 2
DCAF7	WD repeat domain 68
DENND5B	DENN/MADD domain containing 5B
DIO2	deiodinase, iodothyronine, type II
DLST	dihydrolipoamide S-succinyltransferase (E2 component of 2-oxo-glutarate complex); dihydrolipoamide S-succinyltransferase pseudogene (E2 component of 2-oxo-glutarate complex)
DMXL2	Dmx-like 2
DNAJA1	DnaJ (Hsp40) homolog, subfamily A, member 1
DNAJB9	DnaJ (Hsp40) homolog, subfamily B, member 9
DNAJC16	DnaJ (Hsp40) homolog, subfamily C, member 16
DOK3	docking protein 3
DOK6	docking protein 6
DUSP7	dual specificity phosphatase 7
DVL3	dishevelled, dsh homolog 3 (Drosophila)
DYRK1A	dual-specificity tyrosine-(Y)-phosphorylation regulated kinase 1A
E2F6	E2F transcription factor 6
EARS2	glutamyl-tRNA synthetase 2, mitochondrial (putative)
EIF2AK1	eukaryotic translation initiation factor 2-alpha kinase 1
EIF4B	similar to eukaryotic translation initiation factor 4H; eukaryotic translation initiation factor 4B
ELMO2	engulfment and cell motility 2
EN2	engrailed homeobox 2
EPB41L4B	erythrocyte membrane protein band 4.1 like 4B
ERBB4	v-erb-a erythroblastic leukemia viral oncogene homolog 4 (avian)
ESR1	estrogen receptor 1
ETS1	v-ets erythroblastosis virus E26 oncogene homolog 1 (avian)
ETV1	ets variant 1
ETV6	ets variant 6
F9	coagulation factor IX
FAIM2	Fas apoptotic inhibitory molecule 2
FAM109B	family with sequence similarity 109, member B
FAM114A2	family with sequence similarity 114, member A2
FAM122C	family with sequence similarity 122C
FAM126B	family with sequence similarity 126, member B
FAM131B	family with sequence similarity 131, member B
FAM178A	family with sequence similarity 178, member A
FAM53C	family with sequence similarity 53, member C
FAM84A	hypothetical LOC653602; family with sequence similarity 84, member A
FARP1	FERM, RhoGEF (ARHGEF) and pleckstrin domain protein 1 (chondrocyte-derived)
FAT4	FAT tumor suppressor homolog 4 (Drosophila)
FGD6	FYVE, RhoGEF and PH domain containing 6
FGF1	fibroblast growth factor 1 (acidic)
FHDC1	FH2 domain containing 1
FLI1	Friend leukemia virus integration 1
FLRT3	fibronectin leucine rich transmembrane protein 3
FOXN2	forkhead box N2
FOXO4	forkhead box O4
GABBR1	gamma-aminobutyric acid (GABA) B receptor, 1
GABPA	GA binding protein transcription factor, alpha subunit 60kDa
GAS1	growth arrest-specific 1
GBA2	glucosidase, beta (bile acid) 2
GDF11	growth differentiation factor 11
GMEB1	glucocorticoid modulatory element binding protein 1
GNAO1	guanine nucleotide binding protein (G protein), alpha activating activity polypeptide O
GPR146	G protein-coupled receptor 146
GPR75	G protein-coupled receptor 75
GRB7	growth factor receptor-bound protein 7
GSG1L	GSG1-like
GSR	glutathione reductase
GXYLT1	glycosyltransferase 8 domain containing 3
H2AFJ	H2A histone family, member J
HACE1	HECT domain and ankyrin repeat containing, E3 ubiquitin protein ligase 1
HEG1	HEG homolog 1 (zebrafish)
HELZ	helicase with zinc finger
HEMK1	HemK methyltransferase family member 1
HHAT	hedgehog acyltransferase
HIC2	hypermethylated in cancer 2
HNRNPUL2	heterogeneous nuclear ribonucleoprotein U-like 2
HOXC9	homeobox C9
HOXD13	homeobox D13
HSBP1	heat shock factor binding protein 1
HYOU1	hypoxia up-regulated 1
ICOS	inducible T-cell co-stimulator
IDE	insulin-degrading enzyme
IGF2BP1	insulin-like growth factor 2 mRNA binding protein 1
IGFBP5	insulin-like growth factor binding protein 5
IGSF3	immunoglobulin superfamily, member 3
IL17RD	interleukin 17 receptor D
ING5	inhibitor of growth family, member 5
INO80D	INO80 complex subunit D
IRF1	interferon regulatory factor 1
ITPR2	inositol 1,4,5-triphosphate receptor, type 2
JMY	junction mediating and regulatory protein, p53 cofactor
KCNE1	potassium voltage-gated channel, Isk-related family, member 1
KCNH8	potassium voltage-gated channel, subfamily H (eag-related), member 8
KCNJ2	potassium inwardly-rectifying channel, subfamily J, member 2
KCTD7	potassium channel tetramerisation domain containing 7
KDM5C	lysine (K)-specific demethylase 5C
KIAA1045	KIAA1045
KIT	similar to Mast/stem cell growth factor receptor precursor (SCFR) (Proto-oncogene tyrosine-protein kinase Kit) (c-kit) (CD117 antigen); v-kit Hardy-Zuckerman 4 feline sarcoma viral oncogene homolog
KLB	klotho beta
KLHL15	kelch-like 15 (Drosophila)
KLHL2	kelch-like 2, Mayven (Drosophila)
KRAS	v-Ki-ras2 Kirsten rat sarcoma viral oncogene homolog
LAMC1	laminin, gamma 1 (formerly LAMB2)
LAMC2	laminin, gamma 2
LAMP2	lysosomal-associated membrane protein 2
LGR4	leucine-rich repeat-containing G protein-coupled receptor 4
LIMS1	LIM and senescent cell antigen-like domains 1
LOXL4	lysyl oxidase-like 4
LPP	LIM domain containing preferred translocation partner in lipoma
LRP4	low density lipoprotein receptor-related protein 4
LRRC8A	leucine rich repeat containing 8 family, member A
LRTM2	leucine-rich repeats and transmembrane domains 2
LYRM2	LYR motif containing 2
LYSMD4	LysM, putative peptidoglycan-binding, domain containing 4
MAP3K3	mitogen-activated protein kinase kinase kinase 3
MAPK10	mitogen-activated protein kinase 10
MARK2	MAP/microtubule affinity-regulating kinase 2
MBNL3	muscleblind-like 3 (Drosophila)
MCL1	myeloid cell leukemia sequence 1 (BCL2-related)
MED14	mediator complex subunit 14
MED21	mediator complex subunit 21
MGAT3	mannosyl (beta-1,4-)-glycoprotein beta-1,4-N-acetylglucosaminyltransferase
MKLN1	muskelin 1, intracellular mediator containing kelch motifs
MLH3	mutL homolog 3 (E. coli)
MMD2	monocyte to macrophage differentiation-associated 2
MMP14	matrix metallopeptidase 14 (membrane-inserted)
MMP16	matrix metallopeptidase 16 (membrane-inserted)
MMP19	matrix metallopeptidase 19
MPPED2	metallophosphoesterase domain containing 2
MUM1	melanoma associated antigen (mutated) 1
MYCN	v-myc myelocytomatosis viral related oncogene, neuroblastoma derived (avian)
N4BP3	Nedd4 binding protein 3
NEDD4L	neural precursor cell expressed, developmentally down-regulated 4-like
NFKBIE	nuclear factor of kappa light polypeptide gene enhancer in B-cells inhibitor, epsilon
NOVA1	neuro-oncological ventral antigen 1
NPAS4	neuronal PAS domain protein 4
NSF	N-ethylmaleimide-sensitive factor
NSFL1C	NSFL1 (p97) cofactor (p47)
NT5DC3	5'-nucleotidase domain containing 3
NT5E	5'-nucleotidase, ecto (CD73)
NUFIP2	nuclear fragile X mental retardation protein interacting protein 2
NUP50	nucleoporin 50kDa
OSMR	oncostatin M receptor
P2RX5	purinergic receptor P2X, ligand-gated ion channel, 5
PAIP2B	poly(A) binding protein interacting protein 2B
PARP16	poly (ADP-ribose) polymerase family, member 16
PDE10A	phosphodiesterase 10A
PER3	period homolog 3 (Drosophila)
PHF15	PHD finger protein 15
PIGA	phosphatidylinositol glycan anchor biosynthesis, class A
PLAG1	pleiomorphic adenoma gene 1
PLAU	plasminogen activator, urokinase
PLXNC1	plexin C1
POLR2J2	polymerase (RNA) II (DNA directed) polypeptide J3; polymerase (RNA) II (DNA directed) polypeptide J2
POLR2J3	polymerase (RNA) II (DNA directed) polypeptide J3; polymerase (RNA) II (DNA directed) polypeptide J2
PPA2	pyrophosphatase (inorganic) 2
PPARGC1A	peroxisome proliferator-activated receptor gamma, coactivator 1 alpha
PPP2R5C	protein phosphatase 2, regulatory subunit B', gamma isoform
PPTC7	PTC7 protein phosphatase homolog (S. cerevisiae)
PRNP	prion protein
PSEN1	presenilin 1
PSMA5	proteasome (prosome, macropain) subunit, alpha type, 5
PTBP1	polypyrimidine tract binding protein 1
PTK2	PTK2 protein tyrosine kinase 2
PTPN21	protein tyrosine phosphatase, non-receptor type 21
PTPN9	protein tyrosine phosphatase, non-receptor type 9
RAP1GAP2	GTPase activating Rap/RanGAP domain-like 4
RAPGEF5	Rap guanine nucleotide exchange factor (GEF) 5
RAPGEF6	Rap guanine nucleotide exchange factor (GEF) 6
RBM8A	RNA binding motif protein 8A
RBMS1	RNA binding motif, single stranded interacting protein 1
RFT1	RFT1 homolog (S. cerevisiae)
RGL1	ral guanine nucleotide dissociation stimulator-like 1
RGS9BP	regulator of G protein signaling 9 binding protein
RNF146	ring finger protein 146
RNF222	ring finger protein 222
RORA	RAR-related orphan receptor A
RSF1	remodeling and spacing factor 1
RTN4IP1	reticulon 4 interacting protein 1
RUNX1T1	runt-related transcription factor 1; translocated to, 1 (cyclin D-related)
RUSC1	RUN and SH3 domain containing 1
SCP2	sterol carrier protein 2
SENP5	SUMO1/sentrin specific peptidase 5
SEPN1	selenoprotein N, 1
2003-09-01	septin 3
2006-09-01	septin 6
SF3A1	splicing factor 3a, subunit 1, 120kDa
SHISA9	hypothetical protein LOC729993
SIAH1	seven in absentia homolog 1 (Drosophila)
SIRT7	sirtuin (silent mating type information regulation 2 homolog) 7 (S. cerevisiae)
SIX4	SIX homeobox 4
SKAP2	src kinase associated phosphoprotein 2
SLC10A6	solute carrier family 10 (sodium/bile acid cotransporter family), member 6
SLC10A7	solute carrier family 10 (sodium/bile acid cotransporter family), member 7
SLC15A1	solute carrier family 15 (oligopeptide transporter), member 1
SLC16A6	solute carrier family 16, member 6 (monocarboxylic acid transporter 7); similar to solute carrier family 16, member 6
SLC23A2	solute carrier family 23 (nucleobase transporters), member 2
SLC24A4	solute carrier family 24 (sodium/potassium/calcium exchanger), member 4
SLC30A7	solute carrier family 30 (zinc transporter), member 7
SLC35D2	solute carrier family 35, member D2
SLC39A5	solute carrier family 39 (metal ion transporter), member 5
SMG6	Smg-6 homolog, nonsense mediated mRNA decay factor (C. elegans)
SNRPD3	small nuclear ribonucleoprotein D3 polypeptide 18kDa
SNX27	sorting nexin family member 27
SON	SON DNA binding protein
SORCS1	sortilin-related VPS10 domain containing receptor 1
SOS2	son of sevenless homolog 2 (Drosophila)
SOX5	SRY (sex determining region Y)-box 5
SPATA7	spermatogenesis associated 7
SPNS3	spinster homolog 3 (Drosophila)
SPOPL	speckle-type POZ protein-like
SS18L1	synovial sarcoma translocation gene on chromosome 18-like 1
ST3GAL4	ST3 beta-galactoside alpha-2,3-sialyltransferase 4
ST6GALNAC3	ST6 (alpha-N-acetyl-neuraminyl-2,3-beta-galactosyl-1,3)-N-acetylgalactosaminide alpha-2,6-sialyltransferase 3
ST6GALNAC5	ST6 (alpha-N-acetyl-neuraminyl-2,3-beta-galactosyl-1,3)-N-acetylgalactosaminide alpha-2,6-sialyltransferase 5
STARD7	StAR-related lipid transfer (START) domain containing 7
STMN1	stathmin 1
STX16	syntaxin 16
SYT1	synaptotagmin I
TAF7L	TAF7-like RNA polymerase II, TATA box binding protein (TBP)-associated factor, 50kDa
TANC2	tetratricopeptide repeat, ankyrin repeat and coiled-coil containing 2
TAOK1	TAO kinase 1
TAOK2	TAO kinase 2
TAPT1	transmembrane anterior posterior transformation 1
TBC1D20	TBC1 domain family, member 20
TBL1XR1	transducin (beta)-like 1 X-linked receptor 1
TCF4	transcription factor 4
TGFB2	transforming growth factor, beta 2
TGFBR3	transforming growth factor, beta receptor III
THNSL1	threonine synthase-like 1 (S. cerevisiae)
TIMM8B	similar to translocase of inner mitochondrial membrane 8 homolog B; translocase of inner mitochondrial membrane 8 homolog B (yeast)
TMEM30A	transmembrane protein 30A
TMEM39A	transmembrane protein 39A
TMEM63A	transmembrane protein 63A
TNFAIP1	tumor necrosis factor, alpha-induced protein 1 (endothelial)
TRAFD1	TRAF-type zinc finger domain containing 1
TREML2	triggering receptor expressed on myeloid cells-like 2 pseudogene; triggering receptor expressed on myeloid cells-like 2
TRIB2	tribbles homolog 2 (Drosophila)
TRIM62	tripartite motif-containing 62
TSC1	tuberous sclerosis 1
TSPYL5	TSPY-like 5
TWISTNB	TWIST neighbor
TXLNA	taxilin alpha
UBA52	ubiquitin A-52 residue ribosomal protein fusion product 1
UBP1	upstream binding protein 1 (LBP-1a)
UPRT	uracil phosphoribosyltransferase (FUR1) homolog (S. cerevisiae)
USP32	similar to TBC1 domain family, member 3; ubiquitin specific peptidase 32
USP53	ubiquitin specific peptidase 53
USP6	ubiquitin specific peptidase 6 (Tre-2 oncogene)
VN1R1	vomeronasal 1 receptor 1
WDR48	WD repeat domain 48
WDR82	WD repeat domain 82
YIF1B	Yip1 interacting factor homolog B (S. cerevisiae)
YWHAZ	tyrosine 3-monooxygenase/tryptophan 5-monooxygenase activation protein, zeta polypeptide
ZBTB38	zinc finger and BTB domain containing 38
ZBTB40	zinc finger and BTB domain containing 40
ZBTB5	zinc finger and BTB domain containing 5
ZBTB6	zinc finger and BTB domain containing 6
ZDHHC18	zinc finger, DHHC-type containing 18
ZHX3	zinc fingers and homeoboxes 3
ZMAT3	zinc finger, matrin type 3
ZNF181	zinc finger protein 181
ZNF248	zinc finger protein 248
ZNF346	zinc finger protein 346
ZNF365	zinc finger protein 365
ZNF385B	zinc finger protein 385B
ZNF385C	zinc finger protein 385C
ZNF618	zinc finger protein 618
ZSWIM5	zinc finger, SWIM-type containing 5

## Sheet: bta-miR-423-5p target genes
bta-miR-423-5p target genes (552 highly predicted genes )
Gene Symbol	Gene name
AATK	apoptosis-associated tyrosine kinase
ABCB5	ATP-binding cassette, sub-family B (MDR/TAP), member 5; small nuclear ribonucleoprotein 35kDa (U11/U12)
ABCC5	ATP-binding cassette, sub-family C (CFTR/MRP), member 5
ABCD1	ATP-binding cassette, sub-family D (ALD), member 1
ABCF2	ATP-binding cassette, sub-family F (GCN20), member 2
ABHD12	abhydrolase domain containing 12
ABR	active BCR-related gene
ACACA	acetyl-Coenzyme A carboxylase alpha
ACER2	similar to alkaline ceramidase 2; alkaline ceramidase 2
ACHE	acetylcholinesterase (Yt blood group)
ACTL7A	actin-like 7A
ACVR1B	activin A receptor, type IB
ADAM19	ADAM metallopeptidase domain 19 (meltrin beta)
ADAM22	ADAM metallopeptidase domain 22
ADAM30	ADAM metallopeptidase domain 30
ADAR	adenosine deaminase, RNA-specific
ADCK1	aarF domain containing kinase 1
ADM2	adrenomedullin 2
AGAP3	ArfGAP with GTPase domain, ankyrin repeat and PH domain 3
AGPAT4	1-acylglycerol-3-phosphate O-acyltransferase 4 (lysophosphatidic acid acyltransferase, delta)
AK1	adenylate kinase 1
ALDH1L1	aldehyde dehydrogenase 1 family, member L1
ALDH4A1	aldehyde dehydrogenase 4 family, member A1
ALDOC	aldolase C, fructose-bisphosphate
ALG10B	asparagine-linked glycosylation 10, alpha-1,2-glucosyltransferase homolog B (yeast)
ALKBH5	alkB, alkylation repair homolog 5 (E. coli)
ALX4	ALX homeobox 4
ANGPTL2	angiopoietin-like 2
ANO6	anoctamin 6
ANP32A	hepatopoietin PCn127; acidic (leucine-rich) nuclear phosphoprotein 32 family, member A
ANPEP	alanyl (membrane) aminopeptidase
AP2M1	adaptor-related protein complex 2, mu 1 subunit
AQP1	aquaporin 1 (Colton blood group)
AQP5	aquaporin 5
ARGFX	arginine-fifty homeobox
ARHGEF18	Rho/Rac guanine nucleotide exchange factor (GEF) 18
ARHGEF4	Rho guanine nucleotide exchange factor (GEF) 4
ARRB2	arrestin, beta 2
ARSB	arylsulfatase B
ASB16	ankyrin repeat and SOCS box-containing 16
ASB2	ankyrin repeat and SOCS box-containing 2
ASB6	ankyrin repeat and SOCS box-containing 6
ATCAY	ataxia, cerebellar, Cayman type
ATG4D	ATG4 autophagy related 4 homolog D (S. cerevisiae)
ATG9A	ATG9 autophagy related 9 homolog A (S. cerevisiae)
ATP10B	ATPase, class V, type 10B
ATP11B	ATPase, class VI, type 11B
ATP11C	ATPase, class VI, type 11C
ATP2A3	ATPase, Ca++ transporting, ubiquitous
ATP5G3	ATP synthase, H+ transporting, mitochondrial F0 complex, subunit C3 (subunit 9)
ATP8B2	ATPase, class I, type 8B, member 2
ATPAF1	ATP synthase mitochondrial F1 complex assembly factor 1
ATXN7L3	ataxin 7-like 3
AWAT1	acyl-CoA wax alcohol acyltransferase 1
B3GNT7	UDP-GlcNAc:betaGal beta-1,3-N-acetylglucosaminyltransferase 7
B4GALNT1	beta-1,4-N-acetyl-galactosaminyl transferase 1
B4GALT3	UDP-Gal:betaGlcNAc beta 1,4- galactosyltransferase, polypeptide 3
BAI2	brain-specific angiogenesis inhibitor 2
BAIAP2	BAI1-associated protein 2
BAP1	BRCA1 associated protein-1 (ubiquitin carboxy-terminal hydrolase)
BBS5	Bardet-Biedl syndrome 5
BEND3	BEN domain containing 3
BGN	biglycan
BMP8B	bone morphogenetic protein 8b
BTBD9	BTB (POZ) domain containing 9
C10ORF54	chromosome 10 open reading frame 54
C10ORF76	chromosome 10 open reading frame 76
C11ORF87	chromosome 11 open reading frame 87
C16ORF11	hypothetical protein FLJ36208; chromosome 16 open reading frame 11
C1ORF95	chromosome 1 open reading frame 95
C1QTNF6	C1q and tumor necrosis factor related protein 6
C1QTNF8	C1q and tumor necrosis factor related protein 8
C20ORF27	chromosome 20 open reading frame 27
C21ORF33	chromosome 21 open reading frame 33
C22ORF29	chromosome 22 open reading frame 29
C6ORF195	chromosome 6 open reading frame 195
C6ORF223	chromosome 6 open reading frame 223
CACNA1S	calcium channel, voltage-dependent, L type, alpha 1S subunit
CACNA2D2	calcium channel, voltage-dependent, alpha 2/delta subunit 2
CADM3	cell adhesion molecule 3
CALM1	calmodulin 3 (phosphorylase kinase, delta); calmodulin 2 (phosphorylase kinase, delta); calmodulin 1 (phosphorylase kinase, delta)
CALML5	calmodulin-like 5
CAMK1G	calcium/calmodulin-dependent protein kinase IG
CAMKK1	calcium/calmodulin-dependent protein kinase kinase 1, alpha
CAPN5	calpain 5
CASKIN2	CASK interacting protein 2
CASP2	caspase 2, apoptosis-related cysteine peptidase
CBFA2T3	core-binding factor, runt domain, alpha subunit 2; translocated to, 3
CBX6	chromobox homolog 6
CC2D1A	coiled-coil and C2 domain containing 1A
CCDC64	coiled-coil domain containing 64
CCDC85C	coiled-coil domain containing 85C
CCL22	chemokine (C-C motif) ligand 22
CCNF	cyclin F
CD1C	CD1c molecule
CD209	CD209 molecule
CD300LG	CD300 molecule-like family member g
CD44	CD44 molecule (Indian blood group)
CD8A	CD8a molecule
CDC42EP4	CDC42 effector protein (Rho GTPase binding) 4
CDC42SE1	CDC42 small effector 1
CDH5	cadherin 5, type 2 (vascular endothelium)
CDK5R2	cyclin-dependent kinase 5, regulatory subunit 2 (p39)
CDKN1A	cyclin-dependent kinase inhibitor 1A (p21, Cip1)
CDSN	corneodesmosin
CELSR2	cadherin, EGF LAG seven-pass G-type receptor 2 (flamingo homolog, Drosophila)
CELSR3	solute carrier family 26, member 6; cadherin, EGF LAG seven-pass G-type receptor 3 (flamingo homolog, Drosophila)
CEND1	cell cycle exit and neuronal differentiation 1
CENPO	centromere protein O
CGNL1	cingulin-like 1
CHN2	chimerin (chimaerin) 2
CHRND	cholinergic receptor, nicotinic, delta
CLCN7	chloride channel 7
CLDN19	claudin 19
CLDN23	claudin 23
CLEC7A	C-type lectin domain family 7, member A
CLTB	clathrin, light chain (Lcb)
CMTM3	CKLF-like MARVEL transmembrane domain containing 3
CMTM7	CKLF-like MARVEL transmembrane domain containing 7
CNN2	calponin 2
COL1A1	collagen, type I, alpha 1
COL4A6	collagen, type IV, alpha 6
COPS7B	COP9 constitutive photomorphogenic homolog subunit 7B (Arabidopsis)
CORO2B	coronin, actin binding protein, 2B
CPLX2	complexin 2
CPNE6	copine VI (neuronal)
CRHR2	corticotropin releasing hormone receptor 2
CRIP3	cysteine-rich protein 3
CSF1	colony stimulating factor 1 (macrophage)
CTDSP1	CTD (carboxy-terminal domain, RNA polymerase II, polypeptide A) small phosphatase 1
CTDSP2	similar to hCG2013701; CTD (carboxy-terminal domain, RNA polymerase II, polypeptide A) small phosphatase 2
CXCL16	chemokine (C-X-C motif) ligand 16
DAAM2	dishevelled associated activator of morphogenesis 2
DAP	death-associated protein
DCTD	dCMP deaminase
DDX54	DEAD (Asp-Glu-Ala-Asp) box polypeptide 54
DECR2	2,4-dienoyl CoA reductase 2, peroxisomal
DGKQ	diacylglycerol kinase, theta 110kDa
DLGAP3	discs, large (Drosophila) homolog-associated protein 3
DMWD	dystrophia myotonica, WD repeat containing
DNALI1	dynein, axonemal, light intermediate chain 1
DOCK1	dedicator of cytokinesis 1
DOLPP1	dolichyl pyrophosphate phosphatase 1
DPF1	D4, zinc and double PHD fingers family 1
DPYSL4	dihydropyrimidinase-like 4
DSCR6	Down syndrome critical region gene 6
DUSP8	dual specificity phosphatase 8
DVL1	dishevelled, dsh homolog 1 (Drosophila); dishevelled, dsh homolog 1 (Drosophila)-like 1
DYRK1B	dual-specificity tyrosine-(Y)-phosphorylation regulated kinase 1B
ECEL1	endothelin converting enzyme-like 1
EFNA2	ephrin-A2
EGFL7	EGF-like-domain, multiple 7
EIF4EBP1	eukaryotic translation initiation factor 4E binding protein 1
ELF4	E74-like factor 4 (ets domain transcription factor)
ELFN2	extracellular leucine-rich repeat and fibronectin type III domain containing 2
EMP2	epithelial membrane protein 2
ENC1	ectodermal-neural cortex (with BTB-like domain)
EPB49	erythrocyte membrane protein band 4.9 (dematin)
EPHA8	EPH receptor A8
EPN2	epsin 2
ERC1	ELKS/RAB6-interacting/CAST family member 1
ERI3	exoribonuclease 3
EVC	Ellis van Creveld syndrome
EXOC3	exocyst complex component 3
F8A1	coagulation factor VIII-associated (intronic transcript) 2; coagulation factor VIII-associated (intronic transcript) 3; coagulation factor VIII-associated (intronic transcript) 1
FAM102A	family with sequence similarity 102, member A
FAM114A2	family with sequence similarity 114, member A2
FAM127C	family with sequence similarity 127, member C; hypothetical LOC100128949
FAM172A	family with sequence similarity 172, member A
FAM189A1	KIAA0574 protein
FAM20C	family with sequence similarity 20, member C
FAM46D	family with sequence similarity 46, member D
FBXL16	F-box and leucine-rich repeat protein 16
FBXO44	F-box protein 44
FGFR3	fibroblast growth factor receptor 3
FIGNL2	fidgetin-like 2
FKBP4	FK506 binding protein 4, 59kDa
FMNL3	formin-like 3
FNIP2	folliculin interacting protein 2
FOSB	FBJ murine osteosarcoma viral oncogene homolog B
FOXI2	forkhead box I2
FOXM1	forkhead box M1
FOXP4	forkhead box P4
FXYD7	FXYD domain containing ion transport regulator 7
FYCO1	FYVE and coiled-coil domain containing 1
GAB4	GRB2-associated binding protein family, member 4
GABRR2	gamma-aminobutyric acid (GABA) receptor, rho 2
GCM1	glial cells missing homolog 1 (Drosophila)
GLP1R	glucagon-like peptide 1 receptor
GLYCTK	glycerate kinase
GLYR1	cytokine-like nuclear factor n-pac
GNAI2	guanine nucleotide binding protein (G protein), alpha inhibiting activity polypeptide 2
GOLGA4	golgi autoantigen, golgin subfamily a, 4
GOLGA7	golgi autoantigen, golgin subfamily a, 7
GOLGA7B	golgi autoantigen, golgin subfamily a, 7B
GPR123	G protein-coupled receptor 123
GPR173	G protein-coupled receptor 173
GREM2	gremlin 2, cysteine knot superfamily, homolog (Xenopus laevis)
GRHL2	grainyhead-like 2 (Drosophila)
GRIK3	glutamate receptor, ionotropic, kainate 3
GRIN1	glutamate receptor, ionotropic, N-methyl D-aspartate 1
GRM2	glutamate receptor, metabotropic 2
GSS	glutathione synthetase
GYLTL1B	glycosyltransferase-like 1B
GYS1	glycogen synthase 1 (muscle)
H2AFJ	H2A histone family, member J
H6PD	hexose-6-phosphate dehydrogenase (glucose 1-dehydrogenase)
HAP1	huntingtin-associated protein 1
HDDC3	HD domain containing 3
HES7	hairy and enhancer of split 7 (Drosophila)
HIC2	hypermethylated in cancer 2
HIST1H3A	histone cluster 1, H3j; histone cluster 1, H3i; histone cluster 1, H3h; histone cluster 1, H3g; histone cluster 1, H3f; histone cluster 1, H3e; histone cluster 1, H3d; histone cluster 1, H3c; histone cluster 1, H3b; histone cluster 1, H3a; histone cluster 1, H2ad; histone cluster 2, H3a; histone cluster 2, H3c; histone cluster 2, H3d
HNRNPUL1	heterogeneous nuclear ribonucleoprotein U-like 1
HOXB9	homeobox B9
HPCA	hippocalcin
HRH2	histamine receptor H2
HSPA12A	heat shock 70kDa protein 12A
HSPA1L	heat shock 70kDa protein 1-like
HTR3A	5-hydroxytryptamine (serotonin) receptor 3A
HTT	huntingtin
HVCN1	hydrogen voltage-gated channel 1
ICOSLG	inducible T-cell co-stimulator ligand
IDH2	isocitrate dehydrogenase 2 (NADP+), mitochondrial
IFITM5	interferon induced transmembrane protein 5
IL17A	interleukin 17A
IMPDH1	IMP (inosine monophosphate) dehydrogenase 1
INPPL1	inositol polyphosphate phosphatase-like 1
INTS3	integrator complex subunit 3
IQSEC1	IQ motif and Sec7 domain 1
IQSEC3	IQ motif and Sec7 domain 3; similar to IQ motif and Sec7 domain-containing protein 3; similar to IQ motif and SEC7 domain-containing protein 3; similar to IQ motif and Sec7 domain 3
IRF1	interferon regulatory factor 1
ITGA5	integrin, alpha 5 (fibronectin receptor, alpha polypeptide)
ITSN1	intersectin 1 (SH3 domain protein)
KCNIP3	Kv channel interacting protein 3, calsenilin
KCNT1	potassium channel, subfamily T, member 1
KCTD15	potassium channel tetramerisation domain containing 15
KCTD19	potassium channel tetramerisation domain containing 19
KCTD21	potassium channel tetramerisation domain containing 21
KDM6B	lysine (K)-specific demethylase 6B
KEAP1	kelch-like ECH-associated protein 1
KIAA0195	KIAA0195
KIAA0319L	KIAA0319-like
KIAA0355	KIAA0355
KIAA2022	KIAA2022
KIF6	kinesin family member 6
KIFC3	kinesin family member C3
KIRREL3	kin of IRRE like 3 (Drosophila)
KLHDC7B	kelch domain containing 7B
KLHL29	kelch-like 29 (Drosophila)
KLHL3	kelch-like 3 (Drosophila)
KLHL30	kelch-like 30 (Drosophila)
KLK4	kallikrein-related peptidase 4
KLK9	kallikrein-related peptidase 9
KRT77	keratin 77
KRT82	keratin 82
KRTAP2-2	keratin associated protein 2-1; keratin associated protein 2-4; keratin associated protein 2-3; similar to keratin associated protein 2-4; keratin associated protein 2-2
LARS2	leucyl-tRNA synthetase 2, mitochondrial
LASP1	LIM and SH3 protein 1
LGI3	leucine-rich repeat LGI family, member 3
LHX3	LIM homeobox 3
LIMK1	LIM domain kinase 1
LMF1	lipase maturation factor 1
LOC100130705	hypothetical LOC100130705
LOC284385	hypothetical protein LOC284385
LPHN1	latrophilin 1
LRRC15	leucine rich repeat containing 15
LRRC27	leucine rich repeat containing 27
LRRC47	leucine rich repeat containing 47
LY6D	lymphocyte antigen 6 complex, locus D
LYNX1	Ly6/neurotoxin 1
MAFF	v-maf musculoaponeurotic fibrosarcoma oncogene homolog F (avian)
MAFK	v-maf musculoaponeurotic fibrosarcoma oncogene homolog K (avian)
MAML3	mastermind-like 3 (Drosophila)
MAP1LC3A	microtubule-associated protein 1 light chain 3 alpha
MAP3K14	mitogen-activated protein kinase kinase kinase 14
MAP7D1	MAP7 domain containing 1
MAPK4	mitogen-activated protein kinase 4
MAPKAPK3	mitogen-activated protein kinase-activated protein kinase 3
MAPKBP1	mitogen-activated protein kinase binding protein 1
MECR	mitochondrial trans-2-enoyl-CoA reductase
MED10	mediator complex subunit 10
MEF2D	myocyte enhancer factor 2D
METTL13	methyltransferase like 13
MFAP2	microfibrillar-associated protein 2
MGA	MAX gene associated
MICALL1	MICAL-like 1
MKNK2	MAP kinase interacting serine/threonine kinase 2
MKRN2	makorin ring finger protein 2
MLL	myeloid/lymphoid or mixed-lineage leukemia (trithorax homolog, Drosophila)
MMP14	matrix metallopeptidase 14 (membrane-inserted)
MMP2	matrix metallopeptidase 2 (gelatinase A, 72kDa gelatinase, 72kDa type IV collagenase)
MN1	meningioma (disrupted in balanced translocation) 1
MORC2	MORC family CW-type zinc finger 2
MORN3	MORN repeat containing 3
MPV17L2	MPV17 mitochondrial membrane protein-like 2
MRAS	muscle RAS oncogene homolog
MRPS5	mitochondrial ribosomal protein S5
MSI1	musashi homolog 1 (Drosophila)
MTA1	metastasis associated 1
MUL1	mitochondrial E3 ubiquitin ligase 1
MYADML2	myeloid-associated differentiation marker-like 2
MYO1D	myosin ID
MYOCD	myocardin
NAA40	N-acetyltransferase 11 (GCN5-related, putative)
NAALADL1	N-acetylated alpha-linked acidic dipeptidase-like 1
NACC1	nucleus accumbens associated 1, BEN and BTB (POZ) domain containing
NAGPA	N-acetylglucosamine-1-phosphodiester alpha-N-acetylglucosaminidase
NAT8L	N-acetyltransferase 8-like (GCN5-related, putative)
NAV1	neuron navigator 1
NCAPH	non-SMC condensin I complex, subunit H
NCDN	neurochondrin
NCS1	frequenin homolog (Drosophila)
NDST1	N-deacetylase/N-sulfotransferase (heparan glucosaminyl) 1
NDUFA11	NADH dehydrogenase (ubiquinone) 1 alpha subcomplex, 11, 14.7kDa
NDUFB7	NADH dehydrogenase (ubiquinone) 1 beta subcomplex, 7, 18kDa
NF2	neurofibromin 2 (merlin)
NFAM1	NFAT activating protein with ITAM motif 1
NFATC1	nuclear factor of activated T-cells, cytoplasmic, calcineurin-dependent 1
NFATC2	nuclear factor of activated T-cells, cytoplasmic, calcineurin-dependent 2
NFIC	nuclear factor I/C (CCAAT-binding transcription factor)
NGFR	nerve growth factor receptor (TNFR superfamily, member 16)
NKX3-2	NK3 homeobox 2
NMNAT2	nicotinamide nucleotide adenylyltransferase 2
NNAT	neuronatin
NOS1	nitric oxide synthase 1 (neuronal)
NOS1AP	nitric oxide synthase 1 (neuronal) adaptor protein
NPM2	nucleophosmin/nucleoplasmin, 2
NPTXR	neuronal pentraxin receptor
NRBP2	nuclear receptor binding protein 2
NRSN2	neurensin 2
NSD1	nuclear receptor binding SET domain protein 1
NTM	neurotrimin
NTN1	netrin 1
NUCB1	nucleobindin 1
NUMBL	numb homolog (Drosophila)-like
OAF	OAF homolog (Drosophila)
OBSL1	obscurin-like 1
ODC1	ornithine decarboxylase 1
ODF3L1	outer dense fiber of sperm tails 3-like 1
OGDH	oxoglutarate (alpha-ketoglutarate) dehydrogenase (lipoamide)
OPA3	optic atrophy 3 (autosomal recessive, with chorea and spastic paraplegia)
OSBP2	oxysterol binding protein 2
OSCAR	osteoclast associated, immunoglobulin-like receptor
OTUD5	OTU domain containing 5
PA2G4	proliferation-associated 2G4, 38kDa; proliferation-associated 2G4 pseudogene 4
PACS1	phosphofurin acidic cluster sorting protein 1
PAK6	p21 protein (Cdc42/Rac)-activated kinase 6
PAQR8	progestin and adipoQ receptor family member VIII
PAX2	paired box 2
PCBP3	poly(rC) binding protein 3
PDAP1	PDGFA associated protein 1; similar to PDGFA associated protein 1
PDCD1	programmed cell death 1
PDGFRB	platelet-derived growth factor receptor, beta polypeptide
PDK2	pyruvate dehydrogenase kinase, isozyme 2
PDPK1	3-phosphoinositide dependent protein kinase-1
PDXP	pyridoxal (pyridoxine, vitamin B6) phosphatase
PDZK1IP1	PDZK1 interacting protein 1
PER1	period homolog 1 (Drosophila)
PEX10	peroxisomal biogenesis factor 10
PFAS	phosphoribosylformylglycinamidine synthase
PGAP3	post-GPI attachment to proteins 3
PGRMC2	progesterone receptor membrane component 2
PHF2	PHD finger protein 2
PHF8	PHD finger protein 8
PHOSPHO1	phosphatase, orphan 1
PHOX2A	paired-like homeobox 2a
PISD	phosphatidylserine decarboxylase
PITPNM2	phosphatidylinositol transfer protein, membrane-associated 2
PKIA	protein kinase (cAMP-dependent, catalytic) inhibitor alpha
PLA2G2F	phospholipase A2, group IIF
PLA2G6	phospholipase A2, group VI (cytosolic, calcium-independent)
PLBD2	phospholipase B domain containing 2
PLCB1	phospholipase C, beta 1 (phosphoinositide-specific)
PLD5	phospholipase D family, member 5
PLEKHA7	pleckstrin homology domain containing, family A member 7
PLXNB2	plexin B2
PML	promyelocytic leukemia; similar to promyelocytic leukemia protein isoform 1
PNKD	paroxysmal nonkinesigenic dyskinesia
POM121	POM121 membrane glycoprotein (rat)
POM121C	POM121 membrane glycoprotein C; POM121 membrane glycoprotein B (pseudogene)
PRAF2	PRA1 domain family, member 2
PRICKLE3	prickle homolog 3 (Drosophila)
PRKACA	protein kinase, cAMP-dependent, catalytic, alpha
PTDSS2	phosphatidylserine synthase 2
PTGFR	prostaglandin F receptor (FP)
PTP4A3	protein tyrosine phosphatase type IVA, member 3
PYGB	phosphorylase, glycogen; brain
RAB14	RAB14, member RAS oncogene family
RAB8A	RAB8A, member RAS oncogene family
RAC2	ras-related C3 botulinum toxin substrate 2 (rho family, small GTP binding protein Rac2)
RAMP3	receptor (G protein-coupled) activity modifying protein 3
RASAL2	RAS protein activator like 2
RBM5	RNA binding motif protein 5
RCC1	regulator of chromosome condensation 1; SNHG3-RCC1 readthrough transcript
RELL2	RELT-like 2
REXO1	REX1, RNA exonuclease 1 homolog (S. cerevisiae)
RFFL	ring finger and FYVE-like domain containing 1
RGMA	RGM domain family, member A
RGS1	regulator of G-protein signaling 1
RHBDF2	rhomboid 5 homolog 2 (Drosophila)
RHBDL3	rhomboid, veinlet-like 3 (Drosophila)
RIMS4	regulating synaptic membrane exocytosis 4
RLIM	ring finger protein, LIM domain interacting; similar to ring finger protein (C3H2C3 type) 6
RNF165	ring finger protein 165
RNF187	ring finger protein 187
RNF43	ring finger protein 43
RNPEPL1	arginyl aminopeptidase (aminopeptidase B)-like 1
RPRM	reprimo, TP53 dependent G2 arrest mediator candidate
RPS6KA4	ribosomal protein S6 kinase, 90kDa, polypeptide 4
RPUSD1	RNA pseudouridylate synthase domain containing 1
RRBP1	ribosome binding protein 1 homolog 180kDa (dog)
RTEL1	tumor necrosis factor receptor superfamily, member 6b, decoy; regulator of telomere elongation helicase 1
S100A16	S100 calcium binding protein A16
S1PR3	sphingosine-1-phosphate receptor 3
SAMD4B	sterile alpha motif domain containing 4B
SBF1	SET binding factor 1; SET binding factor 1 pseudogene 1
SBK1	SH3-binding domain kinase 1
SCAF1	SR-related CTD-associated factor 1
SCAMP5	secretory carrier membrane protein 5
SCARF2	scavenger receptor class F, member 2
SCN4A	sodium channel, voltage-gated, type IV, alpha subunit
SCN5A	sodium channel, voltage-gated, type V, alpha subunit
SCN7A	sodium channel, voltage-gated, type VII, alpha
SEC14L1	SEC14-like 1 (S. cerevisiae); SEC14-like 1 pseudogene
SELL	selectin L
SEMA4F	sema domain, immunoglobulin domain (Ig), transmembrane domain (TM) and short cytoplasmic domain, (semaphorin) 4F
2006-09-01	septin 6
2009-09-01	septin 9
SEPN1	selenoprotein N, 1
SERINC5	serine incorporator 5
SERPIND1	serpin peptidase inhibitor, clade D (heparin cofactor), member 1
SETD1B	SET domain containing 1B
SEZ6L2	seizure related 6 homolog (mouse)-like 2
SGSM3	small G protein signaling modulator 3
SHC1	SHC (Src homology 2 domain containing) transforming protein 1
SIGLEC5	sialic acid binding Ig-like lectin 5
SIN3B	SIN3 homolog B, transcription regulator (yeast)
SLC11A2	solute carrier family 11 (proton-coupled divalent metal ion transporters), member 2
SLC17A4	solute carrier family 17 (sodium phosphate), member 4
SLC20A2	solute carrier family 20 (phosphate transporter), member 2
SLC22A12	solute carrier family 22 (organic anion/urate transporter), member 12
SLC25A44	solute carrier family 25, member 44
SLC26A1	solute carrier family 26 (sulfate transporter), member 1
SLC26A6	solute carrier family 26, member 6; cadherin, EGF LAG seven-pass G-type receptor 3 (flamingo homolog, Drosophila)
SLC38A3	solute carrier family 38, member 3
SLC44A2	solute carrier family 44, member 2
SLC48A1	solute carrier family 48 (heme transporter), member 1
SLC4A3	solute carrier family 4, anion exchanger, member 3
SLC6A9	solute carrier family 6 (neurotransmitter transporter, glycine), member 9
SLC9A1	solute carrier family 9 (sodium/hydrogen exchanger), member 1
SLC9A3R2	solute carrier family 9 (sodium/hydrogen exchanger), member 3 regulator 2
SLCO2A1	solute carrier organic anion transporter family, member 2A1
SLFNL1	schlafen-like 1
SMG6	Smg-6 homolog, nonsense mediated mRNA decay factor (C. elegans)
SNX20	sorting nexin 20
SOLH	small optic lobes homolog (Drosophila)
SOX12	SRY (sex determining region Y)-box 12
SP8	Sp8 transcription factor
SPATA2	spermatogenesis associated 2
SPATA2L	spermatogenesis associated 2-like
SPRY4	sprouty homolog 4 (Drosophila)
SRCRB4D	scavenger receptor cysteine rich domain containing, group B (4 domains)
SRM	spermidine synthase
SSNA1	Sjogren syndrome nuclear autoantigen 1
SSX2	synovial sarcoma, X breakpoint 2; synovial sarcoma, X breakpoint 5; synovial sarcoma, X breakpoint 2B
SSX2B	synovial sarcoma, X breakpoint 2; synovial sarcoma, X breakpoint 5; synovial sarcoma, X breakpoint 2B
ST6GALNAC6	ST6 (alpha-N-acetyl-neuraminyl-2,3-beta-galactosyl-1,3)-N-acetylgalactosaminide alpha-2,6-sialyltransferase 6
STK40	serine/threonine kinase 40
SUFU	suppressor of fused homolog (Drosophila)
SUPT3H	suppressor of Ty 3 homolog (S. cerevisiae)
SVEP1	sushi, von Willebrand factor type A, EGF and pentraxin domain containing 1
SYCN	syncollin
SYDE2	synapse defective 1, Rho GTPase, homolog 2 (C. elegans)
SYN1	synapsin I
SYNGAP1	synaptic Ras GTPase activating protein 1 homolog (rat)
SYNGR1	synaptogyrin 1
SYP	synaptophysin
TACC1	transforming, acidic coiled-coil containing protein 1
TAF1C	TATA box binding protein (TBP)-associated factor, RNA polymerase I, C, 110kDa
TCL1B	T-cell leukemia/lymphoma 1B
TEC	tec protein tyrosine kinase
TECR	glycoprotein, synaptic 2
TEF	thyrotrophic embryonic factor
TET3	tet oncogene family member 3
TFAP2E	transcription factor AP-2 epsilon (activating enhancer binding protein 2 epsilon)
TFEB	transcription factor EB
TGFBR3	transforming growth factor, beta receptor III
TGOLN2	trans-golgi network protein 2
THBS3	thrombospondin 3
THY1	Thy-1 cell surface antigen
TMED3	transmembrane emp24 protein transport domain containing 3
TMEM144	transmembrane protein 144
TMEM150A	transmembrane protein 150A
TMEM183A	transmembrane protein 183A; transmembrane protein 183B
TMEM183B	transmembrane protein 183A; transmembrane protein 183B
TMEM186	transmembrane protein 186
TMEM187	transmembrane protein 187
TMEM189	ubiquitin-conjugating enzyme E2 variant 1; ubiquitin-conjugating enzyme E2 variant 1 pseudogene 2; transmembrane protein 189; TMEM189-UBE2V1 readthrough transcript
TMEM208	transmembrane protein 208
TMEM229B	chromosome 14 open reading frame 83
TMEM25	transmembrane protein 25
TMEM41A	transmembrane protein 41A
TMEM68	transmembrane protein 68
TNFAIP8L1	tumor necrosis factor, alpha-induced protein 8-like 1
TOMM22	translocase of outer mitochondrial membrane 22 homolog (yeast)
TP73	tumor protein p73
TPCN1	two pore segment channel 1
TRH	thyrotropin-releasing hormone
TRIM11	tripartite motif-containing 11
TRIM26	tripartite motif-containing 26
TRPM2	transient receptor potential cation channel, subfamily M, member 2
TSPAN11	tetraspanin 11
TSPAN18	tetraspanin 18
TSPAN3	tetraspanin 3
TSPYL2	TSPY-like 2
TUBB6	tubulin, beta 6
TXNIP	thioredoxin interacting protein
TYRO3	TYRO3 protein tyrosine kinase
UBA52	ubiquitin A-52 residue ribosomal protein fusion product 1
UBE2L3	ubiquitin-conjugating enzyme E2L 3
UBE2R2	ubiquitin-conjugating enzyme E2R 2
UBR2	ubiquitin protein ligase E3 component n-recognin 2
UGGT1	UDP-glucose ceramide glucosyltransferase-like 1
URM1	ubiquitin related modifier 1 homolog (S. cerevisiae)
USP18	ubiquitin specific peptidase 18
USP2	ubiquitin specific peptidase 2
VAMP2	vesicle-associated membrane protein 2 (synaptobrevin 2)
VAX1	ventral anterior homeobox 1
VENTX	VENT homeobox homolog (Xenopus laevis)
VGF	VGF nerve growth factor inducible
VIPR2	vasoactive intestinal peptide receptor 2
VPS37C	vacuolar protein sorting 37 homolog C (S. cerevisiae)
VSX2	visual system homeobox 2
WBSCR16	RCC1-like G exchanging factor-like; Williams-Beuren syndrome chromosome region 16
WBSCR27	Williams Beuren syndrome chromosome region 27
WDR41	WD repeat domain 41
WDR5	WD repeat domain 5
WDR81	WD repeat domain 81
WDYHV1	WDYHV motif containing 1
WIPF2	WAS/WASL interacting protein family, member 2
WNT3A	wingless-type MMTV integration site family, member 3A
WWC1	WW and C2 domain containing 1
ZBTB4	zinc finger and BTB domain containing 4
ZBTB9	zinc finger and BTB domain containing 9
ZDHHC6	zinc finger, DHHC-type containing 6
ZHX3	zinc fingers and homeoboxes 3
ZMYND19	zinc finger, MYND-type containing 19
ZNF177	zinc finger protein 177
ZNF362	zinc finger protein 362
ZNF559	zinc finger protein 559
ZNF608	zinc finger protein 608
ZNF84	zinc finger protein 84

## Sheet: bta-miR-30b-5p_30c target genes
ta-miR-30b-5p/30c target genes (1360 highly predicted target genes )
Gene Symbol	Gene name
A1CF	APOBEC1 complementation factor
ABCC9	ATP-binding cassette, sub-family C (CFTR/MRP), member 9
ABCD2	ATP-binding cassette, sub-family D (ALD), member 2
ABI3BP	ABI family, member 3 (NESH) binding protein
ABL1	c-abl oncogene 1, receptor tyrosine kinase
ABL2	v-abl Abelson murine leukemia viral oncogene homolog 2 (arg, Abelson-related gene)
ACAP2	ArfGAP with coiled-coil, ankyrin repeat and PH domains 2
ACTC1	actin, alpha, cardiac muscle 1
ACTN1	actinin, alpha 1
ACTR1A	ARP1 actin-related protein 1 homolog A, centractin alpha (yeast)
ACTR3C	actin-related Arp11
ACVR1	activin A receptor, type I
ADAM11	ADAM metallopeptidase domain 11
ADAM12	ADAM metallopeptidase domain 12
ADAM19	ADAM metallopeptidase domain 19 (meltrin beta)
ADAM22	ADAM metallopeptidase domain 22
ADAM9	ADAM metallopeptidase domain 9 (meltrin gamma)
ADAMTS14	ADAM metallopeptidase with thrombospondin type 1 motif, 14
ADAMTS3	ADAM metallopeptidase with thrombospondin type 1 motif, 3
ADAMTS5	ADAM metallopeptidase with thrombospondin type 1 motif, 5
ADAMTS6	ADAM metallopeptidase with thrombospondin type 1 motif, 6
ADAMTS9	ADAM metallopeptidase with thrombospondin type 1 motif, 9
ADO	2-aminoethanethiol (cysteamine) dioxygenase
ADPGK	ADP-dependent glucokinase
ADRA1D	adrenergic, alpha-1D-, receptor
ADRA2A	adrenergic, alpha-2A-, receptor
ADRA2B	adrenergic, alpha-2B-, receptor
ADRB1	adrenergic, beta-1-, receptor
AFAP1L2	actin filament associated protein 1-like 2
AFF3	AF4/FMR2 family, member 3
AFF4	AF4/FMR2 family, member 4
AHNAK	AHNAK nucleoprotein
AKAP10	A kinase (PRKA) anchor protein 10
ALG10	asparagine-linked glycosylation 10, alpha-1,2-glucosyltransferase homolog (S. pombe)
ALG9	asparagine-linked glycosylation 9, alpha-1,2-mannosyltransferase homolog (S. cerevisiae)
ALPK3	alpha-kinase 3
ALS2CR8	amyotrophic lateral sclerosis 2 (juvenile) chromosome region, candidate 8
AMOTL1	angiomotin like 1
AMOTL2	angiomotin like 2
ANKHD1	ankyrin repeat and KH domain containing 1; ANKHD1-EIF4EBP3 readthrough transcript; eukaryotic translation initiation factor 4E binding protein 3
ANKRA2	ankyrin repeat, family A (RFXANK-like), 2
ANKRD17	ankyrin repeat domain 17
ANKRD20A4	ankyrin repeat domain 20 family, member A2 pseudogene; ankyrin repeat domain 20B; ankyrin repeat domain 20 family, member A4
ANKRD52	ankyrin repeat domain 52
ANKS4B	ankyrin repeat and sterile alpha motif domain containing 4B
ANO4	anoctamin 4
ANPEP	alanyl (membrane) aminopeptidase
AP1B1	adaptor-related protein complex 1, beta 1 subunit
AP2A1	adaptor-related protein complex 2, alpha 1 subunit
AP3M1	adaptor-related protein complex 3, mu 1 subunit
AP3S1	adaptor-related protein complex 3, sigma 1 subunit
AP4E1	adaptor-related protein complex 4, epsilon 1 subunit
APBA1	amyloid beta (A4) precursor protein-binding, family A, member 1
ARAP2	ArfGAP with RhoGAP domain, ankyrin repeat and PH domain 2
ARHGAP26	Rho GTPase activating protein 26
ARHGEF3	Rho guanine nucleotide exchange factor (GEF) 3
ARHGEF6	Rac/Cdc42 guanine nucleotide exchange factor (GEF) 6
ARID1A	AT rich interactive domain 1A (SWI-like)
ARID3A	AT rich interactive domain 3A (BRIGHT-like)
ARID4A	AT rich interactive domain 4A (RBP1-like)
ARID4B	AT rich interactive domain 4B (RBP1-like)
ARID5B	AT rich interactive domain 5B (MRF1-like)
ARL10	ADP-ribosylation factor-like 10
ARL15	ADP-ribosylation factor-like 15
ARL4A	ADP-ribosylation factor-like 4A
ARL4C	ADP-ribosylation factor-like 4C
ARL6IP6	ADP-ribosylation-like factor 6 interacting protein 6
ARPC5	actin related protein 2/3 complex, subunit 5, 16kDa
ASB3	ankyrin repeat and SOCS box-containing 3
ASB4	ankyrin repeat and SOCS box-containing 4
ASCC3	activating signal cointegrator 1 complex subunit 3
ATAD2B	ATPase family, AAA domain containing 2B
ATF1	activating transcription factor 1
ATG5	ATG5 autophagy related 5 homolog (S. cerevisiae)
ATL2	atlastin GTPase 2
ATP2A2	ATPase, Ca++ transporting, cardiac muscle, slow twitch 2
ATP2B1	ATPase, Ca++ transporting, plasma membrane 1
ATP2B2	ATPase, Ca++ transporting, plasma membrane 2
ATP8A1	ATPase, aminophospholipid transporter (APLT), class I, type 8A, member 1
ATP8B1	ATPase, class I, type 8B, member 1
ATP8B2	ATPase, class I, type 8B, member 2
ATRN	attractin
ATRNL1	attractin-like 1
ATRX	alpha thalassemia/mental retardation syndrome X-linked (RAD54 homolog, S. cerevisiae)
ATXN1	ataxin 1
AVEN	apoptosis, caspase activation inhibitor
AVL9	AVL9 homolog (S. cerevisiase)
AZIN1	antizyme inhibitor 1
B3GALNT2	beta-1,3-N-acetylgalactosaminyltransferase 2
B3GAT1	beta-1,3-glucuronyltransferase 1 (glucuronosyltransferase P)
B3GNT5	UDP-GlcNAc:betaGal beta-1,3-N-acetylglucosaminyltransferase 5
B4GALT5	UDP-Gal:betaGlcNAc beta 1,4- galactosyltransferase, polypeptide 5
B4GALT6	UDP-Gal:betaGlcNAc beta 1,4- galactosyltransferase, polypeptide 6
BACH1	BTB and CNC homology 1, basic leucine zipper transcription factor 1
BACH2	BTB and CNC homology 1, basic leucine zipper transcription factor 2
BAHD1	bromo adjacent homology domain containing 1
BAZ2B	bromodomain adjacent to zinc finger domain, 2B
BBX	bobby sox homolog (Drosophila)
BCL11A	B-cell CLL/lymphoma 11A (zinc finger protein)
BCL11B	B-cell CLL/lymphoma 11B (zinc finger protein)
BCL2	B-cell CLL/lymphoma 2
BCL2L11	BCL2-like 11 (apoptosis facilitator)
BCL6	B-cell CLL/lymphoma 6
BCL9	B-cell CLL/lymphoma 9
BCOR	BCL6 co-repressor
BDNF	brain-derived neurotrophic factor
BDP1	B double prime 1, subunit of RNA polymerase III transcription initiation factor IIIB
BECN1	beclin 1, autophagy related
BEND3	BEN domain containing 3
BEND4	BEN domain containing 4
BIRC6	baculoviral IAP repeat-containing 6
BMP7	bone morphogenetic protein 7
BNC1	basonuclin 1
BNC2	basonuclin 2
BNIP3L	BCL2/adenovirus E1B 19kDa interacting protein 3-like
BRAP	BRCA1 associated protein
BRD1	bromodomain containing 1
BRWD1	bromodomain and WD repeat domain containing 1
BRWD3	bromodomain and WD repeat domain containing 3
BSN	bassoon (presynaptic cytomatrix protein)
BTBD10	BTB (POZ) domain containing 10
BTBD7	BTB (POZ) domain containing 7
C10ORF105	chromosome 10 open reading frame 105
C10ORF25	chromosome 10 open reading frame 25
C10ORF76	chromosome 10 open reading frame 76
C12ORF76	chromosome 12 open reading frame 76
C14ORF28	chromosome 14 open reading frame 28
C19ORF12	chromosome 19 open reading frame 12
C1ORF168	chromosome 1 open reading frame 168
C1ORF173	chromosome 1 open reading frame 173
C1ORF174	chromosome 1 open reading frame 174
C1ORF56	chromosome 1 open reading frame 56
C20ORF112	chromosome 20 open reading frame 112
C21ORF91	chromosome 21 open reading frame 91
C3ORF18	chromosome 3 open reading frame 18
C3ORF58	chromosome 3 open reading frame 58
C4ORF19	chromosome 4 open reading frame 19
C7ORF43	chromosome 7 open reading frame 43
C7ORF60	chromosome 7 open reading frame 60
C8ORF4	chromosome 8 open reading frame 4
C8ORF44	chromosome 8 open reading frame 44
C9ORF72	chromosome 9 open reading frame 72
CA10	carbonic anhydrase X
CABLES2	Cdk5 and Abl enzyme substrate 2
CACHD1	cache domain containing 1
CACNA1C	hypothetical protein LOC100131098; calcium channel, voltage-dependent, L type, alpha 1C subunit
CACNA1D	calcium channel, voltage-dependent, L type, alpha 1D subunit
CACNB2	calcium channel, voltage-dependent, beta 2 subunit
CADM2	cell adhesion molecule 2
CADPS	Ca++-dependent secretion activator
CALB2	calbindin 2
CALCR	calcitonin receptor
CALD1	caldesmon 1
CALML4	calmodulin-like 4
CALU	calumenin
CAMK2D	calcium/calmodulin-dependent protein kinase II delta
CAMK2N1	calcium/calmodulin-dependent protein kinase II inhibitor 1
CAMK2N2	calcium/calmodulin-dependent protein kinase II inhibitor 2
CAMK4	calcium/calmodulin-dependent protein kinase IV
CAMKK2	calcium/calmodulin-dependent protein kinase kinase 2, beta
CAMTA1	calmodulin binding transcription activator 1
CAPN5	calpain 5
CAPZA1	capping protein (actin filament) muscle Z-line, alpha 1
CARS	cysteinyl-tRNA synthetase
CAT	catalase
CBFB	core-binding factor, beta subunit
CBLB	Cas-Br-M (murine) ecotropic retroviral transforming sequence b
CBX2	chromobox homolog 2 (Pc class homolog, Drosophila)
CBX3	similar to chromobox homolog 3; chromobox homolog 3 (HP1 gamma homolog, Drosophila)
CCDC117	coiled-coil domain containing 117
CCDC120	coiled-coil domain containing 120
CCDC148	coiled-coil domain containing 148
CCDC43	coiled-coil domain containing 43
CCDC6	coiled-coil domain containing 6
CCDC97	coiled-coil domain containing 97
CCNE2	cyclin E2
CCNJL	cyclin J-like
CCNK	cyclin K
CCNT2	cyclin T2
CCNY	cyclin Y
CCPG1	cell cycle progression 1
CD2AP	CD2-associated protein
CDC37L1	cell division cycle 37 homolog (S. cerevisiae)-like 1
CDC7	cell division cycle 7 homolog (S. cerevisiae)
CDCA7	cell division cycle associated 7
CDCP1	CUB domain containing protein 1
CDH13	cadherin 13, H-cadherin (heart)
CDK12	Cdc2-related kinase, arginine/serine-rich
CEACAM1	carcinoembryonic antigen-related cell adhesion molecule 1 (biliary glycoprotein)
CECR2	cat eye syndrome chromosome region, candidate 2
CECR6	cat eye syndrome chromosome region, candidate 6
CELF1	CUG triplet repeat, RNA binding protein 1
CELF3	trinucleotide repeat containing 4
CELF4	bruno-like 4, RNA binding protein (Drosophila)
CELF5	bruno-like 5, RNA binding protein (Drosophila)
CELSR3	solute carrier family 26, member 6; cadherin, EGF LAG seven-pass G-type receptor 3 (flamingo homolog, Drosophila)
CEP350	centrosomal protein 350kDa
CEP72	centrosomal protein 72kDa
CEP76	centrosomal protein 76kDa
CFL2	cofilin 2 (muscle)
CHD1	chromodomain helicase DNA binding protein 1
CHD5	chromodomain helicase DNA binding protein 5
CHD7	chromodomain helicase DNA binding protein 7
CHD9	chromodomain helicase DNA binding protein 9
CHFR	checkpoint with forkhead and ring finger domains
CHIC1	cysteine-rich hydrophobic domain 1
CHKA	choline kinase alpha
CHL1	cell adhesion molecule with homology to L1CAM (close homolog of L1)
CHMP2B	chromatin modifying protein 2B
CHORDC1	cysteine and histidine-rich domain (CHORD)-containing 1; cysteine and histidine-rich domain (CHORD)-containing 1 pseudogene
CHST1	carbohydrate (keratan sulfate Gal-6) sulfotransferase 1
CHST2	carbohydrate (N-acetylglucosamine-6-O) sulfotransferase 2
CIT	citron (rho-interacting, serine/threonine kinase 21)
CLCC1	chloride channel CLIC-like 1
CLCF1	cardiotrophin-like cytokine factor 1
CLIP4	CAP-GLY domain containing linker protein family, member 4
CLN8	ceroid-lipofuscinosis, neuronal 8 (epilepsy, progressive with mental retardation)
CLOCK	clock homolog (mouse)
CLRN1	clarin 1
CMTM4	CKLF-like MARVEL transmembrane domain containing 4
CNGB3	cyclic nucleotide gated channel beta 3
CNKSR2	connector enhancer of kinase suppressor of Ras 2
CNOT6	CCR4-NOT transcription complex, subunit 6
CNTN2	contactin 2 (axonal)
CNTN4	contactin 4
COL13A1	collagen, type XIII, alpha 1
COL25A1	collagen, type XXV, alpha 1
COL4A3BP	collagen, type IV, alpha 3 (Goodpasture antigen) binding protein
COL9A3	collagen, type IX, alpha 3
COMT	catechol-O-methyltransferase
COPS7B	COP9 constitutive photomorphogenic homolog subunit 7B (Arabidopsis)
CORO2A	coronin, actin binding protein, 2A
COTL1	coactosin-like 1 (Dictyostelium)
CPEB2	cytoplasmic polyadenylation element binding protein 2
CPEB3	cytoplasmic polyadenylation element binding protein 3
CPEB4	cytoplasmic polyadenylation element binding protein 4
CPNE8	copine VIII
CPSF6	cleavage and polyadenylation specific factor 6, 68kDa
CRCP	CGRP receptor component
CRKL	v-crk sarcoma virus CT10 oncogene homolog (avian)-like
CSAD	cysteine sulfinic acid decarboxylase
CSNK1A1	casein kinase 1, alpha 1
CSNK1G1	casein kinase 1, gamma 1
CSRNP3	cysteine-serine-rich nuclear protein 3
CTDSPL2	CTD (carboxy-terminal domain, RNA polymerase II, polypeptide A) small phosphatase like 2
CTGF	connective tissue growth factor
CTHRC1	collagen triple helix repeat containing 1
CTNND2	catenin (cadherin-associated protein), delta 2 (neural plakophilin-related arm-repeat protein)
CTTNBP2NL	CTTNBP2 N-terminal like
CUL2	cullin 2
CYB561	cytochrome b-561
CYLD	cylindromatosis (turban tumor syndrome)
CYP24A1	cytochrome P450, family 24, subfamily A, polypeptide 1
CYYR1	cysteine/tyrosine-rich 1
DACT1	dapper, antagonist of beta-catenin, homolog 1 (Xenopus laevis)
DAGLA	diacylglycerol lipase, alpha
DBF4	DBF4 homolog (S. cerevisiae)
DCAF5	WD repeat domain 22
DCP1A	DCP1 decapping enzyme homolog A (S. cerevisiae)
DCP2	DCP2 decapping enzyme homolog (S. cerevisiae)
DCTN4	dynactin 4 (p62)
DCUN1D3	DCN1, defective in cullin neddylation 1, domain containing 3 (S. cerevisiae)
DCX	doublecortin
DDAH1	dimethylarginine dimethylaminohydrolase 1
DDIT4	DNA-damage-inducible transcript 4
DDX46	DEAD (Asp-Glu-Ala-Asp) box polypeptide 46
DENND1B	DENN/MADD domain containing 1B
DENND5B	DENN/MADD domain containing 5B
DEXI	dexamethasone-induced transcript
DGKD	diacylglycerol kinase, delta 130kDa
DGKZ	diacylglycerol kinase, zeta 104kDa
DHX40	similar to DEAH (Asp-Glu-Ala-His) box polypeptide 40; DEAH (Asp-Glu-Ala-His) box polypeptide 40
DIO2	deiodinase, iodothyronine, type II
DIP2B	DIP2 disco-interacting protein 2 homolog B (Drosophila)
DIP2C	DIP2 disco-interacting protein 2 homolog C (Drosophila)
DLG2	discs, large homolog 2 (Drosophila)
DLG5	discs, large homolog 5 (Drosophila)
DLGAP1	discs, large (Drosophila) homolog-associated protein 1
DLGAP2	discs, large (Drosophila) homolog-associated protein 2
DLGAP4	discs, large (Drosophila) homolog-associated protein 4
DLL4	delta-like 4 (Drosophila)
DMD	dystrophin
DMXL2	Dmx-like 2
DNAJC13	DnaJ (Hsp40) homolog, subfamily C, member 13
DNMT3A	DNA (cytosine-5-)-methyltransferase 3 alpha
DOC2A	double C2-like domains, alpha
DOCK7	dedicator of cytokinesis 7
DOK5	docking protein 5
DOLPP1	dolichyl pyrophosphate phosphatase 1
DPY19L1	dpy-19-like 1 (C. elegans); similar to hCG1645499
DPY19L3	dpy-19-like 3 (C. elegans)
DPYSL2	dihydropyrimidinase-like 2
DRP2	dystrophin related protein 2
DSEL	dermatan sulfate epimerase-like
DSTYK	dual serine/threonine and tyrosine protein kinase
DTNA	dystrobrevin, alpha
E2F3	E2F transcription factor 3
E2F7	E2F transcription factor 7
EAF1	ELL associated factor 1
EBF3	early B-cell factor 3
EDC3	enhancer of mRNA decapping 3 homolog (S. cerevisiae)
EDEM3	ER degradation enhancer, mannosidase alpha-like 3
EDNRA	endothelin receptor type A
EEA1	early endosome antigen 1
EED	embryonic ectoderm development
EFNA3	ephrin-A3
EFR3A	EFR3 homolog A (S. cerevisiae)
EGR3	early growth response 3
EIF5A2	eukaryotic translation initiation factor 5A2
ELAVL3	ELAV (embryonic lethal, abnormal vision, Drosophila)-like 3 (Hu antigen C)
ELFN2	extracellular leucine-rich repeat and fibronectin type III domain containing 2
ELK4	ELK4, ETS-domain protein (SRF accessory protein 1)
ELL	elongation factor RNA polymerase II
ELL2	elongation factor, RNA polymerase II, 2
ELMO1	engulfment and cell motility 1
ELMOD2	ELMO/CED-12 domain containing 2
ELOVL5	ELOVL family member 5, elongation of long chain fatty acids (FEN1/Elo2, SUR4/Elo3-like, yeast)
EML1	echinoderm microtubule associated protein like 1
EML4	echinoderm microtubule associated protein like 4
ENAH	enabled homolog (Drosophila)
EPB41	erythrocyte membrane protein band 4.1 (elliptocytosis 1, RH-linked)
EPB41L4B	erythrocyte membrane protein band 4.1 like 4B
EPB41L5	erythrocyte membrane protein band 4.1 like 5
EPC2	enhancer of polycomb homolog 2 (Drosophila)
EPDR1	ependymin related protein 1 (zebrafish)
EPHB2	EPH receptor B2
EPN2	epsin 2
ERAP1	endoplasmic reticulum aminopeptidase 1
ERC2	ELKS/RAB6-interacting/CAST family member 2
ERG	v-ets erythroblastosis virus E26 oncogene homolog (avian)
ERLIN1	ER lipid raft associated 1
ERMAP	erythroblast membrane-associated protein (Scianna blood group)
ERRFI1	ERBB receptor feedback inhibitor 1
ESCO1	establishment of cohesion 1 homolog 1 (S. cerevisiae)
ESPN	espin
ESRRG	estrogen-related receptor gamma
EVI5	ecotropic viral integration site 5
EVI5L	ecotropic viral integration site 5-like
EXTL2	exostoses (multiple)-like 2
EYA2	eyes absent homolog 2 (Drosophila)
F2	coagulation factor II (thrombin)
FAF2	Fas associated factor family member 2
FAM104A	family with sequence similarity 104, member A
FAM105B	family with sequence similarity 105, member B
FAM109A	family with sequence similarity 109, member A
FAM110B	family with sequence similarity 110, member B
FAM124A	family with sequence similarity 124A
FAM126A	family with sequence similarity 126, member A
FAM126B	family with sequence similarity 126, member B
FAM131B	family with sequence similarity 131, member B
FAM133A	family with sequence similarity 133, member A
FAM13A	family with sequence similarity 13, member A
FAM13C	family with sequence similarity 13, member C
FAM155A	family with sequence similarity 155, member A
FAM160B1	family with sequence similarity 160, member B1
FAM168B	family with sequence similarity 168, member B
FAM179B	family with sequence similarity 179, member B
FAM199X	chromosome X open reading frame 39
FAM43A	family with sequence similarity 43, member A
FAM46A	family with sequence similarity 46, member A
FAM46C	family with sequence similarity 46, member C
FAM49A	family with sequence similarity 49, member A
FAM73B	family with sequence similarity 73, member B
FAM81A	family with sequence similarity 81, member A
FAM83F	family with sequence similarity 83, member F
FAM91A1	family with sequence similarity 91, member A1
FANCF	Fanconi anemia, complementation group F
FAP	fibroblast activation protein, alpha
FBXL14	F-box and leucine-rich repeat protein 14
FBXL17	F-box and leucine-rich repeat protein 17
FBXL20	F-box and leucine-rich repeat protein 20
FBXO28	F-box protein 28
FBXO32	F-box protein 32
FBXO34	F-box protein 34
FBXO45	F-box protein 45
FGD6	FYVE, RhoGEF and PH domain containing 6
FHOD3	formin homology 2 domain containing 3
FIGN	fidgetin
FKBP3	FK506 binding protein 3, 25kDa
FLVCR1	feline leukemia virus subgroup C cellular receptor 1
FLVCR2	feline leukemia virus subgroup C cellular receptor family, member 2
FNDC3A	fibronectin type III domain containing 3A
FNDC3B	fibronectin type III domain containing 3B
FNIP2	folliculin interacting protein 2
FOXA1	forkhead box A1
FOXD1	forkhead box D1
FOXG1	forkhead box G1
FOXO3	forkhead box O3; forkhead box O3B pseudogene
FOXP4	forkhead box P4
FRG1	FSHD region gene 1
FRK	fyn-related kinase
FRMD4A	FERM domain containing 4A
FRMD6	FERM domain containing 6
FRMPD1	FERM and PDZ domain containing 1
FRS2	fibroblast growth factor receptor substrate 2
FRZB	frizzled-related protein
FUT4	fucosyltransferase 4 (alpha (1,3) fucosyltransferase, myeloid-specific)
FXR1	fragile X mental retardation, autosomal homolog 1
FXR2	fragile X mental retardation, autosomal homolog 2
FYCO1	FYVE and coiled-coil domain containing 1
FZD2	frizzled homolog 2 (Drosophila)
FZD3	frizzled homolog 3 (Drosophila)
GABRA5	gamma-aminobutyric acid (GABA) A receptor, alpha 5
GABRB1	gamma-aminobutyric acid (GABA) A receptor, beta 1
GALNT1	UDP-N-acetyl-alpha-D-galactosamine:polypeptide N-acetylgalactosaminyltransferase 13 (GalNAc-T13); UDP-N-acetyl-alpha-D-galactosamine:polypeptide N-acetylgalactosaminyltransferase 1 (GalNAc-T1)
GALNT2	UDP-N-acetyl-alpha-D-galactosamine:polypeptide N-acetylgalactosaminyltransferase 2 (GalNAc-T2)
GALNT3	UDP-N-acetyl-alpha-D-galactosamine:polypeptide N-acetylgalactosaminyltransferase 3 (GalNAc-T3)
GALNT7	UDP-N-acetyl-alpha-D-galactosamine:polypeptide N-acetylgalactosaminyltransferase 7 (GalNAc-T7)
GALR1	galanin receptor 1
GAN	gigaxonin
GATM	glycine amidinotransferase (L-arginine:glycine amidinotransferase)
GCLC	glutamate-cysteine ligase, catalytic subunit
GCNT2	glucosaminyl (N-acetyl) transferase 2, I-branching enzyme (I blood group)
GDA	guanine deaminase
GDNF	glial cell derived neurotrophic factor
GFPT2	glutamine-fructose-6-phosphate transaminase 2
GIGYF1	GRB10 interacting GYF protein 1
GIGYF2	GRB10 interacting GYF protein 2
GJA1	gap junction protein, alpha 1, 43kDa
GLCCI1	glucocorticoid induced transcript 1
GLCE	glucuronic acid epimerase
GLDC	glycine dehydrogenase (decarboxylating)
GLI2	GLI family zinc finger 2
GLUD1	glutamate dehydrogenase 1
GMEB2	glucocorticoid modulatory element binding protein 2
GNA13	guanine nucleotide binding protein (G protein), alpha 13
GNAI2	guanine nucleotide binding protein (G protein), alpha inhibiting activity polypeptide 2
GNAO1	guanine nucleotide binding protein (G protein), alpha activating activity polypeptide O
GNG10	DnaJ (Hsp40) homolog, subfamily C , member 25; guanine nucleotide binding protein (G protein), gamma 10; DNAJC25-GNG10 readthrough transcript
GNPDA1	glucosamine-6-phosphate deaminase 1
GOLGA1	golgi autoantigen, golgin subfamily a, 1
GOLGA4	golgi autoantigen, golgin subfamily a, 4
GOSR2	golgi SNAP receptor complex member 2
GOT2	glutamic-oxaloacetic transaminase 2, mitochondrial (aspartate aminotransferase 2)
GPCPD1	hypothetical protein KIAA1434
GPD2	glycerol-3-phosphate dehydrogenase 2 (mitochondrial)
GPR108	G protein-coupled receptor 108
GPR124	G protein-coupled receptor 124
GPR125	G protein-coupled receptor 125
GPR180	G protein-coupled receptor 180
GPR26	G protein-coupled receptor 26
GPR75	G protein-coupled receptor 75
GPT2	glutamic pyruvate transaminase (alanine aminotransferase) 2
GRAMD2	GRAM domain containing 2
GRB10	growth factor receptor-bound protein 10
GRHL1	grainyhead-like 1 (Drosophila)
GRHL2	grainyhead-like 2 (Drosophila)
GRIA2	glutamate receptor, ionotropic, AMPA 2
GRIN2A	glutamate receptor, ionotropic, N-methyl D-aspartate 2A
GRM3	glutamate receptor, metabotropic 3
GRM5	glutamate receptor, metabotropic 5
GTF2H1	general transcription factor IIH, polypeptide 1, 62kDa
GUCY2C	guanylate cyclase 2C (heat stable enterotoxin receptor)
GXYLT1	glycosyltransferase 8 domain containing 3
GZF1	GDNF-inducible zinc finger protein 1
H6PD	hexose-6-phosphate dehydrogenase (glucose 1-dehydrogenase)
HBS1L	HBS1-like (S. cerevisiae)
HCFC2	host cell factor C2
HCN1	hyperpolarization activated cyclic nucleotide-gated potassium channel 1
HDAC5	histone deacetylase 5
HDAC9	histone deacetylase 9
HECW1	HECT, C2 and WW domain containing E3 ubiquitin protein ligase 1
HELZ	helicase with zinc finger
HEPHL1	hephaestin-like 1
HERC2	hect domain and RLD 2
HERC3	hect domain and RLD 3
HHIPL1	HHIP-like 1
HIC2	hypermethylated in cancer 2
HIPK1	homeodomain interacting protein kinase 1
HIPK2	homeodomain interacting protein kinase 2; similar to homeodomain interacting protein kinase 2
HIVEP1	human immunodeficiency virus type I enhancer binding protein 1
HLF	hepatic leukemia factor
HLX	H2.0-like homeobox
HMGB3	similar to high mobility group box 3; high-mobility group box 3
HNF4G	hepatocyte nuclear factor 4, gamma
HNRNPA3	heterogeneous nuclear ribonucleoprotein A3
HNRNPC	heterogeneous nuclear ribonucleoprotein C (C1/C2)
HNRNPM	heterogeneous nuclear ribonucleoprotein M
HNRNPUL2	heterogeneous nuclear ribonucleoprotein U-like 2
HOOK3	hook homolog 3 (Drosophila)
HOXA11	homeobox A11
HOXB8	homeobox B8
HPS4	Hermansky-Pudlak syndrome 4
HSPA5	hypothetical gene supported by AF216292; NM_005347; heat shock 70kDa protein 5 (glucose-regulated protein, 78kDa)
HTR1F	5-hydroxytryptamine (serotonin) receptor 1F
HTRA3	HtrA serine peptidase 3
HTT	huntingtin
ICK	intestinal cell (MAK-like) kinase
IDE	insulin-degrading enzyme
IDH1	isocitrate dehydrogenase 1 (NADP+), soluble
IER2	immediate early response 2
IER5	immediate early response 5
IFFO2	intermediate filament family orphan 2
IFNAR2	interferon (alpha, beta and omega) receptor 2
IFRD1	interferon-related developmental regulator 1
IGF1	insulin-like growth factor 1 (somatomedin C)
IGF1R	insulin-like growth factor 1 receptor
IGF2R	insulin-like growth factor 2 receptor
IKZF2	IKAROS family zinc finger 2 (Helios)
IL1A	interleukin 1, alpha
IL1RAPL2	interleukin 1 receptor accessory protein-like 2
IL2RA	interleukin 2 receptor, alpha
ILDR2	immunoglobulin-like domain containing receptor 2
ING5	inhibitor of growth family, member 5
INO80D	INO80 complex subunit D
INSIG2	insulin induced gene 2
INTS2	integrator complex subunit 2
IP6K3	inositol hexakisphosphate kinase 3
IPMK	inositol polyphosphate multikinase
IRF2BP2	interferon regulatory factor 2 binding protein 2
IRF4	interferon regulatory factor 4
IRS1	insulin receptor substrate 1
IRS2	insulin receptor substrate 2
IRX4	iroquois homeobox 4
ITGA2	integrin, alpha 2 (CD49B, alpha 2 subunit of VLA-2 receptor)
ITGA4	integrin, alpha 4 (antigen CD49D, alpha 4 subunit of VLA-4 receptor)
ITGA5	integrin, alpha 5 (fibronectin receptor, alpha polypeptide)
ITGA6	integrin, alpha 6
ITGB3	integrin, beta 3 (platelet glycoprotein IIIa, antigen CD61)
ITPK1	inositol 1,3,4-triphosphate 5/6 kinase
ITSN1	intersectin 1 (SH3 domain protein)
JAG2	jagged 2
JAK1	Janus kinase 1
JAKMIP2	Janus kinase and microtubule interacting protein 2
JAKMIP3	Janus kinase and microtubule interacting protein 3
JARID2	jumonji, AT rich interactive domain 2
JDP2	Jun dimerization protein 2
JOSD1	Josephin domain containing 1
JPH4	junctophilin 4
JUN	jun oncogene
JUNB	jun B proto-oncogene
KALRN	kalirin, RhoGEF kinase
KCNA4	potassium voltage-gated channel, shaker-related subfamily, member 4
KCNJ12	similar to hkir2.2x; similar to inward rectifying K+ channel negative regulator Kir2.2v; potassium inwardly-rectifying channel, subfamily J, member 12
KCNJ18	similar to hkir2.2x; similar to inward rectifying K+ channel negative regulator Kir2.2v; potassium inwardly-rectifying channel, subfamily J, member 12
KCNJ3	potassium inwardly-rectifying channel, subfamily J, member 3
KCNN3	potassium intermediate/small conductance calcium-activated channel, subfamily N, member 3
KCTD3	potassium channel tetramerisation domain containing 3
KCTD5	potassium channel tetramerisation domain containing 5
KCTD7	potassium channel tetramerisation domain containing 7
KDELC2	KDEL (Lys-Asp-Glu-Leu) containing 2
KDM3A	lysine (K)-specific demethylase 3A
KDM6B	lysine (K)-specific demethylase 6B
KHNYN	KIAA0323
KIAA0247	KIAA0247
KIAA0355	KIAA0355
KIAA0408	KIAA0408; chromosome 6 open reading frame 174
KIAA1024	KIAA1024
KIAA1033	KIAA1033
KIAA1147	KIAA1147
KIAA1211	KIAA1211
KIAA1244	KIAA1244
KIAA1522	KIAA1522
KIAA1549	KIAA1549
KIAA1715	KIAA1715
KIAA1804	mixed lineage kinase 4
KIAA2026	KIAA2026
KIF16B	kinesin family member 16B
KIF21B	kinesin family member 21B
KIF3A	kinesin family member 3A
KIF3C	kinesin family member 3C
KLF10	Kruppel-like factor 10
KLF11	Kruppel-like factor 11
KLF12	Kruppel-like factor 12
KLF13	Kruppel-like factor 13
KLF9	Kruppel-like factor 9
KLHL20	kelch-like 20 (Drosophila)
KLHL24	kelch-like 24 (Drosophila)
KLHL28	kelch-like 28 (Drosophila)
KPNA3	karyopherin alpha 3 (importin alpha 4)
KPNA6	karyopherin alpha 6 (importin alpha 7)
KRAS	v-Ki-ras2 Kirsten rat sarcoma viral oncogene homolog
KREMEN1	kringle containing transmembrane protein 1
KRT7	keratin 7
KRT85	keratin 85
KSR1	kinase suppressor of ras 1
LARGE	like-glycosyltransferase
LARP1	La ribonucleoprotein domain family, member 1
LARP4	La ribonucleoprotein domain family, member 4
LATS2	LATS, large tumor suppressor, homolog 2 (Drosophila)
LCLAT1	lysocardiolipin acyltransferase 1
LCOR	ligand dependent nuclear receptor corepressor
LCORL	ligand dependent nuclear receptor corepressor-like
LCP1	lymphocyte cytosolic protein 1 (L-plastin)
LDLR	low density lipoprotein receptor
LEPR	leptin receptor
LGI1	leucine-rich, glioma inactivated 1
LHFPL2	lipoma HMGIC fusion partner-like 2
LHX1	LIM homeobox 1
LHX8	LIM homeobox 8
LIFR	leukemia inhibitory factor receptor alpha
LIMCH1	LIM and calponin homology domains 1
LIN28A	lin-28 homolog (C. elegans)
LIN28B	lin-28 homolog B (C. elegans)
LIN7C	lin-7 homolog C (C. elegans)
LMBR1	limb region 1 homolog (mouse)
LMBR1L	limb region 1 homolog (mouse)-like
LMLN	leishmanolysin-like (metallopeptidase M8 family)
LMNB2	lamin B2
LOX	lysyl oxidase
LPGAT1	lysophosphatidylglycerol acyltransferase 1
LPHN3	latrophilin 3
LPP	LIM domain containing preferred translocation partner in lipoma
LPPR4	plasticity related gene 1
LRCH2	leucine-rich repeats and calponin homology (CH) domain containing 2
LRFN2	leucine rich repeat and fibronectin type III domain containing 2
LRP6	low density lipoprotein receptor-related protein 6
LRRC17	leucine rich repeat containing 17
LRRC3	leucine rich repeat containing 3
LRRC40	leucine rich repeat containing 40
LRRC58	leucine rich repeat containing 58
LRRC8C	leucine rich repeat containing 8 family, member C
LRRC8D	leucine rich repeat containing 8 family, member D
LSM14B	LSM14B, SCD6 homolog B (S. cerevisiae)
LYN	v-yes-1 Yamaguchi sarcoma viral related oncogene homolog
LYSMD3	LysM, putative peptidoglycan-binding, domain containing 3
LYST	lysosomal trafficking regulator
MAB21L1	mab-21-like 1 (C. elegans)
MAF	v-maf musculoaponeurotic fibrosarcoma oncogene homolog (avian)
MAFG	v-maf musculoaponeurotic fibrosarcoma oncogene homolog G (avian)
MAGI2	membrane associated guanylate kinase, WW and PDZ domain containing 2
MAGI3	membrane associated guanylate kinase, WW and PDZ domain containing 3
MAL	mal, T-cell differentiation protein
MAML1	mastermind-like 1 (Drosophila)
MAN1A2	mannosidase, alpha, class 1A, member 2
MAN1B1	mannosidase, alpha, class 1B, member 1
MAP3K1	mitogen-activated protein kinase kinase kinase 1
MAP3K12	mitogen-activated protein kinase kinase kinase 12
MAP3K13	mitogen-activated protein kinase kinase kinase 13
MAP3K2	mitogen-activated protein kinase kinase kinase 2
MAP3K5	mitogen-activated protein kinase kinase kinase 5
MAP4K4	mitogen-activated protein kinase kinase kinase kinase 4
MAP6	microtubule-associated protein 6
2003-03-01	membrane-associated ring finger (C3HC4) 3
2004-03-01	membrane-associated ring finger (C3HC4) 4
2006-03-01	membrane-associated ring finger (C3HC4) 6
2008-03-01	membrane-associated ring finger (C3HC4) 8
MARCKS	myristoylated alanine-rich protein kinase C substrate
MARK1	MAP/microtubule affinity-regulating kinase 1
MAST3	microtubule associated serine/threonine kinase 3
MAST4	microtubule associated serine/threonine kinase family member 4
MAT2A	methionine adenosyltransferase II, alpha
MATR3	matrin 3
MBD6	methyl-CpG binding domain protein 6
MBNL1	muscleblind-like (Drosophila)
MBNL2	muscleblind-like 2 (Drosophila)
MBNL3	muscleblind-like 3 (Drosophila)
MBOAT1	membrane bound O-acyltransferase domain containing 1
MBTPS2	membrane-bound transcription factor peptidase, site 2
MCF2L	MCF.2 cell line derived transforming sequence-like
MCTS1	malignant T cell amplified sequence 1
MDM4	Mdm4 p53 binding protein homolog (mouse)
ME1	malic enzyme 1, NADP(+)-dependent, cytosolic
MECP2	methyl CpG binding protein 2 (Rett syndrome)
MEF2D	myocyte enhancer factor 2D
MEIS2	Meis homeobox 2
MET	met proto-oncogene (hepatocyte growth factor receptor)
METAP2	methionyl aminopeptidase 2
MEX3B	mex-3 homolog B (C. elegans)
MEX3C	mex-3 homolog C (C. elegans)
MEX3D	mex-3 homolog D (C. elegans)
MFAP3L	microfibrillar-associated protein 3-like
MFHAS1	malignant fibrous histiocytoma amplified sequence 1
MFSD11	major facilitator superfamily domain containing 11
MFSD6	major facilitator superfamily domain containing 6
MIA3	melanoma inhibitory activity family, member 3
MIB1	mindbomb homolog 1 (Drosophila)
MICAL1	microtubule associated monoxygenase, calponin and LIM domain containing 1
MICAL3	microtubule associated monoxygenase, calponin and LIM domain containing 3
MID2	midline 2
MIER2	mesoderm induction early response 1, family member 2
MIER3	mesoderm induction early response 1, family member 3
MINPP1	multiple inositol polyphosphate histidine phosphatase, 1
MIS12	MIS12, MIND kinetochore complex component, homolog (S. pombe)
MKL2	MKL/myocardin-like 2
MKRN3	makorin ring finger protein 3
MLL	myeloid/lymphoid or mixed-lineage leukemia (trithorax homolog, Drosophila)
MLL2	myeloid/lymphoid or mixed-lineage leukemia 2
MLL3	myeloid/lymphoid or mixed-lineage leukemia 3
MLLT1	myeloid/lymphoid or mixed-lineage leukemia (trithorax homolog, Drosophila); translocated to, 1
MLXIP	MLX interacting protein
MMD	monocyte to macrophage differentiation-associated
MNT	MAX binding protein
MOV10	Mov10, Moloney leukemia virus 10, homolog (mouse)
MPDU1	mannose-P-dolichol utilization defect 1
MPL	myeloproliferative leukemia virus oncogene
MRPS25	mitochondrial ribosomal protein S25
MTDH	metadherin
MTTP	microsomal triglyceride transfer protein
MTX3	metaxin 3
MXRA5	matrix-remodelling associated 5
MYBL2	v-myb myeloblastosis viral oncogene homolog (avian)-like 2
MYH10	myosin, heavy chain 10, non-muscle
MYH11	myosin, heavy chain 11, smooth muscle
MYO10	myosin X
MYO5A	myosin VA (heavy chain 12, myoxin)
MYSM1	Myb-like, SWIRM and MPN domains 1
N4BP2	NEDD4 binding protein 2
NAA25	chromosome 12 open reading frame 30
NAALADL2	N-acetylated alpha-linked acidic dipeptidase-like 2
NACC2	NACC family member 2, BEN and BTB (POZ) domain containing
NADK	NAD kinase
NAGPA	N-acetylglucosamine-1-phosphodiester alpha-N-acetylglucosaminidase
NAP1L1	nucleosome assembly protein 1-like 1
NAP1L3	nucleosome assembly protein 1-like 3
NAPG	N-ethylmaleimide-sensitive factor attachment protein, gamma
NAV1	neuron navigator 1
NAV3	neuron navigator 3; similar to neuron navigator 3
NCALD	neurocalcin delta
NCAM1	neural cell adhesion molecule 1
NCEH1	arylacetamide deacetylase-like 1
NCL	nucleolin
NCOA3	nuclear receptor coactivator 3
NCOR2	nuclear receptor co-repressor 2
NCS1	frequenin homolog (Drosophila)
NDEL1	nudE nuclear distribution gene E homolog (A. nidulans)-like 1
NECAB1	N-terminal EF-hand calcium binding protein 1
NECAP1	NECAP endocytosis associated 1
NEDD4	neural precursor cell expressed, developmentally down-regulated 4
NEDD4L	neural precursor cell expressed, developmentally down-regulated 4-like
NEFL	neurofilament, light polypeptide
NEFM	neurofilament, medium polypeptide
NEGR1	neuronal growth regulator 1
NEURL1B	neuralized homolog 1B (Drosophila)
NEUROD1	neurogenic differentiation 1
NF1	neurofibromin 1
NFAT5	nuclear factor of activated T-cells 5, tonicity-responsive
NFATC3	nuclear factor of activated T-cells, cytoplasmic, calcineurin-dependent 3
NFIA	nuclear factor I/A
NFIB	nuclear factor I/B
NFYB	nuclear transcription factor Y, beta
NHLH2	nescient helix loop helix 2
NHS	Nance-Horan syndrome (congenital cataracts and dental anomalies)
NID1	nidogen 1
NKAIN2	Na+/K+ transporting ATPase interacting 2
NKTR	natural killer-tumor recognition sequence
NKX2-2	NK2 homeobox 2
NOD2	nucleotide-binding oligomerization domain containing 2
NOTCH1	Notch homolog 1, translocation-associated (Drosophila)
NOVA1	neuro-oncological ventral antigen 1
NPAS2	neuronal PAS domain protein 2
NPR3	natriuretic peptide receptor C/guanylate cyclase C (atrionatriuretic peptide receptor C)
NPTXR	neuronal pentraxin receptor
NR2F2	nuclear receptor subfamily 2, group F, member 2
NR3C1	nuclear receptor subfamily 3, group C, member 1 (glucocorticoid receptor)
NR3C2	nuclear receptor subfamily 3, group C, member 2
NR4A2	nuclear receptor subfamily 4, group A, member 2
NR5A2	nuclear receptor subfamily 5, group A, member 2
NRBF2	nuclear receptor binding factor 2
NRG2	neuregulin 2
NRG3	neuregulin 3
NRIP1	nuclear receptor interacting protein 1
NRK	Nik related kinase
NRP2	neuropilin 2
NRXN3	neurexin 3
NSD1	nuclear receptor binding SET domain protein 1
NT5E	5'-nucleotidase, ecto (CD73)
NTM	neurotrimin
NTNG1	netrin G1
NUAK1	NUAK family, SNF1-like kinase, 1
NUCB1	nucleobindin 1
NUCKS1	nuclear casein kinase and cyclin-dependent kinase substrate 1
NUFIP2	nuclear fragile X mental retardation protein interacting protein 2
NUS1	nuclear undecaprenyl pyrophosphate synthase 1 pseudogene; nuclear undecaprenyl pyrophosphate synthase 1 homolog (S. cerevisiae)
OMG	oligodendrocyte myelin glycoprotein
ONECUT2	one cut homeobox 2
OSBPL8	oxysterol binding protein-like 8
OSTM1	osteopetrosis associated transmembrane protein 1
OTUD6B	OTU domain containing 6B
OVOL1	ovo-like 1(Drosophila)
OVOL2	ovo-like 2 (Drosophila)
OXR1	oxidation resistance 1
P4HA1	prolyl 4-hydroxylase, alpha polypeptide I
P4HA2	prolyl 4-hydroxylase, alpha polypeptide II
PAAF1	proteasomal ATPase-associated factor 1
PABPC1L2A	poly(A) binding protein, cytoplasmic 1-like 2A; poly(A) binding protein, cytoplasmic 1-like 2B
PABPC1L2B	poly(A) binding protein, cytoplasmic 1-like 2A; poly(A) binding protein, cytoplasmic 1-like 2B
PAFAH1B2	platelet-activating factor acetylhydrolase, isoform Ib, subunit 2 (30kDa)
PAG1	phosphoprotein associated with glycosphingolipid microdomains 1
PALM2	A kinase (PRKA) anchor protein 2; paralemmin 2; PALM2-AKAP2 readthrough transcript
PAPD4	PAP associated domain containing 4
PAPD5	PAP associated domain containing 5
PAPOLA	poly(A) polymerase alpha
PAPOLB	poly(A) polymerase beta (testis specific)
PARP16	poly (ADP-ribose) polymerase family, member 16
PARP8	poly (ADP-ribose) polymerase family, member 8
PAWR	PRKC, apoptosis, WT1, regulator
PAX3	paired box 3
PBRM1	polybromo 1
PCDH10	protocadherin 10
PCDH17	protocadherin 17
PCDH19	protocadherin 19
PCDH20	protocadherin 20
PCGF3	polycomb group ring finger 3
PCGF5	polycomb group ring finger 5
PCMTD2	protein-L-isoaspartate (D-aspartate) O-methyltransferase domain containing 2
PDCD10	programmed cell death 10
PDCL	phosducin-like
PDE4D	phosphodiesterase 4D, cAMP-specific (phosphodiesterase E3 dunce homolog, Drosophila)
PDE5A	phosphodiesterase 5A, cGMP-specific
PDE7A	phosphodiesterase 7A
PDGFRB	platelet-derived growth factor receptor, beta polypeptide
PDP2	pyruvate dehyrogenase phosphatase catalytic subunit 2
PDSS1	prenyl (decaprenyl) diphosphate synthase, subunit 1
PDSS2	prenyl (decaprenyl) diphosphate synthase, subunit 2
PELI1	pellino homolog 1 (Drosophila)
PER2	period homolog 2 (Drosophila)
PER3	period homolog 3 (Drosophila)
2003-09-01	septin 3
2007-09-01	septin 7
2008-09-01	septin 8
PEX11B	peroxisomal biogenesis factor 11 beta
PEX3	peroxisomal biogenesis factor 3
PFN2	profilin 2
PGGT1B	protein geranylgeranyltransferase type I, beta subunit
PGM1	phosphoglucomutase 1
PGM2L1	phosphoglucomutase 2-like 1
PGM3	phosphoglucomutase 3
PGP	phosphoglycolate phosphatase
PHACTR2	phosphatase and actin regulator 2
PHC3	polyhomeotic homolog 3 (Drosophila)
PHF13	PHD finger protein 13
PHF16	PHD finger protein 16
PHF20	PHD finger protein 20
PHIP	pleckstrin homology domain interacting protein
PHTF2	putative homeodomain transcription factor 2
PI4K2B	phosphatidylinositol 4-kinase type 2 beta
PICALM	phosphatidylinositol binding clathrin assembly protein
PIGA	phosphatidylinositol glycan anchor biosynthesis, class A
PIGX	phosphatidylinositol glycan anchor biosynthesis, class X
PIK3CD	phosphoinositide-3-kinase, catalytic, delta polypeptide
PIK3R2	phosphoinositide-3-kinase, regulatory subunit 2 (beta)
PIP4K2A	phosphatidylinositol-5-phosphate 4-kinase, type II, alpha
PIP4K2B	phosphatidylinositol-5-phosphate 4-kinase, type II, beta
PIRT	phosphoinositide-interacting regulator of transient receptor potential channels
PITPNB	phosphatidylinositol transfer protein, beta
PITPNM2	phosphatidylinositol transfer protein, membrane-associated 2
PITPNM3	PITPNM family member 3
PITX1	paired-like homeodomain 1
PKNOX2	PBX/knotted 1 homeobox 2
PLAGL2	pleiomorphic adenoma gene-like 2; similar to pleiomorphic adenoma gene-like 2
PLCB4	phospholipase C, beta 4
PLCG1	phospholipase C, gamma 1
PLCXD3	phosphatidylinositol-specific phospholipase C, X domain containing 3
PLEKHA7	pleckstrin homology domain containing, family A member 7
PLEKHM3	pleckstrin homology domain containing, family M, member 3
PLEKHO2	pleckstrin homology domain containing, family O member 2
PLS1	plastin 1 (I isoform)
PLXNA1	plexin A1
PLXNA2	plexin A2
PLXNC1	plexin C1
PNKD	paroxysmal nonkinesigenic dyskinesia
PNN	pinin, desmosome associated protein
PNP	nucleoside phosphorylase
POLR1D	polymerase (RNA) I polypeptide D, 16kDa
POLR3G	polymerase (RNA) III (DNA directed) polypeptide G (32kD)
PON2	paraoxonase 2
POP1	processing of precursor 1, ribonuclease P/MRP subunit (S. cerevisiae)
POU4F2	POU class 4 homeobox 2
PPAPDC1B	phosphatidic acid phosphatase type 2 domain containing 1B
PPARGC1A	peroxisome proliferator-activated receptor gamma, coactivator 1 alpha
PPARGC1B	peroxisome proliferator-activated receptor gamma, coactivator 1 beta
PPFIA1	protein tyrosine phosphatase, receptor type, f polypeptide (PTPRF), interacting protein (liprin), alpha 1
PPFIA2	protein tyrosine phosphatase, receptor type, f polypeptide (PTPRF), interacting protein (liprin), alpha 2
PPID	peptidylprolyl isomerase D
PPIL3	peptidylprolyl isomerase (cyclophilin)-like 3
PPIL4	peptidylprolyl isomerase (cyclophilin)-like 4
PPIP5K2	histidine acid phosphatase domain containing 1
PPM1E	protein phosphatase 1E (PP2C domain containing)
PPP1R12A	protein phosphatase 1, regulatory (inhibitor) subunit 12A
PPP1R14C	protein phosphatase 1, regulatory (inhibitor) subunit 14C
PPP1R2	protein phosphatase 1, regulatory (inhibitor) subunit 2
PPP1R9A	protein phosphatase 1, regulatory (inhibitor) subunit 9A
PPP2R4	protein phosphatase 2A activator, regulatory subunit 4
PPP3CA	protein phosphatase 3 (formerly 2B), catalytic subunit, alpha isoform
PPP3CB	protein phosphatase 3 (formerly 2B), catalytic subunit, beta isoform
PPP3R1	protein phosphatase 3 (formerly 2B), regulatory subunit B, alpha isoform
PPP4R4	protein phosphatase 4, regulatory subunit 4
PPTC7	PTC7 protein phosphatase homolog (S. cerevisiae)
PRCD	progressive rod-cone degeneration
PRDM1	PR domain containing 1, with ZNF domain
PRICKLE1	prickle homolog 1 (Drosophila)
PRKAR1A	protein kinase, cAMP-dependent, regulatory, type I, alpha (tissue specific extinguisher 1)
PRKRIR	protein-kinase, interferon-inducible double stranded RNA dependent inhibitor, repressor of (P58 repressor)
PRLR	prolactin receptor
PROM1	prominin 1
PRPF40A	PRP40 pre-mRNA processing factor 40 homolog A (S. cerevisiae)
PRRG1	proline rich Gla (G-carboxyglutamic acid) 1
PRRT2	proline-rich transmembrane protein 2
PRTG	protogenin homolog (Gallus gallus)
PRUNE2	prune homolog 2 (Drosophila)
PSD3	pleckstrin and Sec7 domain containing 3
PSMD7	proteasome (prosome, macropain) 26S subunit, non-ATPase, 7
PSMD9	proteasome (prosome, macropain) 26S subunit, non-ATPase, 9
PSME3	proteasome (prosome, macropain) activator subunit 3 (PA28 gamma; Ki)
PTGFRN	prostaglandin F2 receptor negative regulator
PTP4A1	protein tyrosine phosphatase type IVA, member 1
PTPDC1	protein tyrosine phosphatase domain containing 1
PTPN13	protein tyrosine phosphatase, non-receptor type 13 (APO-1/CD95 (Fas)-associated phosphatase)
PTPN2	protein tyrosine phosphatase, non-receptor type 2
PTPN21	protein tyrosine phosphatase, non-receptor type 21
PTPRK	protein tyrosine phosphatase, receptor type, K
PTRH1	peptidyl-tRNA hydrolase 1 homolog (S. cerevisiae)
PUS10	pseudouridylate synthase 10
PXK	PX domain containing serine/threonine kinase
QKI	quaking homolog, KH domain RNA binding (mouse)
R3HDM1	R3H domain containing 1
RAB11A	RAB11A, member RAS oncogene family
RAB15	RAB15, member RAS onocogene family
RAB22A	RAB22A, member RAS oncogene family
RAB23	RAB23, member RAS oncogene family
RAB27B	RAB27B, member RAS oncogene family
RAB32	RAB32, member RAS oncogene family
RAB38	RAB38, member RAS oncogene family
RAB39B	RAB39B, member RAS oncogene family
RAB3D	RAB3D, member RAS oncogene family
RAB4B	RAB4B, member RAS oncogene family
RAB7A	RAB7A, member RAS oncogene family
RAB8A	RAB8A, member RAS oncogene family
RAD23B	RAD23 homolog B (S. cerevisiae)
RAD9B	RAD9 homolog B (S. pombe)
RAI14	retinoic acid induced 14
RALGAPB	KIAA1219
RALGDS	ral guanine nucleotide dissociation stimulator
RALGPS1	Ral GEF with PH domain and SH3 binding motif 1
RALGPS2	Ral GEF with PH domain and SH3 binding motif 2
RANBP10	RAN binding protein 10
RANBP9	RAN binding protein 9
RAP1B	RAP1B, member of RAS oncogene family
RAP2B	RAP2B, member of RAS oncogene family
RAP2C	RAP2C, member of RAS oncogene family
RAPGEF2	Rap guanine nucleotide exchange factor (GEF) 2; similar to RAPGEF2 protein
RAPGEF4	Rap guanine nucleotide exchange factor (GEF) 4
RAPH1	Ras association (RalGDS/AF-6) and pleckstrin homology domains 1
RARB	retinoic acid receptor, beta
RARG	retinoic acid receptor, gamma
RASA1	RAS p21 protein activator (GTPase activating protein) 1
RASAL2	RAS protein activator like 2
RASD1	RAS, dexamethasone-induced 1
RASGEF1A	RasGEF domain family, member 1A
RASGRP3	RAS guanyl releasing protein 3 (calcium and DAG-regulated)
RASL12	RAS-like, family 12
RASSF10	Ras association (RalGDS/AF-6) domain family (N-terminal) member 10
RASSF4	Ras association (RalGDS/AF-6) domain family member 4
RAVER2	ribonucleoprotein, PTB-binding 2
RBM12	RNA binding motif protein 12; copine I
RBM15B	RNA binding motif protein 15B
RBMS1	RNA binding motif, single stranded interacting protein 1
RCBTB1	regulator of chromosome condensation (RCC1) and BTB (POZ) domain containing protein 1
RCOR1	REST corepressor 1
RCOR3	REST corepressor 3
RECK	reversion-inducing-cysteine-rich protein with kazal motifs
REEP1	receptor accessory protein 1
REEP3	receptor accessory protein 3
RELL1	RELT-like 1
REV1	REV1 homolog (S. cerevisiae)
RFFL	ring finger and FYVE-like domain containing 1
RFTN2	raftlin family member 2
RFX2	regulatory factor X, 2 (influences HLA class II expression)
RFX6	regulatory factor X, 6
RFX7	regulatory factor X, 7
RGL1	ral guanine nucleotide dissociation stimulator-like 1
RGS2	regulator of G-protein signaling 2, 24kDa
RGS6	regulator of G-protein signaling 6
RHEBL1	Ras homolog enriched in brain like 1
RHOB	ras homolog gene family, member B
RIMBP2	RIMS binding protein 2
RIMS1	regulating synaptic membrane exocytosis 1
RIOK3	RIO kinase 3 (yeast)
RLIM	ring finger protein, LIM domain interacting; similar to ring finger protein (C3H2C3 type) 6
RNF122	ring finger protein 122
RNF157	ring finger protein 157
RNF165	ring finger protein 165
RNF169	ring finger protein 169
RNF170	ring finger protein 170
RNF220	ring finger protein 220
RNF44	ring finger protein 44
RNF7	ring finger protein 7
RNMT	RNA (guanine-7-) methyltransferase
RORA	RAR-related orphan receptor A
RPRD1A	regulation of nuclear pre-mRNA domain containing 1A
RPRD2	regulation of nuclear pre-mRNA domain containing 2
RPS6KA2	ribosomal protein S6 kinase, 90kDa, polypeptide 2; hypothetical LOC100127984
RQCD1	RCD1 required for cell differentiation1 homolog (S. pombe)
RRAD	Ras-related associated with diabetes
RTKN2	rhotekin 2
RTN4R	reticulon 4 receptor
RUNDC3B	RUN domain containing 3B
RUNX1	runt-related transcription factor 1
RUNX2	runt-related transcription factor 2
S100PBP	S100P binding protein
SACS	spastic ataxia of Charlevoix-Saguenay (sacsin)
SAMD4A	sterile alpha motif domain containing 4A
SAMD8	sterile alpha motif domain containing 8
SAP30BP	SAP30 binding protein
SATB1	SATB homeobox 1
SATB2	SATB homeobox 2
SBF1	SET binding factor 1; SET binding factor 1 pseudogene 1
SBK1	SH3-binding domain kinase 1
SCAMP1	secretory carrier membrane protein 1
SCARA5	scavenger receptor class A, member 5 (putative)
SCML1	sex comb on midleg-like 1 (Drosophila)
SCN1A	sodium channel, voltage-gated, type I, alpha subunit
SCN2A	sodium channel, voltage-gated, type II, alpha subunit
SCN3A	sodium channel, voltage-gated, type III, alpha subunit
SCN8A	sodium channel, voltage gated, type VIII, alpha subunit
SCN9A	sodium channel, voltage-gated, type IX, alpha subunit
SCYL3	SCY1-like 3 (S. cerevisiae)
SDAD1	SDA1 domain containing 1
SDK2	sidekick homolog 2 (chicken)
SEC14L2	SEC14-like 2 (S. cerevisiae)
SEC22A	SEC22 vesicle trafficking protein homolog A (S. cerevisiae)
SEC22C	SEC22 vesicle trafficking protein homolog C (S. cerevisiae)
SEC23A	Sec23 homolog A (S. cerevisiae)
SEC23IP	SEC23 interacting protein
SEC24A	SEC24 family, member A (S. cerevisiae)
SEC61A2	Sec61 alpha 2 subunit (S. cerevisiae)
SEC62	SEC62 homolog (S. cerevisiae)
SEL1L3	KIAA0746 protein
SEMA3A	sema domain, immunoglobulin domain (Ig), short basic domain, secreted, (semaphorin) 3A
SEMA6B	sema domain, transmembrane domain (TM), and cytoplasmic domain, (semaphorin) 6B
SEMA6D	sema domain, transmembrane domain (TM), and cytoplasmic domain, (semaphorin) 6D
SENP5	SUMO1/sentrin specific peptidase 5
SERPINE1	serpin peptidase inhibitor, clade E (nexin, plasminogen activator inhibitor type 1), member 1
SETD1B	SET domain containing 1B
SETD5	SET domain containing 5
SETD7	SET domain containing (lysine methyltransferase) 7
SEZ6L	seizure related 6 homolog (mouse)-like
SFXN1	sideroflexin 1
SGCB	sarcoglycan, beta (43kDa dystrophin-associated glycoprotein)
SGK3	serum/glucocorticoid regulated kinase family, member 3
SGMS2	sphingomyelin synthase 2
SH2B3	SH2B adaptor protein 3
SH3KBP1	SH3-domain kinase binding protein 1
SH3PXD2A	SH3 and PX domains 2A
SH3RF1	SH3 domain containing ring finger 1
SHOC2	soc-2 suppressor of clear homolog (C. elegans)
SIAH2	seven in absentia homolog 2 (Drosophila)
SIDT2	SID1 transmembrane family, member 2
SIK3	serine/threonine-protein kinase QSK
SIRT1	sirtuin (silent mating type information regulation 2 homolog) 1 (S. cerevisiae)
SIX1	SIX homeobox 1
SIX4	SIX homeobox 4
SLC12A4	solute carrier family 12 (potassium/chloride transporters), member 4
SLC12A5	solute carrier family 12 (potassium-chloride transporter), member 5
SLC12A6	solute carrier family 12 (potassium/chloride transporters), member 6
SLC16A14	solute carrier family 16, member 14 (monocarboxylic acid transporter 14)
SLC1A2	solute carrier family 1 (glial high affinity glutamate transporter), member 2
SLC22A23	solute carrier family 22, member 23
SLC22A5	solute carrier family 22 (organic cation/carnitine transporter), member 5
SLC25A30	solute carrier family 25, member 30
SLC25A34	solute carrier family 25, member 34
SLC25A36	solute carrier family 25, member 36
SLC29A3	solute carrier family 29 (nucleoside transporters), member 3; Sp9 transcription factor homolog (mouse)
SLC30A4	solute carrier family 30 (zinc transporter), member 4
SLC35A5	solute carrier family 35, member A5
SLC35B4	solute carrier family 35, member B4
SLC35D3	solute carrier family 35, member D3
SLC35F1	solute carrier family 35, member F1
SLC35F4	solute carrier family 35, member F4
SLC36A1	solute carrier family 36 (proton/amino acid symporter), member 1
SLC38A1	solute carrier family 38, member 1
SLC38A2	solute carrier family 38, member 2
SLC38A7	solute carrier family 38, member 7
SLC39A10	solute carrier family 39 (zinc transporter), member 10
SLC39A11	solute carrier family 39 (metal ion transporter), member 11
SLC41A2	solute carrier family 41, member 2
SLC44A5	solute carrier family 44, member 5
SLC4A10	solute carrier family 4, sodium bicarbonate transporter, member 10
SLC4A7	solute carrier family 4, sodium bicarbonate cotransporter, member 7
SLC5A11	solute carrier family 5 (sodium/glucose cotransporter), member 11
SLC5A3	solute carrier family 5 (sodium/myo-inositol cotransporter), member 3
SLC6A15	solute carrier family 6 (neutral amino acid transporter), member 15
SLC6A3	solute carrier family 6 (neurotransmitter transporter, dopamine), member 3
SLC6A6	solute carrier family 6 (neurotransmitter transporter, taurine), member 6
SLC6A9	solute carrier family 6 (neurotransmitter transporter, glycine), member 9
SLC7A1	solute carrier family 7 (cationic amino acid transporter, y+ system), member 1
SLC7A10	solute carrier family 7, (neutral amino acid transporter, y+ system) member 10
SLC7A11	solute carrier family 7, (cationic amino acid transporter, y+ system) member 11
SLC7A6	solute carrier family 7 (cationic amino acid transporter, y+ system), member 6
SLC9A3R2	solute carrier family 9 (sodium/hydrogen exchanger), member 3 regulator 2
SLC9A4	solute carrier family 9 (sodium/hydrogen exchanger), member 4
SLC9A8	solute carrier family 9 (sodium/hydrogen exchanger), member 8
SMAD1	SMAD family member 1
SMAD2	SMAD family member 2
SMAP1	small ArfGAP 1
SMARCA5	SWI/SNF related, matrix associated, actin dependent regulator of chromatin, subfamily a, member 5
SMARCD2	SWI/SNF related, matrix associated, actin dependent regulator of chromatin, subfamily d, member 2
SNAI1	snail homolog 1 (Drosophila)
SNAI2	snail homolog 2 (Drosophila)
SNAPIN	SNAP-associated protein
SNTB2	syntrophin, beta 2 (dystrophin-associated protein A1, 59kDa, basic component 2)
SNX1	sorting nexin 1
SNX10	sorting nexin 10
SNX16	sorting nexin 16
SNX18	sorting nexin 18
SNX27	sorting nexin family member 27
SNX30	sorting nexin family member 30
SNX33	sorting nexin 33
SNX6	sorting nexin 6
SNX8	sorting nexin 8
SOBP	sine oculis binding protein homolog (Drosophila)
SOCS1	suppressor of cytokine signaling 1
SOCS3	suppressor of cytokine signaling 3
SOCS6	suppressor of cytokine signaling 6
SON	SON DNA binding protein
SORCS3	sortilin-related VPS10 domain containing receptor 3
SOS1	son of sevenless homolog 1 (Drosophila)
SOX12	SRY (sex determining region Y)-box 12
SOX13	SRY (sex determining region Y)-box 13
SOX4	SRY (sex determining region Y)-box 4
SOX9	SRY (sex determining region Y)-box 9
SP4	Sp4 transcription factor
SPAG9	sperm associated antigen 9
SPAST	spastin
SPCS3	signal peptidase complex subunit 3 homolog (S. cerevisiae)
SPEN	spen homolog, transcriptional regulator (Drosophila)
SPHKAP	SPHK1 interactor, AKAP domain containing
SPTLC2	serine palmitoyltransferase, long chain base subunit 2
SPTY2D1	SPT2, Suppressor of Ty, domain containing 1 (S. cerevisiae)
SRGAP3	SLIT-ROBO Rho GTPase activating protein 3
SSBP2	single-stranded DNA binding protein 2
SSBP3	single stranded DNA binding protein 3; hypothetical LOC100131851
SSH1	slingshot homolog 1 (Drosophila)
SSH2	slingshot homolog 2 (Drosophila)
SSR3	signal sequence receptor, gamma (translocon-associated protein gamma)
SSX2IP	synovial sarcoma, X breakpoint 2 interacting protein
ST8SIA4	ST8 alpha-N-acetyl-neuraminide alpha-2,8-sialyltransferase 4
STAC	SH3 and cysteine rich domain
STAG2	stromal antigen 2
STARD3	StAR-related lipid transfer (START) domain containing 3
STC1	stanniocalcin 1
STIM2	stromal interaction molecule 2
STK17B	serine/threonine kinase 17b
STK35	serine/threonine kinase 35
STK38L	serine/threonine kinase 38 like
STK39	serine threonine kinase 39 (STE20/SPS1 homolog, yeast)
STOML1	stomatin (EPB72)-like 1
STOX2	storkhead box 2
STRN	striatin, calmodulin binding protein
STX16	syntaxin 16
STX17	syntaxin 17
STX1A	syntaxin 1A (brain)
STX2	syntaxin 2
STX6	syntaxin 6
STX7	syntaxin 7
STXBP1	syntaxin binding protein 1
STXBP5	syntaxin binding protein 5 (tomosyn)
STYX	serine/threonine/tyrosine interacting protein
SUCLG2	similar to sucb; succinate-CoA ligase, GDP-forming, beta subunit
SUPT3H	suppressor of Ty 3 homolog (S. cerevisiae)
SURF4	surfeit 4
SUV39H2	suppressor of variegation 3-9 homolog 2 (Drosophila)
SYN2	synapsin II
SYNCRIP	synaptotagmin binding, cytoplasmic RNA interacting protein
SYNGR3	synaptogyrin 3
SYPL1	synaptophysin-like 1
SYT4	synaptotagmin IV
TAB3	mitogen-activated protein kinase kinase kinase 7 interacting protein 3
TACC1	transforming, acidic coiled-coil containing protein 1
TADA2B	transcriptional adaptor 2 (ADA2 homolog, yeast)-beta
TAF4B	TAF4b RNA polymerase II, TATA box binding protein (TBP)-associated factor, 105kDa
TANK	TRAF family member-associated NFKB activator
TAOK1	TAO kinase 1
TASP1	taspase, threonine aspartase, 1
TBC1D10B	TBC1 domain family, member 10B
TBC1D2B	TBC1 domain family, member 2B
TBL1X	transducin (beta)-like 1X-linked
TBPL1	TBP-like 1
TCF7	transcription factor 7 (T-cell specific, HMG-box)
TCP11L1	t-complex 11 (mouse)-like 1
TDG	similar to G/T mismatch-specific thymine DNA glycosylase; thymine-DNA glycosylase
TEAD1	TEA domain family member 1 (SV40 transcriptional enhancer factor)
TET1	tet oncogene 1
TET3	tet oncogene family member 3
TFDP1	transcription factor Dp-1
THBS2	thrombospondin 2
THEM4	thioesterase superfamily member 4
TIA1	TIA1 cytotoxic granule-associated RNA binding protein
TIMP2	TIMP metallopeptidase inhibitor 2
TIMP3	TIMP metallopeptidase inhibitor 3
TLL2	tolloid-like 2
TM4SF20	transmembrane 4 L six family member 20
TMC7	transmembrane channel-like 7
TMCC1	transmembrane and coiled-coil domain family 1
TMCO1	transmembrane and coiled-coil domains 1
TMED10	transmembrane emp24-like trafficking protein 10 (yeast)
TMED2	transmembrane emp24 domain trafficking protein 2
TMED3	transmembrane emp24 protein transport domain containing 3
TMED7	transmembrane emp24 protein transport domain containing 7; toll-like receptor adaptor molecule 2
TMEFF1	transmembrane protein with EGF-like and two follistatin-like domains 1; chromosome 9 open reading frame 30; hypothetical LOC729538
TMEM106B	transmembrane protein 106B
TMEM110	transmembrane protein 110; musculoskeletal, embryonic nuclear protein 1
TMEM121	transmembrane protein 121
TMEM135	transmembrane protein 135
TMEM170B	transmembrane protein 170B
TMEM181	transmembrane protein 181
TMEM192	transmembrane protein 192
TMEM229A	hypothetical protein LOC730130
TMEM26	transmembrane protein 26
TMEM41B	transmembrane protein 41B
TMEM56	transmembrane protein 56
TMEM59	transmembrane protein 59
TMEM87A	transmembrane protein 87A
TMEM97	transmembrane protein 97
TMOD2	tropomodulin 2 (neuronal)
TMTC3	transmembrane and tetratricopeptide repeat containing 3
TNFAIP2	tumor necrosis factor, alpha-induced protein 2
TNFRSF10B	tumor necrosis factor receptor superfamily, member 10b
TNIP1	TNFAIP3 interacting protein 1
TNKS	tankyrase, TRF1-interacting ankyrin-related ADP-ribose polymerase
TNPO1	transportin 1
TNPO3	transportin 3
TNRC6A	trinucleotide repeat containing 6A
TNRC6B	trinucleotide repeat containing 6B
TNRC6C	trinucleotide repeat containing 6C
TNXB	tenascin XB; tenascin XA pseudogene
TOX	thymocyte selection-associated high mobility group box
TP53	tumor protein p53
TP53INP1	tumor protein p53 inducible nuclear protein 1
TPM4	tropomyosin 4
TPRG1L	tumor protein p63 regulated 1-like
TRAF3	TNF receptor-associated factor 3
TRAM2	translocation associated membrane protein 2
TRDN	triadin
TRERF1	transcriptional regulating factor 1
TRIL	KIAA0644 gene product
TRIM23	tripartite motif-containing 23
TRIM9	tripartite motif-containing 9
TRPA1	transient receptor potential cation channel, subfamily A, member 1
TRPM7	transient receptor potential cation channel, subfamily M, member 7
TRPS1	trichorhinophalangeal syndrome I
TSC1	tuberous sclerosis 1
TSPAN2	tetraspanin 2
TSPAN33	tetraspanin 33
TSPYL4	TSPY-like 4
TTBK1	tau tubulin kinase 1
TTC28	chromosome 6 open reading frame 35; hCG1820764; tetratricopeptide repeat domain 28
TTC39A	tetratricopeptide repeat domain 39A
TTC8	tetratricopeptide repeat domain 8
TTLL7	tubulin tyrosine ligase-like family, member 7
TTPA	tocopherol (alpha) transfer protein
TUBGCP3	tubulin, gamma complex associated protein 3
TULP4	tubby like protein 4
TUSC3	tumor suppressor candidate 3
TWF1	twinfilin, actin-binding protein, homolog 1 (Drosophila)
TXNDC5	thioredoxin domain containing 5 (endoplasmic reticulum); muted homolog (mouse)
UAP1	UDP-N-acteylglucosamine pyrophosphorylase 1
UBAC1	UBA domain containing 1
UBE2D2	ubiquitin-conjugating enzyme E2D 2 (UBC4/5 homolog, yeast)
UBE2D3	ubiquitin-conjugating enzyme E2D 3 (UBC4/5 homolog, yeast); ubiquitin-conjugating enzyme E2D 3 pseudogene
UBE2F	ubiquitin-conjugating enzyme E2F (putative)
UBE2G1	ubiquitin-conjugating enzyme E2G 1 (UBC7 homolog, yeast)
UBE2I	ubiquitin-conjugating enzyme E2I (UBC9 homolog, yeast)
UBE2J1	ubiquitin-conjugating enzyme E2, J1 (UBC6 homolog, yeast)
UBE2K	ubiquitin-conjugating enzyme E2K (UBC1 homolog, yeast)
UBE2O	ubiquitin-conjugating enzyme E2O
UBE2R2	ubiquitin-conjugating enzyme E2R 2
UBE2V2	ubiquitin-conjugating enzyme E2 variant 2
UBE3C	ubiquitin protein ligase E3C
UBN1	ubinuclein 1
UBN2	ubinuclein 2
UCP3	uncoupling protein 3 (mitochondrial, proton carrier)
UGT2A3	UDP glucuronosyltransferase 2 family, polypeptide A3
UHRF1BP1	UHRF1 binding protein 1
UNC5C	unc-5 homolog C (C. elegans)
UNC5D	unc-5 homolog D (C. elegans)
UNKL	unkempt homolog (Drosophila)-like
USP15	ubiquitin specific peptidase 15
USP2	ubiquitin specific peptidase 2
USP37	ubiquitin specific peptidase 37
USP44	ubiquitin specific peptidase 44
USP45	ubiquitin specific peptidase 45
USP47	ubiquitin specific peptidase 47
USP48	ubiquitin specific peptidase 48
UST	uronyl-2-sulfotransferase
VAMP3	vesicle-associated membrane protein 3 (cellubrevin)
VANGL1	vang-like 1 (van gogh, Drosophila)
VAPA	VAMP (vesicle-associated membrane protein)-associated protein A, 33kDa
VASH1	vasohibin 1
VAT1	vesicle amine transport protein 1 homolog (T. californica)
VAT1L	vesicle amine transport protein 1 homolog (T. californica)-like
VAV2	vav 2 guanine nucleotide exchange factor
VAV3	vav 3 guanine nucleotide exchange factor
VIP	vasoactive intestinal peptide
VKORC1L1	vitamin K epoxide reductase complex, subunit 1-like 1
VOPP1	similar to EGFR-coamplified and overexpressed protein; EGFR-coamplified and overexpressed protein
VPS13C	vacuolar protein sorting 13 homolog C (S. cerevisiae)
VPS26B	vacuolar protein sorting 26 homolog B (S. pombe)
WDR1	WD repeat domain 1
WDR26	WD repeat domain 26
WDR44	WD repeat domain 44
WDR7	WD repeat domain 7
WDR82	WD repeat domain 82
WDR92	WD repeat domain 92
WIPF1	WAS/WASL interacting protein family, member 1
WIPF3	WAS/WASL interacting protein family, member 3
WNK3	WNK lysine deficient protein kinase 3
WNT5A	wingless-type MMTV integration site family, member 5A
WNT7B	wingless-type MMTV integration site family, member 7B
WWP1	WW domain containing E3 ubiquitin protein ligase 1
WWTR1	WW domain containing transcription regulator 1
XPO1	exportin 1 (CRM1 homolog, yeast)
XPR1	xenotropic and polytropic retrovirus receptor
YAF2	YY1 associated factor 2
YOD1	YOD1 OTU deubiquinating enzyme 1 homolog (S. cerevisiae)
YPEL2	yippee-like 2 (Drosophila)
YPEL5	yippee-like 5 (Drosophila)
YTHDC1	YTH domain containing 1
YTHDF3	YTH domain family, member 3
YWHAZ	tyrosine 3-monooxygenase/tryptophan 5-monooxygenase activation protein, zeta polypeptide
ZBED4	zinc finger, BED-type containing 4
ZBTB10	zinc finger and BTB domain containing 10
ZBTB11	zinc finger and BTB domain containing 11
ZBTB34	zinc finger and BTB domain containing 34
ZBTB39	zinc finger and BTB domain containing 39
ZBTB40	zinc finger and BTB domain containing 40
ZBTB41	zinc finger and BTB domain containing 41
ZBTB6	zinc finger and BTB domain containing 6
ZBTB7A	zinc finger and BTB domain containing 7A
ZCCHC10	zinc finger, CCHC domain containing 10
ZCCHC14	zinc finger, CCHC domain containing 14
ZCCHC2	zinc finger, CCHC domain containing 2
ZCCHC24	zinc finger, CCHC domain containing 24
ZCCHC4	zinc finger, CCHC domain containing 4
ZDHHC17	zinc finger, DHHC-type containing 17
ZDHHC20	zinc finger, DHHC-type containing 20
ZDHHC21	zinc finger, DHHC-type containing 21
ZEB2	zinc finger E-box binding homeobox 2
ZFAND5	similar to zinc finger, AN1-type domain 5; zinc finger, AN1-type domain 5
ZFC3H1	zinc finger, C3H1-type containing
ZFP36L2	zinc finger protein 36, C3H type-like 2
ZFYVE26	zinc finger, FYVE domain containing 26
ZMYND8	zinc finger, MYND-type containing 8
ZNF148	zinc finger protein 148
ZNF197	zinc finger protein 197
ZNF200	zinc finger protein 200
ZNF264	zinc finger protein 264
ZNF280B	zinc finger protein 280B
ZNF382	zinc finger protein 382
ZNF507	zinc finger protein 507
ZNF518A	zinc finger protein 518A
ZNF521	zinc finger protein 521
ZNF608	zinc finger protein 608
ZNF644	zinc finger protein 644
ZNF652	zinc finger protein 652
ZNF704	zinc finger protein 704
ZNF706	zinc finger protein 706
ZNF71	zinc finger protein 71
ZNF711	zinc finger protein 711
ZNF746	zinc finger protein 746
ZNF770	zinc finger protein 770
ZNF831	zinc finger protein 831
ZNRF1	zinc and ring finger 1
ZPBP2	zona pellucida binding protein 2
ZSCAN22	zinc finger and SCAN domain containing 22
ZSCAN29	zinc finger and SCAN domain containing 29
ZSWIM5	zinc finger, SWIM-type containing 5
ZSWIM6	zinc finger, SWIM-type containing 6
ZYG11B	zyg-11 homolog B (C. elegans)

## Sheet: bta-let-7a-5p target genes
bta-let-7a-5p target genes (1122 highly predicted genes)
Gene Symbol	Gene name
A1CF	APOBEC1 complementation factor
AAK1	AP2 associated kinase 1
AARSD1	alanyl-tRNA synthetase domain containing 1
AASS	aminoadipate-semialdehyde synthase
ABCB9	ATP-binding cassette, sub-family B (MDR/TAP), member 9
ABCC10	ATP-binding cassette, sub-family C (CFTR/MRP), member 10
ABCC5	ATP-binding cassette, sub-family C (CFTR/MRP), member 5
ABL2	v-abl Abelson murine leukemia viral oncogene homolog 2 (arg, Abelson-related gene)
ABT1	activator of basal transcription 1
ACER2	similar to alkaline ceramidase 2; alkaline ceramidase 2
ACER3	alkaline ceramidase 3
ACP1	acid phosphatase 1, soluble
ACSL6	acyl-CoA synthetase long-chain family member 6
ACTA1	actin, alpha 1, skeletal muscle
ACTR10	actin-related protein 10 homolog (S. cerevisiae)
ACVR1B	activin A receptor, type IB
ACVR1C	activin A receptor, type IC
ACVR2A	activin A receptor, type IIA
ACVR2B	activin A receptor, type IIB
ADAMTS1	ADAM metallopeptidase with thrombospondin type 1 motif, 1
ADAMTS14	ADAM metallopeptidase with thrombospondin type 1 motif, 14
ADAMTS15	ADAM metallopeptidase with thrombospondin type 1 motif, 15
ADAMTS5	ADAM metallopeptidase with thrombospondin type 1 motif, 5
ADAMTS8	ADAM metallopeptidase with thrombospondin type 1 motif, 8
ADCY9	adenylate cyclase 9
ADIPOR2	adiponectin receptor 2
ADRB1	adrenergic, beta-1-, receptor
ADRB2	adrenergic, beta-2-, receptor, surface
ADRB3	adrenergic, beta-3-, receptor
ADRBK2	adrenergic, beta, receptor kinase 2
AEN	apoptosis enhancing nuclease
AFF2	AF4/FMR2 family, member 2
AGPAT6	1-acylglycerol-3-phosphate O-acyltransferase 6 (lysophosphatidic acid acyltransferase, zeta)
AHCTF1	AT hook containing transcription factor 1; AT hook containing transcription factor 1 pseudogene
AKAP5	A kinase (PRKA) anchor protein 5
AKAP6	A kinase (PRKA) anchor protein 6
AKAP8	A kinase (PRKA) anchor protein 8
AKT2	v-akt murine thymoma viral oncogene homolog 2
ALKBH1	alkB, alkylation repair homolog 1 (E. coli)
ALPK3	alpha-kinase 3
AMMECR1L	AMME chromosomal region gene 1-like
AMOT	angiomotin
AMT	aminomethyltransferase
ANAPC1	anaphase promoting complex subunit 1; similar to anaphase promoting complex subunit 1
ANGPTL2	angiopoietin-like 2
ANKFY1	ankyrin repeat and FYVE domain containing 1
ANKRA2	ankyrin repeat, family A (RFXANK-like), 2
ANKRD12	ankyrin repeat domain 12
ANKRD28	ankyrin repeat domain 28
ANKRD33B	ankyrin repeat domain 33B
ANKRD46	ankyrin repeat domain 46
ANKRD49	ankyrin repeat domain 49
ANKRD52	ankyrin repeat domain 52
AP1S1	adaptor-related protein complex 1, sigma 1 subunit
AP4E1	adaptor-related protein complex 4, epsilon 1 subunit
APBA1	amyloid beta (A4) precursor protein-binding, family A, member 1
APBB3	amyloid beta (A4) precursor protein-binding, family B, member 3
APC2	adenomatosis polyposis coli 2
APPBP2	amyloid beta precursor protein (cytoplasmic tail) binding protein 2
ARG2	arginase, type II
ARHGAP20	Rho GTPase activating protein 20
ARHGAP28	Rho GTPase activating protein 28
ARHGEF15	Rho guanine nucleotide exchange factor (GEF) 15
ARHGEF7	Rho guanine nucleotide exchange factor (GEF) 7
ARID3A	AT rich interactive domain 3A (BRIGHT-like)
ARID3B	AT rich interactive domain 3B (BRIGHT-like)
ARL4D	ADP-ribosylation factor-like 4D
ARL5A	ADP-ribosylation factor-like 5A
ARL6IP6	ADP-ribosylation-like factor 6 interacting protein 6
ARMC8	armadillo repeat containing 8
ARPP19	cAMP-regulated phosphoprotein 19 pseudogene; cAMP-regulated phosphoprotein, 19kDa
ARRDC4	arrestin domain containing 4
ASPHD2	aspartate beta-hydroxylase domain containing 2
ATAD2B	ATPase family, AAA domain containing 2B
ATAD3A	ATPase family, AAA domain containing 3A
ATAD3B	similar to AAA-ATPase TOB3; ATPase family, AAA domain containing 3B
ATF7	activating transcription factor 7
ATG10	ATG10 autophagy related 10 homolog (S. cerevisiae)
ATG16L1	ATG16 autophagy related 16-like 1 (S. cerevisiae)
ATG4B	ATG4 autophagy related 4 homolog B (S. cerevisiae)
ATG9A	ATG9 autophagy related 9 homolog A (S. cerevisiae)
ATP2A2	ATPase, Ca++ transporting, cardiac muscle, slow twitch 2
ATP2B4	ATPase, Ca++ transporting, plasma membrane 4
ATP6V0A1	ATPase, H+ transporting, lysosomal V0 subunit a1
ATP6V1F	ATPase, H+ transporting, lysosomal 14kDa, V1 subunit F
ATP7B	ATPase, Cu++ transporting, beta polypeptide
ATP8B4	ATPase, class I, type 8B, member 4
ATPAF1	ATP synthase mitochondrial F1 complex assembly factor 1
ATXN1L	ataxin 1-like
ATXN7L2	ataxin 7-like 2
ATXN7L3	ataxin 7-like 3
AURKB	aurora kinase B
AVEN	apoptosis, caspase activation inhibitor
B3GAT1	beta-1,3-glucuronyltransferase 1 (glucuronosyltransferase P)
B3GAT3	beta-1,3-glucuronyltransferase 3 (glucuronosyltransferase I)
B3GNT1	UDP-GlcNAc:betaGal beta-1,3-N-acetylglucosaminyltransferase 1; UDP-GlcNAc:betaGal beta-1,3-N-acetylglucosaminyltransferase 2
B3GNT7	UDP-GlcNAc:betaGal beta-1,3-N-acetylglucosaminyltransferase 7
BACE2	beta-site APP-cleaving enzyme 2
BACH1	BTB and CNC homology 1, basic leucine zipper transcription factor 1
BAHD1	bromo adjacent homology domain containing 1
BBX	bobby sox homolog (Drosophila)
BCAP29	B-cell receptor-associated protein 29
BCAT1	branched chain aminotransferase 1, cytosolic
BCL2L1	BCL2-like 1
BCL7A	B-cell CLL/lymphoma 7A
BEGAIN	brain-enriched guanylate kinase-associated homolog (rat)
BEND4	BEN domain containing 4
BIN3	bridging integrator 3
BMP2K	BMP2 inducible kinase
BNC2	basonuclin 2
BRD3	bromodomain containing 3
BRF2	BRF2, subunit of RNA polymerase III transcription initiation factor, BRF1-like
BRWD1	bromodomain and WD repeat domain containing 1
BRWD3	bromodomain and WD repeat domain containing 3
BSG	basigin (Ok blood group)
BSN	bassoon (presynaptic cytomatrix protein)
BTBD3	BTB (POZ) domain containing 3
BTBD9	BTB (POZ) domain containing 9
BTF3L4	basic transcription factor 3-like 4; similar to hCG2008008
BTG2	BTG family, member 2
BZW1	basic leucine zipper and W2 domains 1 pseudogene 1; basic leucine zipper and W2 domains 1 like 1; basic leucine zipper and W2 domains 1
BZW2	basic leucine zipper and W2 domains 2
C11ORF57	chromosome 11 open reading frame 57
C11ORF84	chromosome 11 open reading frame 84
C14ORF28	chromosome 14 open reading frame 28
C15ORF39	chromosome 15 open reading frame 39
C16ORF52	chromosome 16 open reading frame 52
C18ORF21	chromosome 18 open reading frame 21
C1GALT1	core 1 synthase, glycoprotein-N-acetylgalactosamine 3-beta-galactosyltransferase, 1
C1ORF21	chromosome 1 open reading frame 21
C20ORF112	chromosome 20 open reading frame 112
C20ORF194	chromosome 20 open reading frame 194
C2ORF88	chromosome 2 open reading frame 88
C3ORF52	chromosome 3 open reading frame 52
C5ORF51	chromosome 5 open reading frame 51
C7ORF60	chromosome 7 open reading frame 60
C8ORF58	chromosome 8 open reading frame 58
C9ORF40	chromosome 9 open reading frame 40
CACNA1D	calcium channel, voltage-dependent, L type, alpha 1D subunit
CACNA1E	calcium channel, voltage-dependent, R type, alpha 1E subunit
CACNA1I	calcium channel, voltage-dependent, T type, alpha 1I subunit
CACNG4	calcium channel, voltage-dependent, gamma subunit 4
CALCOCO2	calcium binding and coiled-coil domain 2
CALM1	calmodulin 3 (phosphorylase kinase, delta); calmodulin 2 (phosphorylase kinase, delta); calmodulin 1 (phosphorylase kinase, delta)
CALN1	calneuron 1
CALU	calumenin
CANT1	calcium activated nucleotidase 1
CAP1	CAP, adenylate cyclase-associated protein 1 (yeast)
CAPG	capping protein (actin filament), gelsolin-like
CAPN3	calpain 3, (p94)
CARHSP1	calcium regulated heat stable protein 1, 24kDa
CASK	calcium/calmodulin-dependent serine protein kinase (MAGUK family)
CASKIN1	CASK interacting protein 1
CASP3	caspase 3, apoptosis-related cysteine peptidase
CBFA2T3	core-binding factor, runt domain, alpha subunit 2; translocated to, 3
CBL	Cas-Br-M (murine) ecotropic retroviral transforming sequence
CBX2	chromobox homolog 2 (Pc class homolog, Drosophila)
CBX5	chromobox homolog 5 (HP1 alpha homolog, Drosophila)
CCDC141	coiled-coil domain containing 141
CCDC93	coiled-coil domain containing 93
CCL3	chemokine (C-C motif) ligand 3
CCL7	chemokine (C-C motif) ligand 7
CCND1	cyclin D1
CCND2	cyclin D2
CCNF	cyclin F
CCNJ	cyclin J
CCNJL	cyclin J-like
CCNT2	cyclin T2
CCNY	cyclin Y
CCR7	chemokine (C-C motif) receptor 7
CD200	CD200 molecule
CD200R1	CD200 receptor 1
CD276	CD276 molecule
CD86	CD86 molecule
CDC14B	CDC14 cell division cycle 14 homolog B (S. cerevisiae)
CDC25A	cell division cycle 25 homolog A (S. pombe)
CDC34	cell division cycle 34 homolog (S. cerevisiae)
CDC42SE1	CDC42 small effector 1
CDCA8	cell division cycle associated 8
CDH22	cadherin-like 22
CDIPT	CDP-diacylglycerol--inositol 3-phosphatidyltransferase (phosphatidylinositol synthase)
CDK14	PFTAIRE protein kinase 1
CDK6	cyclin-dependent kinase 6
CDKAL1	CDK5 regulatory subunit associated protein 1-like 1
CDKN1A	cyclin-dependent kinase inhibitor 1A (p21, Cip1)
CDV3	CDV3 homolog (mouse)
CEBPD	CCAAT/enhancer binding protein (C/EBP), delta
CECR6	cat eye syndrome chromosome region, candidate 6
CEP120	centrosomal protein 120kDa
CEP135	centrosomal protein 135kDa
CEP164	centrosomal protein 164kDa
CERCAM	cerebral endothelial cell adhesion molecule
CGNL1	cingulin-like 1
CHD4	chromodomain helicase DNA binding protein 4
CHD7	chromodomain helicase DNA binding protein 7
CHD9	chromodomain helicase DNA binding protein 9
CHIC1	cysteine-rich hydrophobic domain 1
CHMP2A	chromatin modifying protein 2A
CHRD	chordin
CHST3	carbohydrate (chondroitin 6) sulfotransferase 3
CHSY3	chondroitin sulfate synthase 3
CHUK	conserved helix-loop-helix ubiquitous kinase
CLASP2	cytoplasmic linker associated protein 2
CLCN5	chloride channel 5
CLDN12	claudin 12
CLDN16	claudin 16
CLP1	CLP1, cleavage and polyadenylation factor I subunit, homolog (S. cerevisiae)
CMTM6	CKLF-like MARVEL transmembrane domain containing 6
CNOT2	CCR4-NOT transcription complex, subunit 2
CNOT6L	CCR4-NOT transcription complex, subunit 6-like
COIL	coilin
COL11A1	collagen, type XI, alpha 1
COL14A1	collagen, type XIV, alpha 1
COL15A1	collagen, type XV, alpha 1
COL1A1	collagen, type I, alpha 1
COL1A2	collagen, type I, alpha 2
COL24A1	collagen, type XXIV, alpha 1
COL3A1	collagen, type III, alpha 1
COL4A1	collagen, type IV, alpha 1
COL4A2	collagen, type IV, alpha 2
COL4A5	collagen, type IV, alpha 5
COL4A6	collagen, type IV, alpha 6
COL5A2	collagen, type V, alpha 2
COL9A3	collagen, type IX, alpha 3
COMMD9	COMM domain containing 9
CPA4	carboxypeptidase A4
CPD	carboxypeptidase D
CPEB1	cytoplasmic polyadenylation element binding protein 1
CPEB2	cytoplasmic polyadenylation element binding protein 2
CPEB3	cytoplasmic polyadenylation element binding protein 3
CPEB4	cytoplasmic polyadenylation element binding protein 4
CPM	carboxypeptidase M
CPSF4	cleavage and polyadenylation specific factor 4, 30kDa
CRB2	crumbs homolog 2 (Drosophila)
CRBN	cereblon
CRCT1	cysteine-rich C-terminal 1
CRTAP	cartilage associated protein
CRY2	cryptochrome 2 (photolyase-like)
CSDE1	cold shock domain containing E1, RNA-binding
CSNK1D	casein kinase 1, delta
CSRNP3	cysteine-serine-rich nuclear protein 3
CTHRC1	collagen triple helix repeat containing 1
CTNS	cystinosis, nephropathic
CTSC	cathepsin C
CUX1	cut-like homeobox 1
CXORF36	chromosome X open reading frame 36
CYB561D1	cytochrome b-561 domain containing 1
CYP19A1	cytochrome P450, family 19, subfamily A, polypeptide 1
CYP46A1	cytochrome P450, family 46, subfamily A, polypeptide 1
CYP4F2	cytochrome P450, family 4, subfamily F, polypeptide 2
CYTH3	cytohesin 3
DAD1	defender against cell death 1
DAGLA	diacylglycerol lipase, alpha
DAPK1	death-associated protein kinase 1
DCAF15	chromosome 19 open reading frame 72
DCAF8	WD repeat domain 42A
DCLRE1B	DNA cross-link repair 1B (PSO2 homolog, S. cerevisiae)
DCUN1D2	DCN1, defective in cullin neddylation 1, domain containing 2 (S. cerevisiae)
DCUN1D3	DCN1, defective in cullin neddylation 1, domain containing 3 (S. cerevisiae)
DCX	doublecortin
DDI2	DDI1, DNA-damage inducible 1, homolog 2 (S. cerevisiae)
DDN	dendrin
DDTL	D-dopachrome tautomerase-like
DDX19A	DEAD (Asp-Glu-Ala-As) box polypeptide 19A
DDX19B	DEAD (Asp-Glu-Ala-As) box polypeptide 19B
DDX26B	DEAD/H (Asp-Glu-Ala-Asp/His) box polypeptide 26B
DHX57	DEAH (Asp-Glu-Ala-Asp/His) box polypeptide 57
DICER1	dicer 1, ribonuclease type III
DKK3	dickkopf homolog 3 (Xenopus laevis)
DLC1	deleted in liver cancer 1
DLGAP1	discs, large (Drosophila) homolog-associated protein 1
DLGAP4	discs, large (Drosophila) homolog-associated protein 4
DLST	dihydrolipoamide S-succinyltransferase (E2 component of 2-oxo-glutarate complex); dihydrolipoamide S-succinyltransferase pseudogene (E2 component of 2-oxo-glutarate complex)
DMD	dystrophin
DMP1	dentin matrix acidic phosphoprotein 1
DNA2	DNA replication helicase 2 homolog (yeast)
DNAJA2	DnaJ (Hsp40) homolog, subfamily A, member 2
DNAJB9	DnaJ (Hsp40) homolog, subfamily B, member 9
DNAJC1	DnaJ (Hsp40) homolog, subfamily C, member 1
DNAL1	dynein, axonemal, light chain 1
DOCK3	dedicator of cytokinesis 3
DOCK5	dedicator of cytokinesis 5
DOT1L	DOT1-like, histone H3 methyltransferase (S. cerevisiae)
DPF2	D4, zinc and double PHD fingers family 2
DPH3	DPH3, KTI11 homolog (S. cerevisiae); DPH3B, KTI11 homolog B (S. cerevisiae)
DPP3	dipeptidyl-peptidase 3
DPYSL3	dihydropyrimidinase-like 3
DRD3	dopamine receptor D3
DSG3	desmoglein 3 (pemphigus vulgaris antigen)
DSP	desmoplakin
DTX2	deltex homolog 2 (Drosophila)
DTX4	deltex homolog 4 (Drosophila)
DUSP1	dual specificity phosphatase 1
DUSP12	dual specificity phosphatase 12
DUSP16	dual specificity phosphatase 16
DUSP23	dual specificity phosphatase 23
DUSP4	dual specificity phosphatase 4
DUSP7	dual specificity phosphatase 7
DUSP9	dual specificity phosphatase 9
DVL3	dishevelled, dsh homolog 3 (Drosophila)
DYRK1A	dual-specificity tyrosine-(Y)-phosphorylation regulated kinase 1A
DYRK2	dual-specificity tyrosine-(Y)-phosphorylation regulated kinase 2
DZIP1	DAZ interacting protein 1
E2F2	E2F transcription factor 2
E2F5	E2F transcription factor 5, p130-binding
E2F6	E2F transcription factor 6
EDA	ectodysplasin A
EDEM3	ER degradation enhancer, mannosidase alpha-like 3
EDN1	endothelin 1
EEA1	early endosome antigen 1
EEF2K	eukaryotic elongation factor-2 kinase
EFHD2	EF-hand domain family, member D2
EGLN2	egl nine homolog 2 (C. elegans)
EGR3	early growth response 3
EIF2S2	eukaryotic translation initiation factor 2, subunit 2 beta, 38kDa
EIF3J	eukaryotic translation initiation factor 3, subunit J
EIF4G2	eukaryotic translation initiation factor 4 gamma, 2
ELF4	E74-like factor 4 (ets domain transcription factor)
ELK4	ELK4, ETS-domain protein (SRF accessory protein 1)
ELOVL4	elongation of very long chain fatty acids (FEN1/Elo2, SUR4/Elo3, yeast)-like 4
ENTPD7	ectonucleoside triphosphate diphosphohydrolase 7
EPB41	erythrocyte membrane protein band 4.1 (elliptocytosis 1, RH-linked)
EPHA3	EPH receptor A3
EPHA4	EPH receptor A4
ERCC4	excision repair cross-complementing rodent repair deficiency, complementation group 4
ERCC6	excision repair cross-complementing rodent repair deficiency, complementation group 6
ERGIC1	endoplasmic reticulum-golgi intermediate compartment (ERGIC) 1
ERO1L	ERO1-like (S. cerevisiae)
ESPL1	extra spindle pole bodies homolog 1 (S. cerevisiae)
ESR2	estrogen receptor 2 (ER beta)
ETNK1	ethanolamine kinase 1
ETNK2	ethanolamine kinase 2
EZH1	enhancer of zeste homolog 1 (Drosophila)
EZH2	enhancer of zeste homolog 2 (Drosophila)
F2	coagulation factor II (thrombin)
FADS2	fatty acid desaturase 2
FAM103A1	family with sequence similarity 103, member A1
FAM104A	family with sequence similarity 104, member A
FAM105A	family with sequence similarity 105, member A
FAM118A	family with sequence similarity 118, member A
FAM135A	family with sequence similarity 135, member A
FAM160B2	family with sequence similarity 160, member B2
FAM178A	family with sequence similarity 178, member A
FAM189A1	KIAA0574 protein
FAM43A	family with sequence similarity 43, member A
FAM84B	family with sequence similarity 84, member B
FAM96A	family with sequence similarity 96, member A
FANCD2	Fanconi anemia, complementation group D2
FARP1	FERM, RhoGEF (ARHGEF) and pleckstrin domain protein 1 (chondrocyte-derived)
FAS	Fas (TNF receptor superfamily, member 6)
FASLG	Fas ligand (TNF superfamily, member 6)
FBXL12	F-box and leucine-rich repeat protein 12
FBXL19	F-box and leucine-rich repeat protein 19
FBXO32	F-box protein 32
FBXO45	F-box protein 45
FGD6	FYVE, RhoGEF and PH domain containing 6
FGF11	fibroblast growth factor 11
FGF5	fibroblast growth factor 5
FIGN	fidgetin
FIGNL2	fidgetin-like 2
FKBP10	FK506 binding protein 10, 65 kDa
FMO4	flavin containing monooxygenase 4
FNDC3A	fibronectin type III domain containing 3A
FNDC3B	fibronectin type III domain containing 3B
FNIP1	folliculin interacting protein 1
FOXN3	forkhead box N3
FOXP1	forkhead box P1
FOXP2	forkhead box P2
FRAS1	Fraser syndrome 1
FREM2	FRAS1 related extracellular matrix protein 2
FRMD4B	FERM domain containing 4B
FRS2	fibroblast growth factor receptor substrate 2
FZD3	frizzled homolog 3 (Drosophila)
FZD4	frizzled homolog 4 (Drosophila)
GAB2	GRB2-associated binding protein 2
GABBR2	gamma-aminobutyric acid (GABA) B receptor, 2
GABPA	GA binding protein transcription factor, alpha subunit 60kDa
GABRA6	gamma-aminobutyric acid (GABA) A receptor, alpha 6
GAK	cyclin G associated kinase
GALC	galactosylceramidase
GALE	UDP-galactose-4-epimerase
GALNT1	UDP-N-acetyl-alpha-D-galactosamine:polypeptide N-acetylgalactosaminyltransferase 13 (GalNAc-T13); UDP-N-acetyl-alpha-D-galactosamine:polypeptide N-acetylgalactosaminyltransferase 1 (GalNAc-T1)
GALNT2	UDP-N-acetyl-alpha-D-galactosamine:polypeptide N-acetylgalactosaminyltransferase 2 (GalNAc-T2)
GALNT4	UDP-N-acetyl-alpha-D-galactosamine:polypeptide N-acetylgalactosaminyltransferase 4 (GalNAc-T4)
GAN	gigaxonin
GAS7	growth arrest-specific 7
GATM	glycine amidinotransferase (L-arginine:glycine amidinotransferase)
GCNT4	glucosaminyl (N-acetyl) transferase 4, core 2 (beta-1,6-N-acetylglucosaminyltransferase)
GDAP2	ganglioside induced differentiation associated protein 2
GDF6	growth differentiation factor 6
GDPD1	glycerophosphodiester phosphodiesterase domain containing 1
GEMIN7	gem (nuclear organelle) associated protein 7
GFOD1	glucose-fructose oxidoreductase domain containing 1
GHR	growth hormone receptor
GIPC1	GIPC PDZ domain containing family, member 1
GJC1	gap junction protein, gamma 1, 45kDa
GK5	glycerol kinase 5 (putative)
GLRX	glutaredoxin (thioltransferase)
GNAL	guanine nucleotide binding protein (G protein), alpha activating activity polypeptide, olfactory type
GNAT1	guanine nucleotide binding protein (G protein), alpha transducing activity polypeptide 1
GNG5	guanine nucleotide binding protein (G protein), gamma 5
GNPTAB	N-acetylglucosamine-1-phosphate transferase, alpha and beta subunits
GNS	glucosamine (N-acetyl)-6-sulfatase
GOLGA7	golgi autoantigen, golgin subfamily a, 7
GOLT1B	golgi transport 1 homolog B (S. cerevisiae)
GOPC	golgi associated PDZ and coiled-coil motif containing
GPCPD1	hypothetical protein KIAA1434
GPR132	G protein-coupled receptor 132
GPR137	G protein-coupled receptor 137
GPR156	G protein-coupled receptor 156
GPR26	G protein-coupled receptor 26
GPR56	G protein-coupled receptor 56
GREB1	GREB1 protein
GRID2IP	glutamate receptor, ionotropic, delta 2 (Grid2) interacting protein
GRIK2	glutamate receptor, ionotropic, kainate 2
GRIN3A	glutamate receptor, ionotropic, N-methyl-D-aspartate 3A
GRPEL2	GrpE-like 2, mitochondrial (E. coli)
GSG1L	GSG1-like
GTF2I	general transcription factor II, i; general transcription factor II, i, pseudogene
GTPBP3	GTP binding protein 3 (mitochondrial)
GXYLT1	glycosyltransferase 8 domain containing 3
GYG2	glycogenin 2
GYS1	glycogen synthase 1 (muscle)
H2AFV	H2A histone family, member V
HABP4	hyaluronan binding protein 4
HAND1	heart and neural crest derivatives expressed 1
HAS2	hyaluronan synthase 2
HBEGF	heparin-binding EGF-like growth factor
HCFC2	host cell factor C2
HDLBP	high density lipoprotein binding protein
HDX	highly divergent homeobox
HELZ	helicase with zinc finger
HIC1	hypermethylated in cancer 1
HIC2	hypermethylated in cancer 2
HIF1AN	hypoxia inducible factor 1, alpha subunit inhibitor
HIF3A	hypoxia inducible factor 3, alpha subunit
HIPK2	homeodomain interacting protein kinase 2; similar to homeodomain interacting protein kinase 2
HK2	hexokinase 2 pseudogene; hexokinase 2
HLF	hepatic leukemia factor
HMGA1	hypothetical LOC100130009; high mobility group AT-hook 1
HMGA2	high mobility group AT-hook 2
HMOX1	heme oxygenase (decycling) 1
HNRNPH2	ribosomal protein L36a pseudogene 51; ribosomal protein L36a pseudogene 37; ribosomal protein L36a pseudogene 49; heterogeneous nuclear ribonucleoprotein H2 (H'); ribosomal protein L36a
HOOK1	hook homolog 1 (Drosophila)
HOXA9	homeobox A9
HOXC11	homeobox C11
HOXD1	homeobox D1
HRAS	v-Ha-ras Harvey rat sarcoma viral oncogene homolog
HS2ST1	heparan sulfate 2-O-sulfotransferase 1
HTR1E	5-hydroxytryptamine (serotonin) receptor 1E
HTR4	5-hydroxytryptamine (serotonin) receptor 4
HYOU1	hypoxia up-regulated 1
ICMT	isoprenylcysteine carboxyl methyltransferase
ICOS	inducible T-cell co-stimulator
IDH2	isocitrate dehydrogenase 2 (NADP+), mitochondrial
IFIT5	interferon-induced protein with tetratricopeptide repeats 5
IFRD1	interferon-related developmental regulator 1
IGDCC3	immunoglobulin superfamily, DCC subclass, member 3
IGDCC4	immunoglobulin superfamily, DCC subclass, member 4
IGF1	insulin-like growth factor 1 (somatomedin C)
IGF1R	insulin-like growth factor 1 receptor
IGF2BP1	insulin-like growth factor 2 mRNA binding protein 1
IGF2BP2	insulin-like growth factor 2 mRNA binding protein 2
IGF2BP3	insulin-like growth factor 2 mRNA binding protein 3
IGLON5	IgLON family member 5
IGSF1	immunoglobulin superfamily, member 1
IKBKAP	inhibitor of kappa light polypeptide gene enhancer in B-cells, kinase complex-associated protein
IKBKE	inhibitor of kappa light polypeptide gene enhancer in B-cells, kinase epsilon
IKZF2	IKAROS family zinc finger 2 (Helios)
IL10	interleukin 10
IL13	interleukin 13
IL6	interleukin 6 (interferon, beta 2)
IL6R	interleukin 6 receptor
IMPG2	interphotoreceptor matrix proteoglycan 2
INO80D	INO80 complex subunit D
INPP5A	inositol polyphosphate-5-phosphatase, 40kDa
INSR	insulin receptor
INTS2	integrator complex subunit 2
IPO4	importin 4
IPO9	importin 9
IQCB1	IQ motif containing B1
IRGQ	immunity-related GTPase family, Q
IRS2	insulin receptor substrate 2
ISLR	immunoglobulin superfamily containing leucine-rich repeat
ITGA11	integrin, alpha 11
ITGB3	integrin, beta 3 (platelet glycoprotein IIIa, antigen CD61)
ITGB8	integrin, beta 8
KATNAL1	katanin p60 subunit A-like 1
KCMF1	potassium channel modulatory factor 1
KCNA6	potassium voltage-gated channel, shaker-related subfamily, member 6
KCNC1	potassium voltage-gated channel, Shaw-related subfamily, member 1
KCNC4	potassium voltage-gated channel, Shaw-related subfamily, member 4
KCNJ11	potassium inwardly-rectifying channel, subfamily J, member 11
KCNJ16	potassium inwardly-rectifying channel, subfamily J, member 16
KCNQ4	potassium voltage-gated channel, KQT-like subfamily, member 4
KCTD10	potassium channel tetramerisation domain containing 10
KCTD16	potassium channel tetramerisation domain containing 16
KCTD17	potassium channel tetramerisation domain containing 17
KCTD21	potassium channel tetramerisation domain containing 21
KHNYN	KIAA0323
KIAA0895L	KIAA0895-like
KIAA1147	KIAA1147
KIAA1244	KIAA1244
KIAA1429	KIAA1429
KIAA1467	KIAA1467
KIAA1549	KIAA1549
KIAA2022	KIAA2022
KIF1B	kinesin family member 1B
KIF21B	kinesin family member 21B
KIFC2	kinesin family member C2
KLF8	Kruppel-like factor 8
KLF9	Kruppel-like factor 9
KLHDC8B	kelch domain containing 8B
KLHL23	kelch-like 23 (Drosophila)
KLHL24	kelch-like 24 (Drosophila)
KLHL31	kelch-like 31 (Drosophila)
KLHL6	kelch-like 6 (Drosophila)
KLK10	kallikrein-related peptidase 10
KPNA1	karyopherin alpha 1 (importin alpha 5)
KPNA4	karyopherin alpha 4 (importin alpha 3)
KRAS	v-Ki-ras2 Kirsten rat sarcoma viral oncogene homolog
KREMEN1	kringle containing transmembrane protein 1
KRT19	keratin 19
L2HGDH	L-2-hydroxyglutarate dehydrogenase
LAMP2	lysosomal-associated membrane protein 2
LBH	limb bud and heart development homolog (mouse)
LBR	lamin B receptor
LCOR	ligand dependent nuclear receptor corepressor
LCORL	ligand dependent nuclear receptor corepressor-like
LDB3	LIM domain binding 3
LEPROTL1	leptin receptor overlapping transcript-like 1
LGR4	leucine-rich repeat-containing G protein-coupled receptor 4
LHCGR	luteinizing hormone/choriogonadotropin receptor
LIMD1	LIM domains containing 1
LIMD2	LIM domain containing 2
LIMK2	LIM domain kinase 2
LIN28A	lin-28 homolog (C. elegans)
LIN28B	lin-28 homolog B (C. elegans)
LINGO1	leucine rich repeat and Ig domain containing 1
LIPH	lipase, member H
LIPT2	lipoyl(octanoyl) transferase
LMLN	leishmanolysin-like (metallopeptidase M8 family)
LMX1A	LIM homeobox transcription factor 1, alpha
LOR	loricrin
LOXL3	lysyl oxidase-like 3
LOXL4	lysyl oxidase-like 4
LPGAT1	lysophosphatidylglycerol acyltransferase 1
LRFN4	leucine rich repeat and fibronectin type III domain containing 4
LRIG1	leucine-rich repeats and immunoglobulin-like domains 1
LRIG2	leucine-rich repeats and immunoglobulin-like domains 2
LRIG3	leucine-rich repeats and immunoglobulin-like domains 3
LRRC10B	leucine rich repeat containing 10-like
LRRC20	leucine rich repeat containing 20
LRRC8B	leucine rich repeat containing 8 family, member B
LSM11	LSM11, U7 small nuclear RNA associated
LUC7L3	cisplatin resistance-associated overexpressed protein
LY75	CD302 molecule; lymphocyte antigen 75
MAP3K1	mitogen-activated protein kinase kinase kinase 1
MAP3K2	mitogen-activated protein kinase kinase kinase 2
MAP3K3	mitogen-activated protein kinase kinase kinase 3
MAP4K3	mitogen-activated protein kinase kinase kinase kinase 3
MAP4K4	mitogen-activated protein kinase kinase kinase kinase 4
MAPK11	mitogen-activated protein kinase 11
MAPK1IP1L	mitogen-activated protein kinase 1 interacting protein 1-like
MAPK6	mitogen-activated protein kinase 6
MAPK9	mitogen-activated protein kinase 9
2009-03-01	membrane-associated ring finger (C3HC4) 9
MARS2	methionyl-tRNA synthetase 2, mitochondrial
MASP1	mannan-binding lectin serine peptidase 1 (C4/C2 activating component of Ra-reactive factor)
MBD2	methyl-CpG binding domain protein 2
MBTPS2	membrane-bound transcription factor peptidase, site 2
MDFI	MyoD family inhibitor
MDM4	Mdm4 p53 binding protein homolog (mouse)
MED28	mediator complex subunit 28
MED6	mediator complex subunit 6
MED8	mediator complex subunit 8
MEF2C	myocyte enhancer factor 2C
MEF2D	myocyte enhancer factor 2D
MEGF11	multiple EGF-like-domains 11
MEIS2	Meis homeobox 2
MEIS3	Meis homeobox 3; Meis homeobox 3 pseudogene 2
MESDC1	mesoderm development candidate 1
MEX3A	mex-3 homolog A (C. elegans)
MFAP3L	microfibrillar-associated protein 3-like
MFSD4	major facilitator superfamily domain containing 4
MFSD8	major facilitator superfamily domain containing 8
MGA	MAX gene associated
MGAT3	mannosyl (beta-1,4-)-glycoprotein beta-1,4-N-acetylglucosaminyltransferase
MGAT4A	mannosyl (alpha-1,3-)-glycoprotein beta-1,4-N-acetylglucosaminyltransferase, isozyme A
MGLL	monoglyceride lipase
MIB1	mindbomb homolog 1 (Drosophila)
MICAL3	microtubule associated monoxygenase, calponin and LIM domain containing 3
MLL2	myeloid/lymphoid or mixed-lineage leukemia 2
MLLT1	myeloid/lymphoid or mixed-lineage leukemia (trithorax homolog, Drosophila); translocated to, 1
MLLT10	myeloid/lymphoid or mixed-lineage leukemia (trithorax homolog, Drosophila); translocated to, 10
MLLT4	similar to Afadin (Protein AF-6); myeloid/lymphoid or mixed-lineage leukemia (trithorax homolog, Drosophila); translocated to, 4
MLXIP	MLX interacting protein
MMP11	matrix metallopeptidase 11 (stromelysin 3)
MNT	MAX binding protein
MON2	MON2 homolog (S. cerevisiae)
MRM1	mitochondrial rRNA methyltransferase 1 homolog (S. cerevisiae)
MRPS24	mitochondrial ribosomal protein S24
MRPS33	mitochondrial ribosomal protein S33
MRS2	MRS2 magnesium homeostasis factor homolog (S. cerevisiae)
MSR1	macrophage scavenger receptor 1
MTDH	metadherin
MTMR12	myotubularin related protein 12
MTMR3	myotubularin related protein 3
MTPN	myotrophin; leucine zipper protein 6
MTRR	5-methyltetrahydrofolate-homocysteine methyltransferase reductase
MTUS1	mitochondrial tumor suppressor 1
MXD1	MAX dimerization protein 1
MYC	v-myc myelocytomatosis viral oncogene homolog (avian)
MYCBP	c-myc binding protein
MYCL1	v-myc myelocytomatosis viral oncogene homolog 1, lung carcinoma derived (avian)
MYCN	v-myc myelocytomatosis viral related oncogene, neuroblastoma derived (avian)
MYO1F	myosin IF
MYO1H	myosin IH
MYO5B	similar to acetyl-Coenzyme A acyltransferase 2 (mitochondrial 3-oxoacyl-Coenzyme A thiolase); similar to KIAA1119 protein; myosin VB
MYRIP	myosin VIIA and Rab interacting protein
NAA30	N-acetyltransferase 12 (GCN5-related, putative)
NAP1L1	nucleosome assembly protein 1-like 1
NAPEPLD	N-acyl phosphatidylethanolamine phospholipase D
NAT8L	N-acetyltransferase 8-like (GCN5-related, putative)
NCOA1	nuclear receptor coactivator 1
NCOA3	nuclear receptor coactivator 3
NCOR1	nuclear receptor co-repressor 1
NDST2	N-deacetylase/N-sulfotransferase (heparan glucosaminyl) 2
NDST3	N-deacetylase/N-sulfotransferase (heparan glucosaminyl) 3
NDUFA4	NADH dehydrogenase (ubiquinone) 1 alpha subcomplex, 4, 9kDa
NEDD4	neural precursor cell expressed, developmentally down-regulated 4
NEDD4L	neural precursor cell expressed, developmentally down-regulated 4-like
NEFM	neurofilament, medium polypeptide
NEK3	NIMA (never in mitosis gene a)-related kinase 3
NF2	neurofibromin 2 (merlin)
NGF	nerve growth factor (beta polypeptide)
NHLRC2	NHL repeat containing 2
NHLRC3	NHL repeat containing 3
NID2	nidogen 2 (osteonidogen)
NIPA1	non imprinted in Prader-Willi/Angelman syndrome 1
NIPAL4	NIPA-like domain containing 4
NKD1	naked cuticle homolog 1 (Drosophila)
NKIRAS2	NFKB inhibitor interacting Ras-like 2
NLK	nemo-like kinase
NLN	neurolysin (metallopeptidase M3 family)
NME4	non-metastatic cells 4, protein expressed in
NME6	non-metastatic cells 6, protein expressed in (nucleoside-diphosphate kinase)
NMNAT2	nicotinamide nucleotide adenylyltransferase 2
NNT	nicotinamide nucleotide transhydrogenase
NOS1	nitric oxide synthase 1 (neuronal)
NOVA1	neuro-oncological ventral antigen 1
NPEPL1	aminopeptidase-like 1
NPHP3	nephronophthisis 3 (adolescent); acyl-Coenzyme A dehydrogenase family, member 11
NRARP	NOTCH-regulated ankyrin repeat protein
NRAS	neuroblastoma RAS viral (v-ras) oncogene homolog
NRK	Nik related kinase
NRTN	neurturin
NSD1	nuclear receptor binding SET domain protein 1
NTN1	netrin 1
NTRK3	neurotrophic tyrosine kinase, receptor, type 3
NUMBL	numb homolog (Drosophila)-like
NUP98	nucleoporin 98kDa
NXN	nucleoredoxin
NXT2	nuclear transport factor 2-like export factor 2
NYNRIN	KIAA1305
OLFM4	olfactomedin 4
OLR1	oxidized low density lipoprotein (lectin-like) receptor 1
ONECUT2	one cut homeobox 2
OPA3	optic atrophy 3 (autosomal recessive, with chorea and spastic paraplegia)
OPRM1	opioid receptor, mu 1
OSBPL3	oxysterol binding protein-like 3
OSMR	oncostatin M receptor
OTUB2	OTU domain, ubiquitin aldehyde binding 2
OTUD3	OTU domain containing 3
P2RX1	purinergic receptor P2X, ligand-gated ion channel, 1
PACS2	phosphofurin acidic cluster sorting protein 2
PAG1	phosphoprotein associated with glycosphingolipid microdomains 1
PAK1	p21 protein (Cdc42/Rac)-activated kinase 1
PALM3	Paralemmin-3
PANX2	pannexin 2
PAPPA	PAPPA antisense RNA (non-protein coding); pregnancy-associated plasma protein A, pappalysin 1
PARD6B	par-6 partitioning defective 6 homolog beta (C. elegans)
PARM1	DKFZP564O0823 protein
PARP8	poly (ADP-ribose) polymerase family, member 8
PARS2	prolyl-tRNA synthetase 2, mitochondrial (putative)
PBX1	pre-B-cell leukemia homeobox 1
PBX2	pre-B-cell leukemia homeobox 2
PBX3	pre-B-cell leukemia homeobox 3
PCDH19	protocadherin 19
PCGF3	polycomb group ring finger 3
PCYT1B	phosphate cytidylyltransferase 1, choline, beta
PDE12	phosphodiesterase 12
PDGFB	platelet-derived growth factor beta polypeptide (simian sarcoma viral (v-sis) oncogene homolog)
PDP2	pyruvate dehyrogenase phosphatase catalytic subunit 2
PDPR	pyruvate dehydrogenase phosphatase regulatory subunit
PEG10	paternally expressed 10
PEX11B	peroxisomal biogenesis factor 11 beta
PGM2L1	phosphoglucomutase 2-like 1
PGRMC1	progesterone receptor membrane component 1
PHACTR2	phosphatase and actin regulator 2
PHC3	polyhomeotic homolog 3 (Drosophila)
PHF8	PHD finger protein 8
PHOSPHO2	phosphatase, orphan 2
PIGA	phosphatidylinositol glycan anchor biosynthesis, class A
PIK3IP1	phosphoinositide-3-kinase interacting protein 1
PITPNM3	PITPNM family member 3
PKIA	protein kinase (cAMP-dependent, catalytic) inhibitor alpha
PLA2G15	phospholipase A2, group XV
PLA2G3	phospholipase A2, group III
PLAGL2	pleiomorphic adenoma gene-like 2; similar to pleiomorphic adenoma gene-like 2
PLCXD3	phosphatidylinositol-specific phospholipase C, X domain containing 3
PLD3	phospholipase D family, member 3
PLD5	phospholipase D family, member 5
PLEKHA8	pleckstrin homology domain containing, family A (phosphoinositide binding specific) member 8
PLEKHG6	pleckstrin homology domain containing, family G (with RhoGef domain) member 6
PLEKHG7	pleckstrin homology domain containing, family G (with RhoGef domain) member 7
PLEKHH1	pleckstrin homology domain containing, family H (with MyTH4 domain) member 1
PLEKHO1	pleckstrin homology domain containing, family O member 1
PLXNA4	plexin A4
PLXNC1	plexin C1
PLXND1	plexin D1
PM20D2	peptidase M20 domain containing 2
PMAIP1	phorbol-12-myristate-13-acetate-induced protein 1
PNKD	paroxysmal nonkinesigenic dyskinesia
POC1B	WD repeat domain 51B
POGZ	pogo transposable element with ZNF domain
POLD2	polymerase (DNA directed), delta 2, regulatory subunit 50kDa
POLL	polymerase (DNA directed), lambda
POLR2C	polymerase (RNA) II (DNA directed) polypeptide C, 33kDa
POLR2D	polymerase (RNA) II (DNA directed) polypeptide D
POLR3D	polymerase (RNA) III (DNA directed) polypeptide D, 44kDa
POM121	POM121 membrane glycoprotein (rat)
POM121C	POM121 membrane glycoprotein C; POM121 membrane glycoprotein B (pseudogene)
POU2F1	POU class 2 homeobox 1
POU2F2	POU class 2 homeobox 2
PPAPDC1B	phosphatidic acid phosphatase type 2 domain containing 1B
PPAPDC2	phosphatidic acid phosphatase type 2 domain containing 2
PPARA	peroxisome proliferator-activated receptor alpha
PPARGC1A	peroxisome proliferator-activated receptor gamma, coactivator 1 alpha
PPARGC1B	peroxisome proliferator-activated receptor gamma, coactivator 1 beta
PPP1R15B	protein phosphatase 1, regulatory (inhibitor) subunit 15B
PPP1R16B	protein phosphatase 1, regulatory (inhibitor) subunit 16B
PPP1R7	protein phosphatase 1, regulatory (inhibitor) subunit 7
PPP2R2A	protein phosphatase 2 (formerly 2A), regulatory subunit B, alpha isoform
PPT2	palmitoyl-protein thioesterase 2
PPTC7	PTC7 protein phosphatase homolog (S. cerevisiae)
PQLC2	PQ loop repeat containing 2
PRDM1	PR domain containing 1, with ZNF domain
PRDM2	PR domain containing 2, with ZNF domain
PRIM1	primase, DNA, polypeptide 1 (49kDa)
PRKAA2	protein kinase, AMP-activated, alpha 2 catalytic subunit
PRKAB2	protein kinase, AMP-activated, beta 2 non-catalytic subunit
PRPF38B	PRP38 pre-mRNA processing factor 38 (yeast) domain containing B
PRR18	proline rich 18
PRR23A	UPF0572 protein ENSP00000372650; hypothetical protein LOC389151
PRRX1	paired related homeobox 1
PRSS22	protease, serine, 22
PRTG	protogenin homolog (Gallus gallus)
PSORS1C2	psoriasis susceptibility 1 candidate 2
PTAFR	platelet-activating factor receptor
PTAR1	protein prenyltransferase alpha subunit repeat containing 1
PTGS2	prostaglandin-endoperoxide synthase 2 (prostaglandin G/H synthase and cyclooxygenase)
PTP4A2	protein tyrosine phosphatase type IVA, member 2
PTPRD	protein tyrosine phosphatase, receptor type, D
PTPRO	protein tyrosine phosphatase, receptor type, O
PTPRU	protein tyrosine phosphatase, receptor type, U
PURB	purine-rich element binding protein B
PXDN	peroxidasin homolog (Drosophila)
PXT1	peroxisomal, testis specific 1
PYGO2	pygopus homolog 2 (Drosophila)
QARS	glutaminyl-tRNA synthetase
RAB11FIP4	RAB11 family interacting protein 4 (class II)
RAB15	RAB15, member RAS onocogene family
RAB22A	RAB22A, member RAS oncogene family
RAB3GAP2	RAB3 GTPase activating protein subunit 2 (non-catalytic)
RAB40C	RAB40C, member RAS oncogene family
RAB8B	RAB8B, member RAS oncogene family
RABGAP1L	RAB GTPase activating protein 1-like
RAG1	recombination activating gene 1
RALB	v-ral simian leukemia viral oncogene homolog B (ras related; GTP binding protein)
RALGPS1	Ral GEF with PH domain and SH3 binding motif 1
RANBP2	RAN binding protein 2
RASGRP1	RAS guanyl releasing protein 1 (calcium and DAG-regulated)
RASL10B	RAS-like, family 10, member B
RB1	retinoblastoma 1
RBM19	RNA binding motif protein 19
RBM38	RNA binding motif protein 38
RBMS1	RNA binding motif, single stranded interacting protein 1
RBMS2	RNA binding motif, single stranded interacting protein 2; RNA binding motif, single stranded interacting protein 2 pseudogene
RCN1	reticulocalbin 1, EF-hand calcium binding domain
RDH10	retinol dehydrogenase 10 (all-trans)
RDX	radixin
RFX6	regulatory factor X, 6
RGAG1	retrotransposon gag domain containing 1
RGS16	regulator of G-protein signaling 16
RGS6	regulator of G-protein signaling 6
RHOB	ras homolog gene family, member B
RHOG	ras homolog gene family, member G (rho G)
RICTOR	RPTOR independent companion of MTOR, complex 2
RIMKLA	ribosomal modification protein rimK-like family member A
RIMS3	regulating synaptic membrane exocytosis 3
RIOK3	RIO kinase 3 (yeast)
RNF165	ring finger protein 165
RNF170	ring finger protein 170
RNF20	ring finger protein 20
RNF38	ring finger protein 38
RNF44	ring finger protein 44
RNF5	ring finger protein 5; ring finger protein 5 pseudogene 1
RNF7	ring finger protein 7
RNF8	ring finger protein 8
RNMT	RNA (guanine-7-) methyltransferase
RORC	RAR-related orphan receptor C
RPL36A	ribosomal protein L36a pseudogene 51; ribosomal protein L36a pseudogene 37; ribosomal protein L36a pseudogene 49; heterogeneous nuclear ribonucleoprotein H2 (H'); ribosomal protein L36a
RPP38	ribonuclease P/MRP 38kDa subunit
RPS6KA3	ribosomal protein S6 kinase, 90kDa, polypeptide 3
RPUSD3	RNA pseudouridylate synthase domain containing 3
RRAGD	Ras-related GTP binding D
RRM2	ribonucleotide reductase M2 polypeptide
RRP1B	ribosomal RNA processing 1 homolog B (S. cerevisiae)
RRP8	ribosomal RNA processing 8, methyltransferase, homolog (yeast)
RSPO2	R-spondin 2 homolog (Xenopus laevis)
RTKN	rhotekin
RUFY2	RUN and FYVE domain containing 2
RUFY3	RUN and FYVE domain containing 3
RUNX1T1	runt-related transcription factor 1; translocated to, 1 (cyclin D-related)
S100A8	S100 calcium binding protein A8
SAMD12	sterile alpha motif domain containing 12
SAP30L	SAP30-like
SBK1	SH3-binding domain kinase 1
SBNO1	strawberry notch homolog 1 (Drosophila)
SCARA3	scavenger receptor class A, member 3
SCD	stearoyl-CoA desaturase (delta-9-desaturase)
SCN11A	sodium channel, voltage-gated, type XI, alpha subunit
SCN4B	sodium channel, voltage-gated, type IV, beta
SCN5A	sodium channel, voltage-gated, type V, alpha subunit
SCRT2	scratch homolog 2, zinc finger protein (Drosophila)
SCUBE3	signal peptide, CUB domain, EGF-like 3
SCYL1	SCY1-like 1 (S. cerevisiae)
SCYL3	SCY1-like 3 (S. cerevisiae)
SDK1	sidekick homolog 1, cell adhesion molecule (chicken); hypothetical LOC730351
SEC14L1	SEC14-like 1 (S. cerevisiae); SEC14-like 1 pseudogene
SEC14L5	SEC14-like 5 (S. cerevisiae)
SEC24C	SEC24 family, member C (S. cerevisiae)
SEC31B	SEC31 homolog B (S. cerevisiae)
SECISBP2L	SECIS binding protein 2-like
SEMA3F	sema domain, immunoglobulin domain (Ig), short basic domain, secreted, (semaphorin) 3F
SEMA4C	sema domain, immunoglobulin domain (Ig), transmembrane domain (TM) and short cytoplasmic domain, (semaphorin) 4C
SEMA4F	sema domain, immunoglobulin domain (Ig), transmembrane domain (TM) and short cytoplasmic domain, (semaphorin) 4F
SEMA4G	sema domain, immunoglobulin domain (Ig), transmembrane domain (TM) and short cytoplasmic domain, (semaphorin) 4G
SENP2	SUMO1/sentrin/SMT3 specific peptidase 2
SENP5	SUMO1/sentrin specific peptidase 5
2003-09-01	septin 3
SERF2	chromosome 15 open reading frame 63; small EDRK-rich factor 2
SESTD1	SEC14 and spectrin domains 1
SFMBT1	Scm-like with four mbt domains 1
SFT2D3	SFT2 domain containing 3
SGCD	sarcoglycan, delta (35kDa dystrophin-associated glycoprotein)
SH2B3	SH2B adaptor protein 3
SH3RF3	SH3 domain containing ring finger 3
SIGLEC14	sialic acid binding Ig-like lectin 14
SIGMAR1	sigma non-opioid intracellular receptor 1
SIM2	single-minded homolog 2 (Drosophila)
SLAMF6	SLAM family member 6
SLC10A7	solute carrier family 10 (sodium/bile acid cotransporter family), member 7
SLC12A9	solute carrier family 12 (potassium/chloride transporters), member 9
SLC16A10	solute carrier family 16, member 10 (aromatic amino acid transporter)
SLC16A14	solute carrier family 16, member 14 (monocarboxylic acid transporter 14)
SLC16A9	solute carrier family 16, member 9 (monocarboxylic acid transporter 9)
SLC1A4	solute carrier family 1 (glutamate/neutral amino acid transporter), member 4
SLC20A1	solute carrier family 20 (phosphate transporter), member 1
SLC22A23	solute carrier family 22, member 23
SLC25A1	solute carrier family 25 (mitochondrial carrier; citrate transporter), member 1
SLC25A13	solute carrier family 25, member 13 (citrin)
SLC25A18	solute carrier family 25 (mitochondrial carrier), member 18
SLC25A24	solute carrier family 25 (mitochondrial carrier; phosphate carrier), member 24
SLC25A27	solute carrier family 25, member 27
SLC25A32	solute carrier family 25, member 32
SLC25A4	solute carrier family 25 (mitochondrial carrier; adenine nucleotide translocator), member 4
SLC2A12	solute carrier family 2 (facilitated glucose transporter), member 12
SLC30A4	solute carrier family 30 (zinc transporter), member 4
SLC30A6	solute carrier family 30 (zinc transporter), member 6
SLC30A7	solute carrier family 30 (zinc transporter), member 7
SLC31A1	solute carrier family 31 (copper transporters), member 1
SLC31A2	solute carrier family 31 (copper transporters), member 2
SLC35D2	solute carrier family 35, member D2
SLC37A4	solute carrier family 37 (glucose-6-phosphate transporter), member 4
SLC38A1	solute carrier family 38, member 1
SLC38A9	solute carrier family 38, member 9
SLC45A4	solute carrier family 45, member 4
SLC46A3	solute carrier family 46, member 3
SLC4A4	solute carrier family 4, sodium bicarbonate cotransporter, member 4
SLC4A7	solute carrier family 4, sodium bicarbonate cotransporter, member 7
SLC5A6	solute carrier family 5 (sodium-dependent vitamin transporter), member 6
SLC5A9	solute carrier family 5 (sodium/glucose cotransporter), member 9
SLC6A1	solute carrier family 6 (neurotransmitter transporter, GABA), member 1
SLC6A15	solute carrier family 6 (neutral amino acid transporter), member 15
SLC7A14	solute carrier family 7 (cationic amino acid transporter, y+ system), member 14
SLC8A2	solute carrier family 8 (sodium/calcium exchanger), member 2
SLC9A9	solute carrier family 9 (sodium/hydrogen exchanger), member 9
SLCO5A1	solute carrier organic anion transporter family, member 5A1
SMAD2	SMAD family member 2
SMAP2	small ArfGAP2
SMARCAD1	SWI/SNF-related, matrix-associated actin-dependent regulator of chromatin, subfamily a, containing DEAD/H box 1
SMARCC1	SWI/SNF related, matrix associated, actin dependent regulator of chromatin, subfamily c, member 1
SMC1A	structural maintenance of chromosomes 1A
SMCR7L	Smith-Magenis syndrome chromosome region, candidate 7-like
SMCR8	Smith-Magenis syndrome chromosome region, candidate 8
SMOX	spermine oxidase
SMUG1	single-strand-selective monofunctional uracil-DNA glycosylase 1
SNAI3	snail homolog 3 (Drosophila)
SNAP23	synaptosomal-associated protein, 23kDa
SNN	stannin
SNX1	sorting nexin 1
SNX16	sorting nexin 16
SNX30	sorting nexin family member 30
SNX6	sorting nexin 6
SOCS4	suppressor of cytokine signaling 4
SOCS7	suppressor of cytokine signaling 7
SOST	sclerosteosis
SOX13	SRY (sex determining region Y)-box 13
SOX6	SRY (sex determining region Y)-box 6
SP8	Sp8 transcription factor
SPATA13	spermatogenesis associated 13
SPATA2	spermatogenesis associated 2
SPCS3	signal peptidase complex subunit 3 homolog (S. cerevisiae)
SPEG	SPEG complex locus
SPIRE1	spire homolog 1 (Drosophila)
SPRYD4	SPRY domain containing 4
SPTBN4	spectrin, beta, non-erythrocytic 4
SRD5A3	steroid 5 alpha-reductase 3
SRGAP1	SLIT-ROBO Rho GTPase activating protein 1
SRGAP3	SLIT-ROBO Rho GTPase activating protein 3
SSH1	slingshot homolog 1 (Drosophila)
ST3GAL1	ST3 beta-galactoside alpha-2,3-sialyltransferase 1
ST8SIA1	ST8 alpha-N-acetyl-neuraminide alpha-2,8-sialyltransferase 1
STAB2	stabilin 2
STARD13	StAR-related lipid transfer (START) domain containing 13
STARD3NL	STARD3 N-terminal like
STARD9	StAR-related lipid transfer (START) domain containing 9
STEAP3	STEAP family member 3
STK24	serine/threonine kinase 24 (STE20 homolog, yeast)
STK40	serine/threonine kinase 40
STRBP	spermatid perinuclear RNA binding protein
STRN	striatin, calmodulin binding protein
STX17	syntaxin 17
STX3	syntaxin 3
STXBP5	syntaxin binding protein 5 (tomosyn)
STYX	serine/threonine/tyrosine interacting protein
SUB1	SUB1 homolog (S. cerevisiae)
SUCLG2	similar to sucb; succinate-CoA ligase, GDP-forming, beta subunit
SULF1	sulfatase 1
SULF2	sulfatase 2
SURF4	surfeit 4
SYNC	syncoilin, intermediate filament protein
SYNCRIP	synaptotagmin binding, cytoplasmic RNA interacting protein
SYNJ2BP	synaptojanin 2 binding protein
SYPL1	synaptophysin-like 1
SYT1	synaptotagmin I
SYT11	synaptotagmin XI
SYT2	synaptotagmin II
SYT7	synaptotagmin XVII; synaptotagmin VII
TAB2	mitogen-activated protein kinase kinase kinase 7 interacting protein 2
TAF9B	TAF9B RNA polymerase II, TATA box binding protein (TBP)-associated factor, 31kDa
TAGLN	transgelin
TAOK1	TAO kinase 1
TARBP2	TAR (HIV-1) RNA binding protein 2
TBKBP1	TBK1 binding protein 1
TBX5	T-box 5
TEAD3	TEA domain family member 3
TECPR2	tectonin beta-propeller repeat containing 2
TET2	tet oncogene family member 2
TET3	tet oncogene family member 3
TEX261	testis expressed 261
TGDS	TDP-glucose 4,6-dehydratase
TGFBR1	transforming growth factor, beta receptor 1
TGFBR3	transforming growth factor, beta receptor III
THAP9	THAP domain containing 9
THBS1	thrombospondin 1
THOC2	THO complex 2
THRSP	thyroid hormone responsive (SPOT14 homolog, rat)
TIA1	TIA1 cytotoxic granule-associated RNA binding protein
TIMM17B	translocase of inner mitochondrial membrane 17 homolog B (yeast)
TLR4	toll-like receptor 4
TMC7	transmembrane channel-like 7
TMED5	transmembrane emp24 protein transport domain containing 5
TMEM110	transmembrane protein 110; musculoskeletal, embryonic nuclear protein 1
TMEM135	transmembrane protein 135
TMEM143	transmembrane protein 143
TMEM194A	transmembrane protein 194A
TMEM2	transmembrane protein 2
TMEM26	transmembrane protein 26
TMEM41A	transmembrane protein 41A
TMEM65	transmembrane protein 65
TMOD2	tropomodulin 2 (neuronal)
TMPO	thymopoietin
TMPPE	transmembrane protein with metallophosphoesterase domain
TMPRSS2	transmembrane protease, serine 2
TMTC3	transmembrane and tetratricopeptide repeat containing 3
TNFAIP3	tumor necrosis factor, alpha-induced protein 3
TNFRSF1B	tumor necrosis factor receptor superfamily, member 1B
TNFSF10	tumor necrosis factor (ligand) superfamily, member 10
TNFSF9	tumor necrosis factor (ligand) superfamily, member 9
TOB2	transducer of ERBB2, 2
TOR1AIP2	torsin A interacting protein 2
TP53	tumor protein p53
TPM2	tropomyosin 2 (beta)
TPP1	tripeptidyl peptidase I
TRABD	TraB domain containing
TRANK1	lupus brain antigen 1
TRAPPC1	trafficking protein particle complex 1
TRHDE	thyrotropin-releasing hormone degrading enzyme
TRIB1	tribbles homolog 1 (Drosophila)
TRIB2	tribbles homolog 2 (Drosophila)
TRIM41	tripartite motif-containing 41
TRIM67	tripartite motif-containing 67
TRIM71	tripartite motif-containing 71
TRIOBP	TRIO and F-actin binding protein
TRMT1	TRM1 tRNA methyltransferase 1 homolog (S. cerevisiae)
TRPM6	transient receptor potential cation channel, subfamily M, member 6
TSC1	tuberous sclerosis 1
TSC22D2	TSC22 domain family, member 2
TSPAN18	tetraspanin 18
TSPAN2	tetraspanin 2
TSPYL5	TSPY-like 5
TTC31	tetratricopeptide repeat domain 31
TTC39C	tetratricopeptide repeat domain 39C
TTC9C	tetratricopeptide repeat domain 9C
TTL	tubulin tyrosine ligase
TTLL4	tubulin tyrosine ligase-like family, member 4
TTLL6	tubulin tyrosine ligase-like family, member 6
TUSC2	tumor suppressor candidate 2
TXLNA	taxilin alpha
TYMS	thymidylate synthetase
UBE2G2	ubiquitin-conjugating enzyme E2G 2 (UBC7 homolog, yeast)
UBFD1	ubiquitin family domain containing 1
UBN2	ubinuclein 2
UBXN4	UBX domain protein 4
UCHL5	ubiquitin carboxyl-terminal hydrolase L5
UFM1	ubiquitin-fold modifier 1
UGGT1	UDP-glucose ceramide glucosyltransferase-like 1
UGT8	UDP glycosyltransferase 8
UHRF1	ubiquitin-like with PHD and ring finger domains 1
UHRF1BP1	UHRF1 binding protein 1
UHRF2	ubiquitin-like with PHD and ring finger domains 2
ULK2	unc-51-like kinase 2 (C. elegans)
UNC5A	unc-5 homolog A (C. elegans)
USP12	ubiquitin specific peptidase 12
USP20	ubiquitin specific peptidase 20
USP21	ubiquitin specific peptidase 21
USP24	ubiquitin specific peptidase 24
USP32	similar to TBC1 domain family, member 3; ubiquitin specific peptidase 32
USP38	ubiquitin specific peptidase 38
USP44	ubiquitin specific peptidase 44
USP47	ubiquitin specific peptidase 47
USP6	ubiquitin specific peptidase 6 (Tre-2 oncogene)
UTP15	UTP15, U3 small nucleolar ribonucleoprotein, homolog (S. cerevisiae)
UTRN	utrophin
VANGL2	vang-like 2 (van gogh, Drosophila)
VASH2	vasohibin 2
VAV3	vav 3 guanine nucleotide exchange factor
VCPIP1	valosin containing protein (p97)/p47 complex interacting protein 1
VGLL3	vestigial like 3 (Drosophila)
VIM	vimentin
VPS26B	vacuolar protein sorting 26 homolog B (S. pombe)
VPS39	vacuolar protein sorting 39 homolog (S. cerevisiae)
VSNL1	visinin-like 1
WARS2	tryptophanyl tRNA synthetase 2, mitochondrial
WASL	Wiskott-Aldrich syndrome-like
WDR37	WD repeat domain 37
WIPI2	WD repeat domain, phosphoinositide interacting 2
WNK3	WNK lysine deficient protein kinase 3
WNT1	wingless-type MMTV integration site family, member 1
XK	X-linked Kx blood group (McLeod syndrome)
XKR8	XK, Kell blood group complex subunit-related family, member 8
XRN1	5'-3' exoribonuclease 1
XYLT1	xylosyltransferase I
YAF2	YY1 associated factor 2
YIPF1	Yip1 domain family, member 1
YOD1	YOD1 OTU deubiquinating enzyme 1 homolog (S. cerevisiae)
YPEL2	yippee-like 2 (Drosophila)
YTHDF3	YTH domain family, member 3
ZBP1	Z-DNA binding protein 1
ZBTB10	zinc finger and BTB domain containing 10
ZBTB39	zinc finger and BTB domain containing 39
ZBTB5	zinc finger and BTB domain containing 5
ZC3H3	zinc finger CCCH-type containing 3
ZCCHC3	zinc finger, CCHC domain containing 3
ZCCHC9	zinc finger, CCHC domain containing 9
ZFYVE16	zinc finger, FYVE domain containing 16
ZFYVE26	zinc finger, FYVE domain containing 26
ZKSCAN5	zinc finger with KRAB and SCAN domains 5
ZMAT3	zinc finger, matrin type 3
ZNF197	zinc finger protein 197
ZNF200	zinc finger protein 200
ZNF202	zinc finger protein 202
ZNF215	zinc finger protein 215
ZNF24	zinc finger protein 24
ZNF275	zinc finger protein 275
ZNF280B	zinc finger protein 280B
ZNF282	zinc finger protein 282
ZNF341	zinc finger protein 341
ZNF347	zinc finger protein 347
ZNF354A	zinc finger protein 354A
ZNF362	zinc finger protein 362
ZNF473	zinc finger protein 473
ZNF512B	zinc finger protein 512B
ZNF516	zinc finger protein 516
ZNF566	zinc finger protein 566
ZNF583	zinc finger protein 583
ZNF641	zinc finger protein 641
ZNF644	zinc finger protein 644
ZNF652	zinc finger protein 652
ZNF689	zinc finger protein 689
ZNF697	hypothetical LOC100130667; zinc finger protein 697
ZNF710	zinc finger protein 710
ZNF740	zinc finger protein 740
ZNF784	zinc finger protein 784
ZNF81	zinc finger protein 81
ZNF879	similar to hypothetical protein 9630041N07
ZPLD1	zona pellucida-like domain containing 1
ZSWIM4	zinc finger, SWIM-type containing 4
ZSWIM5	zinc finger, SWIM-type containing 5

## Sheet: bta-miR-23a target genes
bta-miR-23a target genes (1132 highly predicted genes)
Gene Symbol	Gene name
ABCA1	ATP-binding cassette, sub-family A (ABC1), member 1
ABI3BP	ABI family, member 3 (NESH) binding protein
ABL2	v-abl Abelson murine leukemia viral oncogene homolog 2 (arg, Abelson-related gene)
ACSS3	acyl-CoA synthetase short-chain family member 3
ACTN2	actinin, alpha 2
ACVR1C	activin A receptor, type IC
ACVR2B	activin A receptor, type IIB
ADAM19	ADAM metallopeptidase domain 19 (meltrin beta)
ADAMTS5	ADAM metallopeptidase with thrombospondin type 1 motif, 5
ADAMTS6	ADAM metallopeptidase with thrombospondin type 1 motif, 6
ADCY1	adenylate cyclase 1 (brain)
ADNP	activity-dependent neuroprotector homeobox
ADRA2A	adrenergic, alpha-2A-, receptor
ADRA2B	adrenergic, alpha-2B-, receptor
ADRBK1	adrenergic, beta, receptor kinase 1
AEBP2	AE binding protein 2
AFF1	AF4/FMR2 family, member 1
AFF2	AF4/FMR2 family, member 2
AFF3	AF4/FMR2 family, member 3
AGPAT9	1-acylglycerol-3-phosphate O-acyltransferase 9
AHI1	Abelson helper integration site 1
AKAP12	A kinase (PRKA) anchor protein 12
ALDH1A2	aldehyde dehydrogenase 1 family, member A2
ALDH1L2	aldehyde dehydrogenase 1 family, member L2
ALG6	asparagine-linked glycosylation 6, alpha-1,3-glucosyltransferase homolog (S. cerevisiae)
AMBRA1	autophagy/beclin-1 regulator 1
AMMECR1	Alport syndrome, mental retardation, midface hypoplasia and elliptocytosis chromosomal region gene 1
ANKHD1	ankyrin repeat and KH domain containing 1; ANKHD1-EIF4EBP3 readthrough transcript; eukaryotic translation initiation factor 4E binding protein 3
ANKRD17	ankyrin repeat domain 17
ANKRD50	ankyrin repeat domain 50
ANKRD52	ankyrin repeat domain 52
ANO4	anoctamin 4
ANTXR2	anthrax toxin receptor 2
ANXA2	annexin A2 pseudogene 3; annexin A2; annexin A2 pseudogene 1
APAF1	apoptotic peptidase activating factor 1
APOLD1	apolipoprotein L domain containing 1
APPBP2	amyloid beta precursor protein (cytoplasmic tail) binding protein 2
ARHGAP20	Rho GTPase activating protein 20
ARHGAP27	Rho GTPase activating protein 27
ARHGAP5	Rho GTPase activating protein 5
ARHGEF5	Rho guanine nucleotide exchange factor (GEF) 5
ARHGEF6	Rac/Cdc42 guanine nucleotide exchange factor (GEF) 6
ARHGEF7	Rho guanine nucleotide exchange factor (GEF) 7
ARID3B	AT rich interactive domain 3B (BRIGHT-like)
ARL6IP1	ADP-ribosylation factor-like 6 interacting protein 1
ARNT	aryl hydrocarbon receptor nuclear translocator
ARNT2	aryl-hydrocarbon receptor nuclear translocator 2
ARPP19	cAMP-regulated phosphoprotein 19 pseudogene; cAMP-regulated phosphoprotein, 19kDa
ARSB	arylsulfatase B
ASAP1	ArfGAP with SH3 domain, ankyrin repeat and PH domain 1
ASB15	ankyrin repeat and SOCS box-containing 15
ASF1A	ASF1 anti-silencing function 1 homolog A (S. cerevisiae)
ASXL1	additional sex combs like 1 (Drosophila)
ATG12	ATG12 autophagy related 12 homolog (S. cerevisiae)
ATMIN	ATM interactor
ATP11B	ATPase, class VI, type 11B
ATP11C	ATPase, class VI, type 11C
ATP2B4	ATPase, Ca++ transporting, plasma membrane 4
ATP6V1B2	ATPase, H+ transporting, lysosomal 56/58kDa, V1 subunit B2
ATP6V1C1	ATPase, H+ transporting, lysosomal 42kDa, V1 subunit C1
ATP6V1E1	ATPase, H+ transporting, lysosomal 31kDa, V1 subunit E1
ATPBD4	ATP binding domain 4
ATRN	attractin
ATXN1	ataxin 1
ATXN3	ataxin 3
ATXN7	ataxin 7
ATXN7L3	ataxin 7-like 3
AUH	AU RNA binding protein/enoyl-Coenzyme A hydratase
AUTS2	autism susceptibility candidate 2
B3GALT2	UDP-Gal:betaGlcNAc beta 1,3-galactosyltransferase, polypeptide 2
B3GNT1	UDP-GlcNAc:betaGal beta-1,3-N-acetylglucosaminyltransferase 1; UDP-GlcNAc:betaGal beta-1,3-N-acetylglucosaminyltransferase 2
B3GNT5	UDP-GlcNAc:betaGal beta-1,3-N-acetylglucosaminyltransferase 5
BACH2	BTB and CNC homology 1, basic leucine zipper transcription factor 2
BAZ2B	bromodomain adjacent to zinc finger domain, 2B
BBX	bobby sox homolog (Drosophila)
BCL11A	B-cell CLL/lymphoma 11A (zinc finger protein)
BCL2	B-cell CLL/lymphoma 2
BCL9L	B-cell CLL/lymphoma 9-like
BCLAF1	similar to Bcl-2-associated transcription factor 1 (Btf); BCL2-associated transcription factor 1
BET1	hypothetical protein LOC100128542; blocked early in transport 1 homolog (S. cerevisiae)
BICD2	bicaudal D homolog 2 (Drosophila)
BLCAP	bladder cancer associated protein
BLOC1S2	biogenesis of lysosomal organelles complex-1, subunit 2
BMPR1B	bone morphogenetic protein receptor, type IB
BMPR2	bone morphogenetic protein receptor, type II (serine/threonine kinase)
BNC2	basonuclin 2
BNIP2	BCL2/adenovirus E1B 19kDa interacting protein 2
BNIP3L	BCL2/adenovirus E1B 19kDa interacting protein 3-like
BRWD1	bromodomain and WD repeat domain containing 1
BTAF1	BTAF1 RNA polymerase II, B-TFIID transcription factor-associated, 170kDa (Mot1 homolog, S. cerevisiae)
BTBD7	BTB (POZ) domain containing 7
BTLA	B and T lymphocyte associated
C11ORF30	chromosome 11 open reading frame 30
C12ORF23	chromosome 12 open reading frame 23
C12ORF49	chromosome 12 open reading frame 49
C12ORF76	chromosome 12 open reading frame 76
C18ORF54	chromosome 18 open reading frame 54
C1ORF168	chromosome 1 open reading frame 168
C20ORF112	chromosome 20 open reading frame 112
C21ORF33	chromosome 21 open reading frame 33
C2ORF69	chromosome 2 open reading frame 69
C3ORF43	chromosome 3 open reading frame 43
C3ORF52	chromosome 3 open reading frame 52
C5ORF42	chromosome 5 open reading frame 42
C6ORF62	chromosome 6 open reading frame 62
C8ORF58	chromosome 8 open reading frame 58
C9ORF170	chromosome 9 open reading frame 170
C9ORF91	chromosome 9 open reading frame 91
CA2	carbonic anhydrase II
CAB39	calcium binding protein 39
CADM3	cell adhesion molecule 3
CALCR	calcitonin receptor
CALCRL	calcitonin receptor-like
CAMTA1	calmodulin binding transcription activator 1
CAPN6	calpain 6
CAPRIN1	cell cycle associated protein 1
CARD8	caspase recruitment domain family, member 8
CASD1	CAS1 domain containing 1
CASK	calcium/calmodulin-dependent serine protein kinase (MAGUK family)
CASP7	caspase 7, apoptosis-related cysteine peptidase
CBFA2T3	core-binding factor, runt domain, alpha subunit 2; translocated to, 3
CBLL1	Cas-Br-M (murine) ecotropic retroviral transforming sequence-like 1
CBLN1	cerebellin 1 precursor
CBX5	chromobox homolog 5 (HP1 alpha homolog, Drosophila)
CCDC6	coiled-coil domain containing 6
CCDC82	coiled-coil domain containing 82
CCK	cholecystokinin
CCL7	chemokine (C-C motif) ligand 7
CCM2	cerebral cavernous malformation 2
CCND1	cyclin D1
CCNG1	cyclin G1
CCNL2	cyclin L2; chemokine (C-C motif) receptor 6
CCNT2	cyclin T2
CD163	CD163 molecule
CDC23	cell division cycle 23 homolog (S. cerevisiae)
CDC40	cell division cycle 40 homolog (S. cerevisiae)
CDC6	cell division cycle 6 homolog (S. cerevisiae)
CDK17	PCTAIRE protein kinase 2
CDK5R1	cyclin-dependent kinase 5, regulatory subunit 1 (p35)
CDKN2AIPNL	CDKN2A interacting protein N-terminal like
CDS2	CDP-diacylglycerol synthase (phosphatidate cytidylyltransferase) 2
CEBPA	CCAAT/enhancer binding protein (C/EBP), alpha
CELF1	CUG triplet repeat, RNA binding protein 1
CELF2	CUG triplet repeat, RNA binding protein 2
CEP350	centrosomal protein 350kDa
CEP63	centrosomal protein 63kDa
CFDP1	craniofacial development protein 1
CFL2	cofilin 2 (muscle)
CGGBP1	CGG triplet repeat binding protein 1
CHD7	chromodomain helicase DNA binding protein 7
CHL1	cell adhesion molecule with homology to L1CAM (close homolog of L1)
CHST10	carbohydrate sulfotransferase 10
CHST11	carbohydrate (chondroitin 4) sulfotransferase 11
CHST15	carbohydrate (N-acetylgalactosamine 4-sulfate 6-O) sulfotransferase 15
CHST3	carbohydrate (chondroitin 6) sulfotransferase 3
CHST7	carbohydrate (N-acetylglucosamine 6-O) sulfotransferase 7
CHSY3	chondroitin sulfate synthase 3
CHUK	conserved helix-loop-helix ubiquitous kinase
CIB2	calcium and integrin binding family member 2
CKAP4	cytoskeleton-associated protein 4
CLASP2	cytoplasmic linker associated protein 2
CLCN3	chloride channel 3
CLDN12	claudin 12
CLDN14	claudin 14
CLK3	CDC-like kinase 3
CLK4	CDC-like kinase 4
CMIP	c-Maf-inducing protein
CNN2	calponin 2
CNNM1	cyclin M1
CNNM2	cyclin M2
CNOT2	CCR4-NOT transcription complex, subunit 2
CNOT4	CCR4-NOT transcription complex, subunit 4
CNOT6L	CCR4-NOT transcription complex, subunit 6-like
CNR1	cannabinoid receptor 1 (brain)
CNTLN	centlein, centrosomal protein
COG3	component of oligomeric golgi complex 3
COL11A2	collagen, type XI, alpha 2
COL4A1	collagen, type IV, alpha 1
COL4A3BP	collagen, type IV, alpha 3 (Goodpasture antigen) binding protein
COL4A4	collagen, type IV, alpha 4
COX15	COX15 homolog, cytochrome c oxidase assembly protein (yeast)
CPD	carboxypeptidase D
CPEB2	cytoplasmic polyadenylation element binding protein 2
CPEB4	cytoplasmic polyadenylation element binding protein 4
CPM	carboxypeptidase M
CPOX	coproporphyrinogen oxidase
CPSF4	cleavage and polyadenylation specific factor 4, 30kDa
CRBN	cereblon
CREBBP	CREB binding protein
CREBZF	CREB/ATF bZIP transcription factor
CREG2	cellular repressor of E1A-stimulated genes 2
CRISPLD1	cysteine-rich secretory protein LCCL domain containing 1
CRLF3	cytokine receptor-like factor 3
CRTAP	cartilage associated protein
CS	citrate synthase
CSNK1G1	casein kinase 1, gamma 1
CSNK1G3	casein kinase 1, gamma 3
CSNK2A1	casein kinase 2, alpha 1 polypeptide pseudogene; casein kinase 2, alpha 1 polypeptide
CSNK2A2	casein kinase 2, alpha prime polypeptide
CSRNP2	cysteine-serine-rich nuclear protein 2
CTAGE5	CTAGE family, member 5 pseudogene; CTAGE family member; CTAGE family, member 4; CTAGE family, member 5
CTCF	CCCTC-binding factor (zinc finger protein)
CTDSPL	CTD (carboxy-terminal domain, RNA polymerase II, polypeptide A) small phosphatase-like
CTNNBIP1	catenin, beta interacting protein 1
CTR9	Ctr9, Paf1/RNA polymerase II complex component, homolog (S. cerevisiae)
CTSC	cathepsin C
CTTNBP2NL	CTTNBP2 N-terminal like
CUL3	cullin 3
CUX1	cut-like homeobox 1
CXCL12	chemokine (C-X-C motif) ligand 12 (stromal cell-derived factor 1)
CYBRD1	cytochrome b reductase 1
DAB2IP	DAB2 interacting protein
DACH1	dachshund homolog 1 (Drosophila)
DAPK1	death-associated protein kinase 1
DCBLD2	discoidin, CUB and LCCL domain containing 2
DCDC5	doublecortin domain containing 5
DCP2	DCP2 decapping enzyme homolog (S. cerevisiae)
DCUN1D5	DCN1, defective in cullin neddylation 1, domain containing 5 (S. cerevisiae)
DDAH1	dimethylarginine dimethylaminohydrolase 1
DDX5	DEAD (Asp-Glu-Ala-Asp) box polypeptide 5
DENND1B	DENN/MADD domain containing 1B
DEPDC1	DEP domain containing 1
DGKE	diacylglycerol kinase, epsilon 64kDa
DHRS11	dehydrogenase/reductase (SDR family) member 11
DHX15	DEAH (Asp-Glu-Ala-His) box polypeptide 15
DIP2C	DIP2 disco-interacting protein 2 homolog C (Drosophila)
DIRAS2	DIRAS family, GTP-binding RAS-like 2
DLD	dihydrolipoamide dehydrogenase
DLG2	discs, large homolog 2 (Drosophila)
DLGAP1	discs, large (Drosophila) homolog-associated protein 1
DLGAP2	discs, large (Drosophila) homolog-associated protein 2
DLX1	distal-less homeobox 1
DMBX1	diencephalon/mesencephalon homeobox 1
DMXL1	Dmx-like 1
DNAJC11	DnaJ (Hsp40) homolog, subfamily C, member 11
DNAJC12	DnaJ (Hsp40) homolog, subfamily C, member 12
DNAJC6	DnaJ (Hsp40) homolog, subfamily C, member 6
DNM3	dynamin 3
DOCK3	dedicator of cytokinesis 3
DOCK7	dedicator of cytokinesis 7
DOK6	docking protein 6
DPP10	dipeptidyl-peptidase 10
DPY19L4	dpy-19-like 4 (C. elegans)
DTL	denticleless homolog (Drosophila)
DTNA	dystrobrevin, alpha
DUSP16	dual specificity phosphatase 16
DUSP5	dual specificity phosphatase 5
DYDC2	DPY30 domain containing 2
DYRK1A	dual-specificity tyrosine-(Y)-phosphorylation regulated kinase 1A
DYRK2	dual-specificity tyrosine-(Y)-phosphorylation regulated kinase 2
E2F6	E2F transcription factor 6
EBF1	early B-cell factor 1
EBF3	early B-cell factor 3
EDARADD	EDAR-associated death domain
EEA1	early endosome antigen 1
EFNA5	ephrin-A5
EGLN1	egl nine homolog 1 (C. elegans)
EGLN2	egl nine homolog 2 (C. elegans)
EGR3	early growth response 3
EIF4E3	eukaryotic translation initiation factor 4E family member 3
EIF4EBP2	eukaryotic translation initiation factor 4E binding protein 2
ELF2	E74-like factor 2 (ets domain transcription factor)
ELF4	E74-like factor 4 (ets domain transcription factor)
ELF5	E74-like factor 5 (ets domain transcription factor)
ELK3	ELK3, ETS-domain protein (SRF accessory protein 2)
ELL2	elongation factor, RNA polymerase II, 2
ELOVL2	elongation of very long chain fatty acids (FEN1/Elo2, SUR4/Elo3, yeast)-like 2
ELOVL3	elongation of very long chain fatty acids (FEN1/Elo2, SUR4/Elo3, yeast)-like 3
EML4	echinoderm microtubule associated protein like 4
EMR2	egf-like module containing, mucin-like, hormone receptor-like 2
ENAH	enabled homolog (Drosophila)
ENC1	ectodermal-neural cortex (with BTB-like domain)
ENTPD5	ectonucleoside triphosphate diphosphohydrolase 5
EPAS1	endothelial PAS domain protein 1
EPHB2	EPH receptor B2
EPN1	epsin 1
EPN2	epsin 2
EPS15	epidermal growth factor receptor pathway substrate 15
ERBB2IP	erbb2 interacting protein
ERBB4	v-erb-a erythroblastic leukemia viral oncogene homolog 4 (avian)
ERLIN2	ER lipid raft associated 2
ERO1LB	ERO1-like beta (S. cerevisiae)
ESRP1	epithelial splicing regulatory protein 1
ESRRG	estrogen-related receptor gamma
ETNK1	ethanolamine kinase 1
ETV1	ets variant 1
EXOC5	exocyst complex component 5
FAM107B	family with sequence similarity 107, member B
FAM117B	family with sequence similarity 117, member B
FAM126B	family with sequence similarity 126, member B
FAM134A	family with sequence similarity 134, member A
FAM134C	family with sequence similarity 134, member C
FAM135B	family with sequence similarity 135, member B
FAM175B	family with sequence similarity 175, member B
FAM199X	chromosome X open reading frame 39
FAM46A	family with sequence similarity 46, member A
FAM46C	family with sequence similarity 46, member C
FAM46D	family with sequence similarity 46, member D
FANCI	Fanconi anemia, complementation group I
FAS	Fas (TNF receptor superfamily, member 6)
FBN1	fibrillin 1
FBN2	fibrillin 2
FBXL14	F-box and leucine-rich repeat protein 14
FBXO11	F-box protein 11
FBXO32	F-box protein 32
FBXO33	F-box protein 33
FGD4	FYVE, RhoGEF and PH domain containing 4
FGF14	fibroblast growth factor 14
FGF2	fibroblast growth factor 2 (basic)
FGFR3	fibroblast growth factor receptor 3
FILIP1	filamin A interacting protein 1
FKBP5	FK506 binding protein 5
FKBP7	FK506 binding protein 7
FLNB	filamin B, beta (actin binding protein 278)
FMR1	fragile X mental retardation 1
FNBP1L	formin binding protein 1-like
FNIP1	folliculin interacting protein 1
FOSB	FBJ murine osteosarcoma viral oncogene homolog B
FOXA1	forkhead box A1
FOXD2	forkhead box D2
FOXK1	forkhead box K1
FOXL2	forkhead box L2
FOXO4	forkhead box O4
FOXP2	forkhead box P2
FRAT1	frequently rearranged in advanced T-cell lymphomas
FRAT2	frequently rearranged in advanced T-cell lymphomas 2
FREM1	FRAS1 related extracellular matrix 1
FSHR	follicle stimulating hormone receptor
FUCA1	fucosidase, alpha-L- 1, tissue
FUNDC2	FUN14 domain containing 2
FUT4	fucosyltransferase 4 (alpha (1,3) fucosyltransferase, myeloid-specific)
FUT9	fucosyltransferase 9 (alpha (1,3) fucosyltransferase)
FYB	FYN binding protein (FYB-120/130)
FZD4	frizzled homolog 4 (Drosophila)
FZD5	frizzled homolog 5 (Drosophila)
FZD7	frizzled homolog 7 (Drosophila)
G3BP2	GTPase activating protein (SH3 domain) binding protein 2
GAB1	GRB2-associated binding protein 1
GABRA4	gamma-aminobutyric acid (GABA) A receptor, alpha 4
GABRB2	gamma-aminobutyric acid (GABA) A receptor, beta 2
GABRB3	gamma-aminobutyric acid (GABA) A receptor, beta 3
GALNT12	UDP-N-acetyl-alpha-D-galactosamine:polypeptide N-acetylgalactosaminyltransferase 12 (GalNAc-T12)
GAP43	growth associated protein 43
GBAS	glioblastoma amplified sequence
GCC1	GRIP and coiled-coil domain containing 1
GCNT2	glucosaminyl (N-acetyl) transferase 2, I-branching enzyme (I blood group)
GDAP2	ganglioside induced differentiation associated protein 2
GGNBP2	gametogenetin binding protein 2
GHITM	growth hormone inducible transmembrane protein
GJA1	gap junction protein, alpha 1, 43kDa
GLB1L3	galactosidase, beta 1-like 3
GLCE	glucuronic acid epimerase
GLS	glutaminase
GLYR1	cytokine-like nuclear factor n-pac
GNG2	guanine nucleotide binding protein (G protein), gamma 2
GNPDA1	glucosamine-6-phosphate deaminase 1
GOLPH3L	golgi phosphoprotein 3-like
GPBP1	GC-rich promoter binding protein 1
GPR155	G protein-coupled receptor 155
GPR64	G protein-coupled receptor 64
GPRC5B	G protein-coupled receptor, family C, group 5, member B
GPSM1	G-protein signaling modulator 1 (AGS3-like, C. elegans)
GREM1	gremlin 1, cysteine knot superfamily, homolog (Xenopus laevis)
GREM2	gremlin 2, cysteine knot superfamily, homolog (Xenopus laevis)
GRM5	glutamate receptor, metabotropic 5
GSK3B	glycogen synthase kinase 3 beta
GTPBP10	GTP-binding protein 10 (putative)
GXYLT1	glycosyltransferase 8 domain containing 3
HAPLN1	hyaluronan and proteoglycan link protein 1
HAS2	hyaluronan synthase 2
HAUS6	HAUS augmin-like complex, subunit 6
HDAC7	histone deacetylase 7
HDX	highly divergent homeobox
HELZ	helicase with zinc finger
HES1	hairy and enhancer of split 1, (Drosophila)
HEXIM1	hexamethylene bis-acetamide inducible 1
HIAT1	hippocampus abundant transcript 1
HIC1	hypermethylated in cancer 1
HIPK2	homeodomain interacting protein kinase 2; similar to homeodomain interacting protein kinase 2
HIVEP2	human immunodeficiency virus type I enhancer binding protein 2
HMGA2	high mobility group AT-hook 2
HMGB2	high-mobility group box 2
HMGN2	hypothetical LOC729505; similar to hCG2040565; high-mobility group nucleosomal binding domain 2; similar to high-mobility group nucleosomal binding domain 2
HNF4G	hepatocyte nuclear factor 4, gamma
HNRNPA2B1	heterogeneous nuclear ribonucleoprotein A2/B1
HNRNPU	heterogeneous nuclear ribonucleoprotein U (scaffold attachment factor A)
HOOK2	hook homolog 2 (Drosophila)
HOXA11	homeobox A11
HOXA3	homeobox A3
HOXB4	homeobox B4
HOXB5	homeobox B5
HOXC11	homeobox C11
HOXC4	homeobox C4
HOXC9	homeobox C9
HOXD10	homeobox D10
HS6ST2	heparan sulfate 6-O-sulfotransferase 2
HS6ST3	heparan sulfate 6-O-sulfotransferase 3
HSP90B1	heat shock protein 90kDa beta (Grp94), member 1
HSPA12A	heat shock 70kDa protein 12A
HTR2C	5-hydroxytryptamine (serotonin) receptor 2C
ICK	intestinal cell (MAK-like) kinase
ICMT	isoprenylcysteine carboxyl methyltransferase
IDH1	isocitrate dehydrogenase 1 (NADP+), soluble
IGDCC3	immunoglobulin superfamily, DCC subclass, member 3
IGF2BP1	insulin-like growth factor 2 mRNA binding protein 1
IGSF8	immunoglobulin superfamily, member 8
IHH	Indian hedgehog homolog (Drosophila)
IL11	interleukin 11
IL12B	interleukin 12B (natural killer cell stimulatory factor 2, cytotoxic lymphocyte maturation factor 2, p40)
IL17RD	interleukin 17 receptor D
IL21R	interleukin 21 receptor
IL6R	interleukin 6 receptor
IL6ST	interleukin 6 signal transducer (gp130, oncostatin M receptor)
INO80D	INO80 complex subunit D
INPP5A	inositol polyphosphate-5-phosphatase, 40kDa
INTS6	integrator complex subunit 6
INTU	inturned planar cell polarity effector homolog (Drosophila)
IPCEF1	interaction protein for cytohesin exchange factors 1
IPMK	inositol polyphosphate multikinase
IPO5	importin 5
IPO8	importin 8
IPPK	inositol 1,3,4,5,6-pentakisphosphate 2-kinase
IRF1	interferon regulatory factor 1
IRF2	interferon regulatory factor 2
IRS2	insulin receptor substrate 2
ISCA2	iron-sulfur cluster assembly 2 homolog (S. cerevisiae)
ISL1	ISL LIM homeobox 1
ISM1	isthmin 1 homolog (zebrafish)
ITGAL	integrin, alpha L (antigen CD11A (p180), lymphocyte function-associated antigen 1; alpha polypeptide)
ITGB8	integrin, beta 8
IYD	iodotyrosine deiodinase
JAK1	Janus kinase 1
JAM3	junctional adhesion molecule 3
JARID2	jumonji, AT rich interactive domain 2
JAZF1	JAZF zinc finger 1
JHDM1D	jumonji C domain containing histone demethylase 1 homolog D (S. cerevisiae)
JMJD1C	jumonji domain containing 1C
KBTBD8	kelch repeat and BTB (POZ) domain containing 8
KCNH1	potassium voltage-gated channel, subfamily H (eag-related), member 1
KCNIP4	Kv channel interacting protein 4
KCNK3	potassium channel, subfamily K, member 3
KCNK5	potassium channel, subfamily K, member 5
KDM4A	lysine (K)-specific demethylase 4A
KDM6A	lysine (K)-specific demethylase 6A
KHNYN	KIAA0323
KHSRP	KH-type splicing regulatory protein
KIAA0922	KIAA0922
KIAA1107	KIAA1107
KIAA1462	KIAA1462
KIAA1467	KIAA1467
KIAA1737	KIAA1737
KIAA1804	mixed lineage kinase 4
KIAA2018	KIAA2018
KITLG	KIT ligand
KLF3	Kruppel-like factor 3 (basic)
KLHL15	kelch-like 15 (Drosophila)
KLHL28	kelch-like 28 (Drosophila)
KLHL5	kelch-like 5 (Drosophila)
KPNA1	karyopherin alpha 1 (importin alpha 5)
KPNA3	karyopherin alpha 3 (importin alpha 4)
KPNA4	karyopherin alpha 4 (importin alpha 3)
LAMP1	lysosomal-associated membrane protein 1
LANCL1	LanC lantibiotic synthetase component C-like 1 (bacterial)
LASP1	LIM and SH3 protein 1
LBR	lamin B receptor
LGALS8	lectin, galactoside-binding, soluble, 8
LGSN	lengsin, lens protein with glutamine synthetase domain
LHFPL2	lipoma HMGIC fusion partner-like 2
LHX4	LIM homeobox 4
LIMK2	LIM domain kinase 2
LIN28B	lin-28 homolog B (C. elegans)
LIN54	lin-54 homolog (C. elegans)
LIPH	lipase, member H
LMAN2	lectin, mannose-binding 2
LMNB1	lamin B1
LMOD3	leiomodin 3 (fetal)
LONRF2	LON peptidase N-terminal domain and ring finger 2
LPAR1	lysophosphatidic acid receptor 1
LPGAT1	lysophosphatidylglycerol acyltransferase 1
LPHN2	latrophilin 2
LPP	LIM domain containing preferred translocation partner in lipoma
LRAT	lecithin retinol acyltransferase (phosphatidylcholine--retinol O-acyltransferase)
LRCH1	leucine-rich repeats and calponin homology (CH) domain containing 1
LRCH2	leucine-rich repeats and calponin homology (CH) domain containing 2
LRIG1	leucine-rich repeats and immunoglobulin-like domains 1
LRP5	low density lipoprotein receptor-related protein 5
LRRC31	leucine rich repeat containing 31
LRRC4	leucine rich repeat containing 4
LSAMP	limbic system-associated membrane protein
LYPLA1	lysophospholipase I
LZTFL1	leucine zipper transcription factor-like 1
M6PR	mannose-6-phosphate receptor (cation dependent)
MAB21L2	mab-21-like 2 (C. elegans)
MACC1	metastasis associated in colon cancer 1
MACF1	microtubule-actin crosslinking factor 1
MADD	MAP-kinase activating death domain
MAF	v-maf musculoaponeurotic fibrosarcoma oncogene homolog (avian)
MAGEA10	melanoma antigen family A, 10
MAGEA5	melanoma antigen family A, 5
MAGEB2	melanoma antigen family B, 2
MAGI1	membrane associated guanylate kinase, WW and PDZ domain containing 1; CNKSR family member 3
MAGOHB	mago-nashi homolog B (Drosophila)
MAK16	MAK16 homolog (S. cerevisiae)
MAML1	mastermind-like 1 (Drosophila)
MAP3K1	mitogen-activated protein kinase kinase kinase 1
MAP3K3	mitogen-activated protein kinase kinase kinase 3
MAP3K5	mitogen-activated protein kinase kinase kinase 5
MAP3K9	mitogen-activated protein kinase kinase kinase 9
MAP4	microtubule-associated protein 4
MAP4K4	mitogen-activated protein kinase kinase kinase kinase 4
MAP7	microtubule-associated protein 7
MAP7D1	MAP7 domain containing 1
MAP7D2	MAP7 domain containing 2
MAPK1IP1L	mitogen-activated protein kinase 1 interacting protein 1-like
MAPRE1	microtubule-associated protein, RP/EB family, member 1
MARCKS	myristoylated alanine-rich protein kinase C substrate
MARCKSL1	MARCKS-like 1
MAST4	microtubule associated serine/threonine kinase family member 4
MAT2A	methionine adenosyltransferase II, alpha
MATN1	matrilin 1, cartilage matrix protein
MBOAT7	membrane bound O-acyltransferase domain containing 7
MBTD1	mbt domain containing 1
MCFD2	multiple coagulation factor deficiency 2
MCM3AP	minichromosome maintenance complex component 3 associated protein
MDFI	MyoD family inhibitor
MDFIC	MyoD family inhibitor domain containing
MDH2	malate dehydrogenase 2, NAD (mitochondrial)
MDM4	Mdm4 p53 binding protein homolog (mouse)
MED12L	mediator complex subunit 12-like
MEF2A	myocyte enhancer factor 2A
MEF2C	myocyte enhancer factor 2C
MEIS1	Meis homeobox 1
MEIS2	Meis homeobox 2
MET	met proto-oncogene (hepatocyte growth factor receptor)
MEX3C	mex-3 homolog C (C. elegans)
MFAP5	microfibrillar associated protein 5
MFHAS1	malignant fibrous histiocytoma amplified sequence 1
MFSD8	major facilitator superfamily domain containing 8
MGAT3	mannosyl (beta-1,4-)-glycoprotein beta-1,4-N-acetylglucosaminyltransferase
MIDN	midnolin
MIER1	mesoderm induction early response 1 homolog (Xenopus laevis)
MITF	microphthalmia-associated transcription factor
MKX	mohawk homeobox
MLL2	myeloid/lymphoid or mixed-lineage leukemia 2
MLLT4	similar to Afadin (Protein AF-6); myeloid/lymphoid or mixed-lineage leukemia (trithorax homolog, Drosophila); translocated to, 4
MOGS	mannosyl-oligosaccharide glucosidase
MON2	MON2 homolog (S. cerevisiae)
MPP2	membrane protein, palmitoylated 2 (MAGUK p55 subfamily member 2)
MPP5	membrane protein, palmitoylated 5 (MAGUK p55 subfamily member 5)
MRC1	mannose receptor, C type 1
MRC2	mannose receptor, C type 2
MRPL50	mitochondrial ribosomal protein L50
MSI1	musashi homolog 1 (Drosophila)
MSL2	male-specific lethal 2 homolog (Drosophila)
MTF1	metal-regulatory transcription factor 1
MTHFS	5,10-methenyltetrahydrofolate synthetase (5-formyltetrahydrofolate cyclo-ligase)
MTM1	myotubularin 1
MTMR10	myotubularin related protein 10
MTMR9	myotubularin related protein 9
MTSS1	metastasis suppressor 1
MYCBP	c-myc binding protein
MYCT1	myc target 1
MYH1	myosin, heavy chain 1, skeletal muscle, adult
MYH2	myosin, heavy chain 2, skeletal muscle, adult
MYH4	myosin, heavy chain 4, skeletal muscle
MYL12B	myosin, light chain 12B, regulatory
MYO5C	myosin VC
MYO6	myosin VI
MYOCD	myocardin
N4BP1	NEDD4 binding protein 1
N4BP2L1	NEDD4 binding protein 2-like 1
NAA15	NMDA receptor regulated 1
NAA50	N-acetyltransferase 13 (GCN5-related)
NACC1	nucleus accumbens associated 1, BEN and BTB (POZ) domain containing
NACC2	NACC family member 2, BEN and BTB (POZ) domain containing
NAP1L1	nucleosome assembly protein 1-like 1
NAP1L5	nucleosome assembly protein 1-like 5
NCBP1	nuclear cap binding protein subunit 1, 80kDa
NCOA1	nuclear receptor coactivator 1
NCOA6	nuclear receptor coactivator 6
NDFIP2	Nedd4 family interacting protein 2
NDRG4	NDRG family member 4
NDST1	N-deacetylase/N-sulfotransferase (heparan glucosaminyl) 1
NDUFA3	NADH dehydrogenase (ubiquinone) 1 alpha subcomplex, 3, 9kDa
NEDD4	neural precursor cell expressed, developmentally down-regulated 4
NEDD4L	neural precursor cell expressed, developmentally down-regulated 4-like
NEFL	neurofilament, light polypeptide
NEGR1	neuronal growth regulator 1
NEK6	NIMA (never in mitosis gene a)-related kinase 6
NEK7	NIMA (never in mitosis gene a)-related kinase 7
NEU1	sialidase 1 (lysosomal sialidase)
NFIA	nuclear factor I/A
NFIB	nuclear factor I/B
NFIX	nuclear factor I/X (CCAAT-binding transcription factor)
NKX2-1	NK2 homeobox 1
NKX3-2	NK3 homeobox 2
NLGN4X	neuroligin 4, X-linked
NLGN4Y	neuroligin 4, Y-linked
NLK	nemo-like kinase
NOL4	nucleolar protein 4
NOTCH1	Notch homolog 1, translocation-associated (Drosophila)
NPEPPS	hypothetical protein FLJ11822; aminopeptidase puromycin sensitive
NPR3	natriuretic peptide receptor C/guanylate cyclase C (atrionatriuretic peptide receptor C)
NR1D2	nuclear receptor subfamily 1, group D, member 2
NR2C1	nuclear receptor subfamily 2, group C, member 1
NR6A1	nuclear receptor subfamily 6, group A, member 1
NRGN	neurogranin (protein kinase C substrate, RC3)
NRK	Nik related kinase
NRXN3	neurexin 3
NT5DC3	5'-nucleotidase domain containing 3
NTS	neurotensin
NUAK1	NUAK family, SNF1-like kinase, 1
NUAK2	NUAK family, SNF1-like kinase, 2
NUCKS1	nuclear casein kinase and cyclin-dependent kinase substrate 1
NUDT10	nudix (nucleoside diphosphate linked moiety X)-type motif 10
NUDT21	nudix (nucleoside diphosphate linked moiety X)-type motif 21
NUDT3	nudix (nucleoside diphosphate linked moiety X)-type motif 3
NUFIP2	nuclear fragile X mental retardation protein interacting protein 2
NUP50	nucleoporin 50kDa
OLA1	Obg-like ATPase 1
ORMDL1	ORM1-like 1 (S. cerevisiae)
OSBPL8	oxysterol binding protein-like 8
OTP	orthopedia homeobox
OTUB1	OTU domain, ubiquitin aldehyde binding 1
OTUD4	OTU domain containing 4
OXSR1	oxidative-stress responsive 1
PAK2	p21 protein (Cdc42/Rac)-activated kinase 2
PAK6	p21 protein (Cdc42/Rac)-activated kinase 6
PAPD5	PAP associated domain containing 5
PAPOLG	poly(A) polymerase gamma
PAQR9	progestin and adipoQ receptor family member IX
PARD6B	par-6 partitioning defective 6 homolog beta (C. elegans)
PAX9	paired box 9
PBRM1	polybromo 1
PBX1	pre-B-cell leukemia homeobox 1
PCDH19	protocadherin 19
PCDHA1	protocadherin alpha 1; protocadherin alpha 4
PCDHA10	protocadherin alpha 13; protocadherin alpha 10; protocadherin alpha subfamily C, 1; protocadherin alpha subfamily C, 2
PCDHA11	protocadherin alpha 11
PCDHA12	protocadherin alpha 12
PCDHA13	protocadherin alpha 13; protocadherin alpha 10; protocadherin alpha subfamily C, 1; protocadherin alpha subfamily C, 2
PCDHA2	protocadherin alpha 2
PCDHA3	protocadherin alpha 3
PCDHA4	protocadherin alpha 1; protocadherin alpha 4
PCDHA5	protocadherin alpha 5
PCDHA6	protocadherin alpha 8; protocadherin alpha 6
PCDHA7	protocadherin alpha 7
PCDHA8	protocadherin alpha 8; protocadherin alpha 6
PCDHA9	protocadherin alpha 9
PCDHAC1	protocadherin alpha 13; protocadherin alpha 10; protocadherin alpha subfamily C, 1; protocadherin alpha subfamily C, 2
PCDHAC2	protocadherin alpha 13; protocadherin alpha 10; protocadherin alpha subfamily C, 1; protocadherin alpha subfamily C, 2
PCMTD2	protein-L-isoaspartate (D-aspartate) O-methyltransferase domain containing 2
PDCD4	programmed cell death 4 (neoplastic transformation inhibitor)
PDE4B	phosphodiesterase 4B, cAMP-specific (phosphodiesterase E4 dunce homolog, Drosophila)
PDE7A	phosphodiesterase 7A
PDGFA	platelet-derived growth factor alpha polypeptide
PDIA6	protein disulfide isomerase family A, member 6
PDPK1	3-phosphoinositide dependent protein kinase-1
PDXDC1	pyridoxal-dependent decarboxylase domain containing 1
PFKFB4	6-phosphofructo-2-kinase/fructose-2,6-biphosphatase 4
PGR	progesterone receptor
PGRMC2	progesterone receptor membrane component 2
PHACTR2	phosphatase and actin regulator 2
PHF17	PHD finger protein 17
PHF19	PHD finger protein 19
PHF20L1	PHD finger protein 20-like 1
PHF21B	PHD finger protein 21B
PICALM	phosphatidylinositol binding clathrin assembly protein
PIGS	phosphatidylinositol glycan anchor biosynthesis, class S
PIGX	phosphatidylinositol glycan anchor biosynthesis, class X
PIK3C2A	phosphoinositide-3-kinase, class 2, alpha polypeptide
PIK3R3	phosphoinositide-3-kinase, regulatory subunit 3 (gamma)
PIKFYVE	phosphoinositide kinase, FYVE finger containing
PIP4K2B	phosphatidylinositol-5-phosphate 4-kinase, type II, beta
PITPNA	phosphatidylinositol transfer protein, alpha
PKDCC	protein kinase-like protein SgK493
PKIA	protein kinase (cAMP-dependent, catalytic) inhibitor alpha
PKNOX1	PBX/knotted 1 homeobox 1
PKP4	plakophilin 4
PLA2R1	phospholipase A2 receptor 1, 180kDa
PLAG1	pleiomorphic adenoma gene 1
PLAGL1	pleiomorphic adenoma gene-like 1
PLAU	plasminogen activator, urokinase
PLCXD3	phosphatidylinositol-specific phospholipase C, X domain containing 3
PLEKHA8	pleckstrin homology domain containing, family A (phosphoinositide binding specific) member 8
PLEKHF2	pleckstrin homology domain containing, family F (with FYVE domain) member 2
PLEKHH2	pleckstrin homology domain containing, family H (with MyTH4 domain) member 2
PLEKHM3	pleckstrin homology domain containing, family M, member 3
PLXNC1	plexin C1
PMAIP1	phorbol-12-myristate-13-acetate-induced protein 1
PNMA1	paraneoplastic antigen MA1
PNMA2	paraneoplastic antigen MA2
PNMAL1	PNMA-like 1
PNRC1	proline-rich nuclear receptor coactivator 1
PNRC2	proline-rich nuclear receptor coactivator 2; similar to hCG1728885
POGZ	pogo transposable element with ZNF domain
POM121	POM121 membrane glycoprotein (rat)
POM121C	POM121 membrane glycoprotein C; POM121 membrane glycoprotein B (pseudogene)
POU2F1	POU class 2 homeobox 1
POU4F2	POU class 4 homeobox 2
PPARGC1A	peroxisome proliferator-activated receptor gamma, coactivator 1 alpha
PPIF	peptidylprolyl isomerase F
PPM1A	protein phosphatase 1A (formerly 2C), magnesium-dependent, alpha isoform
PPM1D	protein phosphatase 1D magnesium-dependent, delta isoform
PPM1K	protein phosphatase 1K (PP2C domain containing)
PPP1CB	protein phosphatase 1, catalytic subunit, beta isoform; speedy homolog A (Xenopus laevis)
PPP1R12A	protein phosphatase 1, regulatory (inhibitor) subunit 12A
PPP1R13B	protein phosphatase 1, regulatory (inhibitor) subunit 13B
PPP1R16B	protein phosphatase 1, regulatory (inhibitor) subunit 16B
PPP2R3A	protein phosphatase 2 (formerly 2A), regulatory subunit B'', alpha
PPP2R5E	protein phosphatase 2, regulatory subunit B', epsilon isoform
PPP3CA	protein phosphatase 3 (formerly 2B), catalytic subunit, alpha isoform
PPP4R4	protein phosphatase 4, regulatory subunit 4
PRDM1	PR domain containing 1, with ZNF domain
PRDM10	PR domain containing 10
PRDX3	peroxiredoxin 3
PREB	prolactin regulatory element binding
PRKCE	protein kinase C, epsilon
PRKCSH	protein kinase C substrate 80K-H
PRKD3	protein kinase D3
PRKRIR	protein-kinase, interferon-inducible double stranded RNA dependent inhibitor, repressor of (P58 repressor)
PRMT6	protein arginine methyltransferase 6
PROK2	prokineticin 2
PROSC	proline synthetase co-transcribed homolog (bacterial)
PRPF40A	PRP40 pre-mRNA processing factor 40 homolog A (S. cerevisiae)
PRPF4B	similar to hCG1820375; PRP4 pre-mRNA processing factor 4 homolog B (yeast)
PRPH2	peripherin 2 (retinal degeneration, slow)
PRRG1	proline rich Gla (G-carboxyglutamic acid) 1
PRRG4	proline rich Gla (G-carboxyglutamic acid) 4 (transmembrane)
PRSS35	protease, serine, 35
PRTG	protogenin homolog (Gallus gallus)
PTAR1	protein prenyltransferase alpha subunit repeat containing 1
PTEN	phosphatase and tensin homolog; phosphatase and tensin homolog pseudogene 1
PTGER4	prostaglandin E receptor 4 (subtype EP4)
PTGFR	prostaglandin F receptor (FP)
PTGR2	prostaglandin reductase 2
PTK2B	PTK2B protein tyrosine kinase 2 beta
PTP4A2	protein tyrosine phosphatase type IVA, member 2
PTPN11	protein tyrosine phosphatase, non-receptor type 11; similar to protein tyrosine phosphatase, non-receptor type 11
PTPN14	protein tyrosine phosphatase, non-receptor type 14
PTPRB	protein tyrosine phosphatase, receptor type, B
PURA	purine-rich element binding protein A
PURB	purine-rich element binding protein B
PXDN	peroxidasin homolog (Drosophila)
QKI	quaking homolog, KH domain RNA binding (mouse)
QSER1	glutamine and serine rich 1
RAB11FIP2	RAB11 family interacting protein 2 (class I)
RAB35	similar to hCG1778032; RAB35, member RAS oncogene family
RAB39B	RAB39B, member RAS oncogene family
RAB8B	RAB8B, member RAS oncogene family
RABGEF1	RAB guanine nucleotide exchange factor (GEF) 1
RAD17	RAD17 homolog (S. pombe)
RAD23B	RAD23 homolog B (S. cerevisiae)
RAD51AP1	RAD51 associated protein 1
RAI14	retinoic acid induced 14
RALYL	RALY RNA binding protein-like
RAP1A	RAP1A, member of RAS oncogene family
RAP1B	RAP1B, member of RAS oncogene family
RAP2B	RAP2B, member of RAS oncogene family
RAPGEF2	Rap guanine nucleotide exchange factor (GEF) 2; similar to RAPGEF2 protein
RASSF8	Ras association (RalGDS/AF-6) domain family (N-terminal) member 8
RBL2	retinoblastoma-like 2 (p130)
RBM12	RNA binding motif protein 12; copine I
RBM12B	RNA binding motif protein 12B
RBM25	RNA binding motif protein 25
RBM47	RNA binding motif protein 47
RBPMS2	RNA binding protein with multiple splicing 2
RCHY1	ring finger and CHY zinc finger domain containing 1
RCN1	reticulocalbin 1, EF-hand calcium binding domain
RCOR1	REST corepressor 1
RDH10	retinol dehydrogenase 10 (all-trans)
REEP1	receptor accessory protein 1
REPS2	RALBP1 associated Eps domain containing 2
RET	ret proto-oncogene
RGS13	regulator of G-protein signaling 13
RGS18	regulator of G-protein signaling 18
RIPK4	receptor-interacting serine-threonine kinase 4
RNF141	ring finger protein 141
RNF219	ring finger protein 219
RNF43	ring finger protein 43
ROBO2	roundabout, axon guidance receptor, homolog 2 (Drosophila)
RORA	RAR-related orphan receptor A
RPIA	ribose 5-phosphate isomerase A
RPL31	ribosomal protein L31 pseudogene 49; ribosomal protein L31 pseudogene 17; ribosomal protein L31
RPRD2	regulation of nuclear pre-mRNA domain containing 2
RPS10	ribosomal protein S10; ribosomal protein S10 pseudogene 4; ribosomal protein S10 pseudogene 11; ribosomal protein S10 pseudogene 22; ribosomal protein S10 pseudogene 7; ribosomal protein S10 pseudogene 13
RPTOR	regulatory associated protein of MTOR, complex 1
RRAS2	related RAS viral (r-ras) oncogene homolog 2; similar to related RAS viral (r-ras) oncogene homolog 2
RREB1	ras responsive element binding protein 1
RRP15	ribosomal RNA processing 15 homolog (S. cerevisiae)
RSBN1	round spermatid basic protein 1
RTF1	Rtf1, Paf1/RNA polymerase II complex component, homolog (S. cerevisiae)
RUFY2	RUN and FYVE domain containing 2
RUNX1	runt-related transcription factor 1
RUNX1T1	runt-related transcription factor 1; translocated to, 1 (cyclin D-related)
RUNX2	runt-related transcription factor 2
RXRG	retinoid X receptor, gamma
S100PBP	S100P binding protein
SAFB	scaffold attachment factor B
SAFB2	scaffold attachment factor B2
SALL2	sal-like 2 (Drosophila)
SATB1	SATB homeobox 1
SATB2	SATB homeobox 2
SBNO1	strawberry notch homolog 1 (Drosophila)
SCG5	secretogranin V (7B2 protein)
SCN2A	sodium channel, voltage-gated, type II, alpha subunit
SDCBP	syndecan binding protein (syntenin)
SEC14L1	SEC14-like 1 (S. cerevisiae); SEC14-like 1 pseudogene
SEC23IP	SEC23 interacting protein
SEC24A	SEC24 family, member A (S. cerevisiae)
SEH1L	SEH1-like (S. cerevisiae)
SEMA4B	sema domain, immunoglobulin domain (Ig), transmembrane domain (TM) and short cytoplasmic domain, (semaphorin) 4B
SEMA6D	sema domain, transmembrane domain (TM), and cytoplasmic domain, (semaphorin) 6D
2003-09-01	septin 3
2011-09-01	septin 11
SERINC5	serine incorporator 5
SESN2	sestrin 2
SET	SET nuclear oncogene; similar to SET translocation
SETD1B	SET domain containing 1B
SETD2	SET domain containing 2
SETD8	SET domain containing (lysine methyltransferase) 8
SETX	senataxin
SFRP1	secreted frizzled-related protein 1
SFRP4	secreted frizzled-related protein 4
SFXN5	sideroflexin 5
SGCD	sarcoglycan, delta (35kDa dystrophin-associated glycoprotein)
SGK1	serum/glucocorticoid regulated kinase 1
SH2B3	SH2B adaptor protein 3
SH3BGR	SH3 domain binding glutamic acid-rich protein
SH3PXD2A	SH3 and PX domains 2A
SHB	Src homology 2 domain containing adaptor protein B
SHROOM2	shroom family member 2
SIK2	salt-inducible kinase 2
SIM2	single-minded homolog 2 (Drosophila)
SIRPA	signal-regulatory protein alpha
SIX1	SIX homeobox 1
SIX2	SIX homeobox 2
SIX4	SIX homeobox 4
SLC12A1	solute carrier family 12 (sodium/potassium/chloride transporters), member 1
SLC12A2	solute carrier family 12 (sodium/potassium/chloride transporters), member 2
SLC15A2	solute carrier family 15 (H+/peptide transporter), member 2
SLC16A2	solute carrier family 16, member 2 (monocarboxylic acid transporter 8)
SLC16A6	solute carrier family 16, member 6 (monocarboxylic acid transporter 7); similar to solute carrier family 16, member 6
SLC1A1	solute carrier family 1 (neuronal/epithelial high affinity glutamate transporter, system Xag), member 1
SLC1A3	solute carrier family 1 (glial high affinity glutamate transporter), member 3
SLC22A23	solute carrier family 22, member 23
SLC25A13	solute carrier family 25, member 13 (citrin)
SLC25A36	solute carrier family 25, member 36
SLC25A4	solute carrier family 25 (mitochondrial carrier; adenine nucleotide translocator), member 4
SLC25A40	solute carrier family 25, member 40
SLC28A3	solute carrier family 28 (sodium-coupled nucleoside transporter), member 3
SLC36A2	solute carrier family 36 (proton/amino acid symporter), member 2
SLC38A1	solute carrier family 38, member 1
SLC39A10	solute carrier family 39 (zinc transporter), member 10
SLC39A14	solute carrier family 39 (zinc transporter), member 14
SLC4A4	solute carrier family 4, sodium bicarbonate cotransporter, member 4
SLC5A3	solute carrier family 5 (sodium/myo-inositol cotransporter), member 3
SLC6A14	solute carrier family 6 (amino acid transporter), member 14
SLC6A2	solute carrier family 6 (neurotransmitter transporter, noradrenalin), member 2
SLC7A1	solute carrier family 7 (cationic amino acid transporter, y+ system), member 1
SLC7A6OS	solute carrier family 7, member 6 opposite strand
SLIT1	slit homolog 1 (Drosophila)
SMAD3	SMAD family member 3
SMAD4	SMAD family member 4
SMAD5	SMAD family member 5
SMARCC1	SWI/SNF related, matrix associated, actin dependent regulator of chromatin, subfamily c, member 1
SMC5	structural maintenance of chromosomes 5
SMCR8	Smith-Magenis syndrome chromosome region, candidate 8
SMEK2	SMEK homolog 2, suppressor of mek1 (Dictyostelium)
SMN1	survival of motor neuron 1, telomeric; survival of motor neuron 2, centromeric
SMN2	survival of motor neuron 1, telomeric; survival of motor neuron 2, centromeric
SMS	spermine synthase; similar to spermine synthase
SNRPC	small nuclear ribonucleoprotein polypeptide C
SNX22	sorting nexin 22
SNX24	sorting nexin 24
SNX27	sorting nexin family member 27
SNX30	sorting nexin family member 30
SNX5	sorting nexin 5
SOCS6	suppressor of cytokine signaling 6
SOS1	son of sevenless homolog 1 (Drosophila)
SOX11	SRY (sex determining region Y)-box 11
SOX6	SRY (sex determining region Y)-box 6
SPCS2	signal peptidase complex subunit 2 homolog (S. cerevisiae); signal peptidase complex subunit 2 homolog pseudogene
SPHKAP	SPHK1 interactor, AKAP domain containing
SPIN1	spindlin 1
SPOCK1	sparc/osteonectin, cwcv and kazal-like domains proteoglycan (testican) 1
SPOPL	speckle-type POZ protein-like
SPRY2	sprouty homolog 2 (Drosophila)
SPSB4	splA/ryanodine receptor domain and SOCS box containing 4
SRGAP1	SLIT-ROBO Rho GTPase activating protein 1
SRGAP3	SLIT-ROBO Rho GTPase activating protein 3
SRPK1	SFRS protein kinase 1
SS18L1	synovial sarcoma translocation gene on chromosome 18-like 1
SS18L2	synovial sarcoma translocation gene on chromosome 18-like 2
SSH2	slingshot homolog 2 (Drosophila)
ST20	suppressor of tumorigenicity 20
ST7L	suppression of tumorigenicity 7 like
ST8SIA1	ST8 alpha-N-acetyl-neuraminide alpha-2,8-sialyltransferase 1
STARD3NL	STARD3 N-terminal like
STAT5B	signal transducer and activator of transcription 5B
STAU2	staufen, RNA binding protein, homolog 2 (Drosophila)
STK32A	serine/threonine kinase 32A
STK35	serine/threonine kinase 35
STK38L	serine/threonine kinase 38 like
STK4	serine/threonine kinase 4
STRN	striatin, calmodulin binding protein
STRN4	striatin, calmodulin binding protein 4
STX12	syntaxin 12
STX17	syntaxin 17
SV2A	synaptic vesicle glycoprotein 2A
SYNGAP1	synaptic Ras GTPase activating protein 1 homolog (rat)
SYNJ1	synaptojanin 1
SYNPO2	synaptopodin 2
SYS1	SYS1 Golgi-localized integral membrane protein homolog (S. cerevisiae)
SYT4	synaptotagmin IV
TAB3	mitogen-activated protein kinase kinase kinase 7 interacting protein 3
TANC2	tetratricopeptide repeat, ankyrin repeat and coiled-coil containing 2
TAOK1	TAO kinase 1
TBC1D12	TBC1 domain family, member 12
TBC1D15	TBC1 domain family, member 15
TBC1D24	TBC1 domain family, member 24
TBC1D30	TBC1 domain family, member 30
TBC1D9	TBC1 domain family, member 9 (with GRAM domain)
TCEB3	transcription elongation factor B (SIII), polypeptide 3 (110kDa, elongin A)
TCF20	transcription factor 20 (AR1)
TCF24	transcription factor 24
TEAD1	TEA domain family member 1 (SV40 transcriptional enhancer factor)
TECPR1	tectonin beta-propeller repeat containing 1
TET2	tet oncogene family member 2
TET3	tet oncogene family member 3
TGFA	transforming growth factor, alpha
TGFB2	transforming growth factor, beta 2
TGFBR2	transforming growth factor, beta receptor II (70/80kDa)
TGFBR3	transforming growth factor, beta receptor III
TGIF1	TGFB-induced factor homeobox 1
THAP2	THAP domain containing, apoptosis associated protein 2
THRAP3	thyroid hormone receptor associated protein 3
THRB	thyroid hormone receptor, beta (erythroblastic leukemia viral (v-erb-a) oncogene homolog 2, avian)
THSD7A	thrombospondin, type I, domain containing 7A
THUMPD3	THUMP domain containing 3
TIA1	TIA1 cytotoxic granule-associated RNA binding protein
TIGIT	T cell immunoreceptor with Ig and ITIM domains
TIPRL	TIP41, TOR signaling pathway regulator-like (S. cerevisiae)
TJP1	tight junction protein 1 (zona occludens 1)
TJP2	tight junction protein 2 (zona occludens 2)
TK2	thymidine kinase 2, mitochondrial
TLK1	tousled-like kinase 1
TLN2	talin 2
TMCC3	transmembrane and coiled-coil domain family 3
TMCO2	transmembrane and coiled-coil domains 2
TMED5	transmembrane emp24 protein transport domain containing 5
TMED7	transmembrane emp24 protein transport domain containing 7; toll-like receptor adaptor molecule 2
TMEM101	transmembrane protein 101
TMEM109	transmembrane protein 109
TMEM120B	transmembrane protein 120B
TMEM135	transmembrane protein 135
TMEM136	transmembrane protein 136
TMEM150C	hypothetical LOC441027
TMEM170B	transmembrane protein 170B
TMEM194A	transmembrane protein 194A
TMEM2	transmembrane protein 2
TMEM229A	hypothetical protein LOC730130
TMEM33	transmembrane protein 33
TMEM38B	transmembrane protein 38B
TMEM48	transmembrane protein 48
TMEM64	transmembrane protein 64
TMEM68	transmembrane protein 68
TMEM87B	transmembrane protein 87B
TMOD1	tropomodulin 1
TMOD2	tropomodulin 2 (neuronal)
TMPO	thymopoietin
TNFAIP3	tumor necrosis factor, alpha-induced protein 3
TNFAIP6	tumor necrosis factor, alpha-induced protein 6
TNFSF13B	tumor necrosis factor (ligand) superfamily, member 13b
TNKS2	tankyrase, TRF1-interacting ankyrin-related ADP-ribose polymerase 2
TNPO1	transportin 1
TNRC6A	trinucleotide repeat containing 6A
TNRC6B	trinucleotide repeat containing 6B
TNRC6C	trinucleotide repeat containing 6C
TOP1	topoisomerase (DNA) I
TOP2A	topoisomerase (DNA) II alpha 170kDa
TOX	thymocyte selection-associated high mobility group box
TOX3	TOX high mobility group box family member 3
TPD52	tumor protein D52
TPM3	tropomyosin 3
TPST1	tyrosylprotein sulfotransferase 1
TRAPPC6B	trafficking protein particle complex 6B
TRDMT1	tRNA aspartic acid methyltransferase 1
TRERF1	transcriptional regulating factor 1
TRIB1	tribbles homolog 1 (Drosophila)
TRIL	KIAA0644 gene product
TRIM63	tripartite motif-containing 63
TRIOBP	TRIO and F-actin binding protein
TRPC3	transient receptor potential cation channel, subfamily C, member 3
TRPS1	trichorhinophalangeal syndrome I
TRRAP	transformation/transcription domain-associated protein
TSC1	tuberous sclerosis 1
TSHZ3	teashirt zinc finger homeobox 3
TSPAN12	tetraspanin 12
TSPYL4	TSPY-like 4
TTC7B	tetratricopeptide repeat domain 7B
TUSC2	tumor suppressor candidate 2
TXNDC15	thioredoxin domain containing 15
TXNRD1	thioredoxin reductase 1; hypothetical LOC100130902
UACA	uveal autoantigen with coiled-coil domains and ankyrin repeats
UBA6	ubiquitin-like modifier activating enzyme 6
UBAP2	ubiquitin associated protein 2
UBE2D1	ubiquitin-conjugating enzyme E2D 1 (UBC4/5 homolog, yeast)
UBE2D3	ubiquitin-conjugating enzyme E2D 3 (UBC4/5 homolog, yeast); ubiquitin-conjugating enzyme E2D 3 pseudogene
UBE2K	ubiquitin-conjugating enzyme E2K (UBC1 homolog, yeast)
UBE2O	ubiquitin-conjugating enzyme E2O
UBE2R2	ubiquitin-conjugating enzyme E2R 2
UBIAD1	UbiA prenyltransferase domain containing 1
UBL3	ubiquitin-like 3
UBN2	ubinuclein 2
UHMK1	U2AF homology motif (UHM) kinase 1
ULK2	unc-51-like kinase 2 (C. elegans)
USP24	ubiquitin specific peptidase 24
USP30	ubiquitin specific peptidase 30
USP31	ubiquitin specific peptidase 31
USP46	ubiquitin specific peptidase 46
USP5	ubiquitin specific peptidase 5 (isopeptidase T)
USP51	ubiquitin specific peptidase 51
USP53	ubiquitin specific peptidase 53
USP6NL	USP6 N-terminal like
UTP23	UTP23, small subunit (SSU) processome component, homolog (yeast)
UVRAG	UV radiation resistance associated gene
VAPA	VAMP (vesicle-associated membrane protein)-associated protein A, 33kDa
VAPB	VAMP (vesicle-associated membrane protein)-associated protein B and C
VCAN	versican
VCP	valosin-containing protein
VDR	vitamin D (1,25- dihydroxyvitamin D3) receptor
VEPH1	ventricular zone expressed PH domain homolog 1 (zebrafish)
VGLL2	vestigial like 2 (Drosophila)
VGLL3	vestigial like 3 (Drosophila)
VPS37D	vacuolar protein sorting 37 homolog D (S. cerevisiae)
VRK3	vaccinia related kinase 3
VTI1B	vesicle transport through interaction with t-SNAREs homolog 1B (yeast)
WAC	WW domain containing adaptor with coiled-coil
WARS2	tryptophanyl tRNA synthetase 2, mitochondrial
WASF1	WAS protein family, member 1
WASF2	WAS protein family, member 2
WASF3	WAS protein family, member 3
WASL	Wiskott-Aldrich syndrome-like
WBP1	similar to WW domain binding protein 1; WW domain binding protein 1
WBP2	WW domain binding protein 2
WBP4	WW domain binding protein 4 (formin binding protein 21)
WDR33	WD repeat domain 33
WDR36	WD repeat domain 36
WDR37	WD repeat domain 37
WHAMM	WAS protein homolog associated with actin, golgi membranes and microtubules
WHSC1	Wolf-Hirschhorn syndrome candidate 1
WIPF2	WAS/WASL interacting protein family, member 2
WISP1	WNT1 inducible signaling pathway protein 1
WNK1	WNK lysine deficient protein kinase 1; hypothetical LOC100132369
WNK3	WNK lysine deficient protein kinase 3
WTAP	Wilms tumor 1 associated protein
WWC2	WW and C2 domain containing 2
XIAP	X-linked inhibitor of apoptosis
XYLT1	xylosyltransferase I
YES1	v-yes-1 Yamaguchi sarcoma viral oncogene homolog 1
YIPF6	Yip1 domain family, member 6
YOD1	YOD1 OTU deubiquinating enzyme 1 homolog (S. cerevisiae)
YWHAG	tyrosine 3-monooxygenase/tryptophan 5-monooxygenase activation protein, gamma polypeptide
ZAK	sterile alpha motif and leucine zipper containing kinase AZK
ZBTB2	zinc finger and BTB domain containing 2
ZBTB34	zinc finger and BTB domain containing 34
ZBTB43	zinc finger and BTB domain containing 43
ZBTB44	zinc finger and BTB domain containing 44
ZBTB9	zinc finger and BTB domain containing 9
ZC3H12B	zinc finger CCCH-type containing 12B
ZC3H12C	zinc finger CCCH-type containing 12C
ZC3H6	zinc finger CCCH-type containing 6
ZC4H2	zinc finger, C4H2 domain containing
ZCCHC2	zinc finger, CCHC domain containing 2
ZDBF2	zinc finger, DBF-type containing 2
ZEB1	zinc finger E-box binding homeobox 1
ZFHX3	zinc finger homeobox 3; hypothetical LOC100132068
ZFHX4	zinc finger homeobox 4
ZFP2	zinc finger protein 2 homolog (mouse)
ZHX1	zinc fingers and homeoboxes 1
ZIC1	Zic family member 1 (odd-paired homolog, Drosophila)
ZIC4	Zic family member 4
ZIC5	Zic family member 5 (odd-paired homolog, Drosophila)
ZKSCAN1	zinc finger with KRAB and SCAN domains 1
ZMYM2	zinc finger, MYM-type 2
ZNF100	zinc finger protein 100
ZNF107	zinc finger protein 107
ZNF117	zinc finger protein 117
ZNF138	zinc finger protein 138
ZNF208	zinc finger protein 208
ZNF253	zinc finger protein 253
ZNF254	zinc finger protein 254
ZNF257	zinc finger protein 257
ZNF267	zinc finger protein 267
ZNF274	zinc finger protein 274
ZNF280C	zinc finger protein 280C
ZNF286A	zinc finger protein 286A
ZNF286B	zinc finger protein 286B
ZNF287	zinc finger protein 287
ZNF292	zinc finger protein 292
ZNF30	zinc finger protein 30
ZNF395	zinc finger protein 395
ZNF420	zinc finger protein 420
ZNF423	zinc finger protein 423
ZNF469	zinc finger protein 469
ZNF493	zinc finger protein 493
ZNF506	zinc finger protein 506
ZNF518A	zinc finger protein 518A
ZNF572	zinc finger protein 572
ZNF579	zinc finger protein 579
ZNF626	zinc finger protein 626
ZNF652	zinc finger protein 652
ZNF654	zinc finger protein 654
ZNF655	zinc finger protein 655
ZNF676	zinc finger protein 676
ZNF680	zinc finger protein 680
ZNF697	hypothetical LOC100130667; zinc finger protein 697
ZNF701	zinc finger protein 701
ZNF708	zinc finger protein 708
ZNF721	zinc finger protein 721
ZNF729	zinc finger protein 729; similar to Zinc finger protein ENSP00000350085
ZNF732	zinc finger protein LOC654254
ZNF761	zinc finger protein 761
ZNF765	zinc finger protein 765
ZNF793	zinc finger protein 793
ZNF81	zinc finger protein 81
ZNF839	zinc finger protein 839
ZNF91	zinc finger protein 91
ZNRF2	zinc and ring finger 2
ZNRF3	zinc and ring finger 3
ZYG11B	zyg-11 homolog B (C. elegans)

## Sheet: bta-miR-486-5p target genes
bta-miR-486-5p target genes (209 highly predicted genes)
Gene Symbol	Gene name
AAK1	AP2 associated kinase 1
ADAMTS19	ADAM metallopeptidase with thrombospondin type 1 motif, 19
AFF3	AF4/FMR2 family, member 3
ANXA13	annexin A13
AQP11	aquaporin 11
ARHGAP5	Rho GTPase activating protein 5
ARID1A	AT rich interactive domain 1A (SWI-like)
ARID4B	AT rich interactive domain 4B (RBP1-like)
ARMC8	armadillo repeat containing 8
ASB4	ankyrin repeat and SOCS box-containing 4
ASZ1	ankyrin repeat, SAM and basic leucine zipper domain containing 1
ATXN7L3	ataxin 7-like 3
B3GNT9	UDP-GlcNAc:betaGal beta-1,3-N-acetylglucosaminyltransferase 9
BAHCC1	BAH domain and coiled-coil containing 1
BCAS2	breast carcinoma amplified sequence 2
BCL11B	B-cell CLL/lymphoma 11B (zinc finger protein)
BCORL1	BCL6 co-repressor-like 1
BIRC6	baculoviral IAP repeat-containing 6
BTAF1	BTAF1 RNA polymerase II, B-TFIID transcription factor-associated, 170kDa (Mot1 homolog, S. cerevisiae)
C14ORF2	chromosome 14 open reading frame 2
C19ORF73	chromosome 19 open reading frame 73
C1ORF21	chromosome 1 open reading frame 21
CADM1	cell adhesion molecule 1
CAPN7	calpain 7
CAPRIN1	cell cycle associated protein 1
CCDC85C	coiled-coil domain containing 85C
CCDC91	coiled-coil domain containing 91
CCNT2	cyclin T2
CD247	CD247 molecule
CDK4	cyclin-dependent kinase 4
CDKN2B	cyclin-dependent kinase inhibitor 2B (p15, inhibits CDK4)
CELF2	CUG triplet repeat, RNA binding protein 2
CENPJ	centromere protein J
CEP350	centrosomal protein 350kDa
CIT	citron (rho-interacting, serine/threonine kinase 21)
CLDN10	claudin 10
CLIP3	CAP-GLY domain containing linker protein 3
CNKSR2	connector enhancer of kinase suppressor of Ras 2
CNTD1	cyclin N-terminal domain containing 1
COL6A6	collagen type VI alpha 6
COPS7B	COP9 constitutive photomorphogenic homolog subunit 7B (Arabidopsis)
CRLS1	cardiolipin synthase 1
CSPG5	chondroitin sulfate proteoglycan 5 (neuroglycan C)
CSTF1	cleavage stimulation factor, 3' pre-RNA, subunit 1, 50kDa
CTDSPL	CTD (carboxy-terminal domain, RNA polymerase II, polypeptide A) small phosphatase-like
CTDSPL2	CTD (carboxy-terminal domain, RNA polymerase II, polypeptide A) small phosphatase like 2
CXCR5	chemokine (C-X-C motif) receptor 5
CXORF23	chromosome X open reading frame 23
CYB5R4	cytochrome b5 reductase 4
DBF4	DBF4 homolog (S. cerevisiae)
DCAF10	WD repeat domain 32
DCBLD2	discoidin, CUB and LCCL domain containing 2
DCC	deleted in colorectal carcinoma
DKK2	dickkopf homolog 2 (Xenopus laevis)
DNAJB1	DnaJ (Hsp40) homolog, subfamily B, member 1
DNAJC21	DnaJ (Hsp40) homolog, subfamily C, member 21
DOCK3	dedicator of cytokinesis 3
DTNA	dystrobrevin, alpha
DYRK1A	dual-specificity tyrosine-(Y)-phosphorylation regulated kinase 1A
EHHADH	enoyl-Coenzyme A, hydratase/3-hydroxyacyl Coenzyme A dehydrogenase
ELAVL2	ELAV (embryonic lethal, abnormal vision, Drosophila)-like 2 (Hu antigen B)
EMP1	epithelial membrane protein 1
EPB41L1	erythrocyte membrane protein band 4.1-like 1
EPHA3	EPH receptor A3
FAHD1	fumarylacetoacetate hydrolase domain containing 1
FAT3	FAT tumor suppressor homolog 3 (Drosophila)
FBN1	fibrillin 1
FGF7	hypothetical LOC100132771; fibroblast growth factor 7 (keratinocyte growth factor); fibroblast growth factor 7 pseudogene 2
FGF9	fibroblast growth factor 9 (glia-activating factor)
FLRT2	fibronectin leucine rich transmembrane protein 2
FOXO1	forkhead box O1
GAB2	GRB2-associated binding protein 2
GABRB3	gamma-aminobutyric acid (GABA) A receptor, beta 3
GNRHR	gonadotropin-releasing hormone receptor
GOLGA3	golgi autoantigen, golgin subfamily a, 3
GPR153	G protein-coupled receptor 153
GPX8	glutathione peroxidase 8 (putative)
GRHL2	grainyhead-like 2 (Drosophila)
GRIA2	glutamate receptor, ionotropic, AMPA 2
GRIN3A	glutamate receptor, ionotropic, N-methyl-D-aspartate 3A
GXYLT1	glycosyltransferase 8 domain containing 3
H3F3A	H3 histone, family 3B (H3.3B); H3 histone, family 3A pseudogene; H3 histone, family 3A; similar to H3 histone, family 3B; similar to histone H3.3B
H3F3B	H3 histone, family 3B (H3.3B); H3 histone, family 3A pseudogene; H3 histone, family 3A; similar to H3 histone, family 3B; similar to histone H3.3B
HAT1	histone acetyltransferase 1
HHAT	hedgehog acyltransferase
IGF1	insulin-like growth factor 1 (somatomedin C)
IRX5	iroquois homeobox 5
KCNQ3	potassium voltage-gated channel, KQT-like subfamily, member 3
KIAA1199	KIAA1199
KLHDC10	kelch domain containing 10
LCE3E	late cornified envelope 3E
LINGO4	leucine rich repeat and Ig domain containing 4
LMLN	leishmanolysin-like (metallopeptidase M8 family)
LMTK2	lemur tyrosine kinase 2
LRRC25	leucine rich repeat containing 25
LTBP2	latent transforming growth factor beta binding protein 2
MAML3	mastermind-like 3 (Drosophila)
2004-03-01	membrane-associated ring finger (C3HC4) 4
MARK1	MAP/microtubule affinity-regulating kinase 1
MATN2	matrilin 2
MID1	midline 1 (Opitz/BBB syndrome)
MKL1	megakaryoblastic leukemia (translocation) 1
MLLT1	myeloid/lymphoid or mixed-lineage leukemia (trithorax homolog, Drosophila); translocated to, 1
MRPL2	mitochondrial ribosomal protein L2
MRPL47	mitochondrial ribosomal protein L47
MTMR9	myotubularin related protein 9
MUC17	mucin 17, cell surface associated
MXI1	MAX interactor 1
MYLK2	myosin light chain kinase 2
NAA15	NMDA receptor regulated 1
NAA38	LSM8 homolog, U6 small nuclear RNA associated (S. cerevisiae)
NCKAP5	Nck-associated protein 5
NCOA6	nuclear receptor coactivator 6
NEK2	NIMA (never in mitosis gene a)-related kinase 2
NFAT5	nuclear factor of activated T-cells 5, tonicity-responsive
NFE2L1	nuclear factor (erythroid-derived 2)-like 1
NFYA	nuclear transcription factor Y, alpha
NKX2-3	NK2 transcription factor related, locus 3 (Drosophila)
NR2C2	nuclear receptor subfamily 2, group C, member 2
NR3C1	nuclear receptor subfamily 3, group C, member 1 (glucocorticoid receptor)
NRK	Nik related kinase
NUDCD1	NudC domain containing 1
NUDT11	nudix (nucleoside diphosphate linked moiety X)-type motif 11
OLFM4	olfactomedin 4
PDE4A	phosphodiesterase 4A, cAMP-specific (phosphodiesterase E2 dunce homolog, Drosophila)
PDZRN3	PDZ domain containing ring finger 3
PELI2	pellino homolog 2 (Drosophila)
PGRMC1	progesterone receptor membrane component 1
PHC3	polyhomeotic homolog 3 (Drosophila)
PHIP	pleckstrin homology domain interacting protein
PIK3R1	phosphoinositide-3-kinase, regulatory subunit 1 (alpha)
PIM1	pim-1 oncogene
PLAGL2	pleiomorphic adenoma gene-like 2; similar to pleiomorphic adenoma gene-like 2
POU2F1	POU class 2 homeobox 1
PRKD3	protein kinase D3
PSD	pleckstrin and Sec7 domain containing
PTEN	phosphatase and tensin homolog; phosphatase and tensin homolog pseudogene 1
PTPN12	protein tyrosine phosphatase, non-receptor type 12
PYCR2	pyrroline-5-carboxylate reductase family, member 2
RAB11FIP4	RAB11 family interacting protein 4 (class II)
RAPGEFL1	Rap guanine nucleotide exchange factor (GEF)-like 1
RASSF3	Ras association (RalGDS/AF-6) domain family member 3
RBAK	hypothetical LOC389458; RB-associated KRAB zinc finger
RBM12	RNA binding motif protein 12; copine I
RBM41	RNA binding motif protein 41
RCOR3	REST corepressor 3
RELT	RELT tumor necrosis factor receptor
REV1	REV1 homolog (S. cerevisiae)
RFFL	ring finger and FYVE-like domain containing 1
RNF125	ring finger protein 125
SCNM1	sodium channel modifier 1
SEMA3A	sema domain, immunoglobulin domain (Ig), short basic domain, secreted, (semaphorin) 3A
SERPINE1	serpin peptidase inhibitor, clade E (nexin, plasminogen activator inhibitor type 1), member 1
SHB	Src homology 2 domain containing adaptor protein B
SIAH1	seven in absentia homolog 1 (Drosophila)
SIRT1	sirtuin (silent mating type information regulation 2 homolog) 1 (S. cerevisiae)
SLAIN2	SLAIN motif family, member 2
SLC10A7	solute carrier family 10 (sodium/bile acid cotransporter family), member 7
SLC12A5	solute carrier family 12 (potassium-chloride transporter), member 5
SLC38A1	solute carrier family 38, member 1
SLC4A7	solute carrier family 4, sodium bicarbonate cotransporter, member 7
SLC4A8	solute carrier family 4, sodium bicarbonate cotransporter, member 8
SLC6A4	solute carrier family 6 (neurotransmitter transporter, serotonin), member 4
SMAD2	SMAD family member 2
SMARCD2	SWI/SNF related, matrix associated, actin dependent regulator of chromatin, subfamily d, member 2
SMOC1	SPARC related modular calcium binding 1
SNRPD1	small nuclear ribonucleoprotein D1 polypeptide 16kDa; hypothetical protein LOC100129492
SORCS1	sortilin-related VPS10 domain containing receptor 1
SOX12	SRY (sex determining region Y)-box 12
SP5	Sp5 transcription factor
SPAST	spastin
SPATS2L	spermatogenesis associated, serine-rich 2-like
SRF	serum response factor (c-fos serum response element-binding transcription factor)
ST5	suppression of tumorigenicity 5
ST6GALNAC6	ST6 (alpha-N-acetyl-neuraminyl-2,3-beta-galactosyl-1,3)-N-acetylgalactosaminide alpha-2,6-sialyltransferase 6
STK35	serine/threonine kinase 35
STK4	serine/threonine kinase 4
TANC1	tetratricopeptide repeat, ankyrin repeat and coiled-coil containing 1
TBC1D22B	TBC1 domain family, member 22B
TBL1X	transducin (beta)-like 1X-linked
TBX2	T-box 2
TET3	tet oncogene family member 3
TM4SF20	transmembrane 4 L six family member 20
TMOD1	tropomodulin 1
TNFAIP8L2	tumor necrosis factor, alpha-induced protein 8-like 2
TOB1	transducer of ERBB2, 1
TRAPPC6B	trafficking protein particle complex 6B
TRHDE	thyrotropin-releasing hormone degrading enzyme
TRIM10	tripartite motif-containing 10
TRIM36	tripartite motif-containing 36
TRNT1	tRNA nucleotidyl transferase, CCA-adding, 1
TSC22D2	TSC22 domain family, member 2
TTC28	chromosome 6 open reading frame 35; hCG1820764; tetratricopeptide repeat domain 28
TWF1	twinfilin, actin-binding protein, homolog 1 (Drosophila)
UBXN10	UBX domain protein 10
ULK2	unc-51-like kinase 2 (C. elegans)
UNC5C	unc-5 homolog C (C. elegans)
UTP15	UTP15, U3 small nucleolar ribonucleoprotein, homolog (S. cerevisiae)
VTI1A	vesicle transport through interaction with t-SNAREs homolog 1A (yeast)
WDR31	WD repeat domain 31
WIPF3	WAS/WASL interacting protein family, member 3
WSCD1	WSC domain containing 1
ZC3HAV1	zinc finger CCCH-type, antiviral 1
ZNF331	zinc finger protein 331
ZNF37A	zinc finger protein 37A
ZNF418	zinc finger protein 418
ZNF507	zinc finger protein 507
ZNF740	zinc finger protein 740
ZNRF2	zinc and ring finger 2

## Sheet: bta-miR-92a target genes
bta-miR-92a target genes (878 highly predicted genes)
Gene Symbol	Gene name
AAK1	AP2 associated kinase 1
AATK	apoptosis-associated tyrosine kinase
ABCG4	ATP-binding cassette, sub-family G (WHITE), member 4
ABHD13	abhydrolase domain containing 13
ABI3BP	ABI family, member 3 (NESH) binding protein
ABL2	v-abl Abelson murine leukemia viral oncogene homolog 2 (arg, Abelson-related gene)
ACAN	aggrecan
ACOX1	acyl-Coenzyme A oxidase 1, palmitoyl
ACTC1	actin, alpha, cardiac muscle 1
ADAM10	ADAM metallopeptidase domain 10
ADAM15	ADAM metallopeptidase domain 15
ADAM19	ADAM metallopeptidase domain 19 (meltrin beta)
ADAM23	ADAM metallopeptidase domain 23
ADAMTS9	ADAM metallopeptidase with thrombospondin type 1 motif, 9
ADAMTSL1	ADAMTS-like 1
ADAMTSL3	ADAMTS-like 3
ADCY3	adenylate cyclase 3
ADM	adrenomedullin
ADO	2-aminoethanethiol (cysteamine) dioxygenase
ADRB1	adrenergic, beta-1-, receptor
AFAP1	actin filament associated protein 1
AFF1	AF4/FMR2 family, member 1
AFF3	AF4/FMR2 family, member 3
AFF4	AF4/FMR2 family, member 4
AGAP1	ArfGAP with GTPase domain, ankyrin repeat and PH domain 1
AGFG2	ArfGAP with FG repeats 2
AGGF1	angiogenic factor with G patch and FHA domains 1
AHCYL1	adenosylhomocysteinase-like 1
AIFM2	apoptosis-inducing factor, mitochondrion-associated, 2
ALPK3	alpha-kinase 3
ANGPTL2	angiopoietin-like 2
ANK3	ankyrin 3, node of Ranvier (ankyrin G)
ANKIB1	ankyrin repeat and IBR domain containing 1
ANKRD13C	ankyrin repeat domain 13C
ANKRD44	ankyrin repeat domain 44
ANO3	anoctamin 3
ANO4	anoctamin 4
ANO8	anoctamin 8
ANP32E	acidic (leucine-rich) nuclear phosphoprotein 32 family, member E
AP1AR	chromosome 4 open reading frame 16
APPL1	adaptor protein, phosphotyrosine interaction, PH domain and leucine zipper containing 1
AQP2	aquaporin 2 (collecting duct)
ARF1	ADP-ribosylation factor 1
ARFGEF2	ADP-ribosylation factor guanine nucleotide-exchange factor 2 (brefeldin A-inhibited)
ARHGAP29	Rho GTPase activating protein 29
ARHGEF10	Rho guanine nucleotide exchange factor (GEF) 10
ARHGEF17	Rho guanine nucleotide exchange factor (GEF) 17
ARID1B	AT rich interactive domain 1B (SWI1-like)
ARID5B	AT rich interactive domain 5B (MRF1-like)
ARMC1	armadillo repeat containing 1
ARPP19	cAMP-regulated phosphoprotein 19 pseudogene; cAMP-regulated phosphoprotein, 19kDa
ARRDC3	arrestin domain containing 3
ARRDC4	arrestin domain containing 4
ASB7	ankyrin repeat and SOCS box-containing 7
ASPH	aspartate beta-hydroxylase
ASTN1	astrotactin 1
ATOX1	ATX1 antioxidant protein 1 homolog (yeast)
ATP11A	ATPase, class VI, type 11A
ATP2A2	ATPase, Ca++ transporting, cardiac muscle, slow twitch 2
ATP2B4	ATPase, Ca++ transporting, plasma membrane 4
ATP6V1B2	ATPase, H+ transporting, lysosomal 56/58kDa, V1 subunit B2
ATP7A	ATPase, Cu++ transporting, alpha polypeptide
ATP8B1	ATPase, class I, type 8B, member 1
ATRX	alpha thalassemia/mental retardation syndrome X-linked (RAD54 homolog, S. cerevisiae)
ATXN1	ataxin 1
ATXN10	ataxin 10
ATXN1L	ataxin 1-like
ATXN3	ataxin 3
ATXN7	ataxin 7
AURKA	aurora kinase A; aurora kinase A pseudogene 1
AXL	AXL receptor tyrosine kinase
AZIN1	antizyme inhibitor 1
B3GALT2	UDP-Gal:betaGlcNAc beta 1,3-galactosyltransferase, polypeptide 2
BACH1	BTB and CNC homology 1, basic leucine zipper transcription factor 1
BAHCC1	BAH domain and coiled-coil containing 1
BAI3	brain-specific angiogenesis inhibitor 3
BAZ2A	bromodomain adjacent to zinc finger domain, 2A
BAZ2B	bromodomain adjacent to zinc finger domain, 2B
BCAT2	branched chain aminotransferase 2, mitochondrial
BCL11A	B-cell CLL/lymphoma 11A (zinc finger protein)
BCL11B	B-cell CLL/lymphoma 11B (zinc finger protein)
BCL2L11	BCL2-like 11 (apoptosis facilitator)
BMP7	bone morphogenetic protein 7
BMPR2	bone morphogenetic protein receptor, type II (serine/threonine kinase)
BSDC1	BSD domain containing 1
BSN	bassoon (presynaptic cytomatrix protein)
BTG2	BTG family, member 2
BTLA	B and T lymphocyte associated
C10ORF118	chromosome 10 open reading frame 118
C11ORF24	chromosome 11 open reading frame 24
C11ORF87	chromosome 11 open reading frame 87
C16ORF52	chromosome 16 open reading frame 52
C18ORF25	chromosome 18 open reading frame 25
C20ORF111	chromosome 20 open reading frame 111
C20ORF112	chromosome 20 open reading frame 112
C20ORF194	chromosome 20 open reading frame 194
C21ORF91	chromosome 21 open reading frame 91
C2CD4C	family with sequence similarity 148, member C; hypothetical protein LOC100133882
C2ORF69	chromosome 2 open reading frame 69
C5ORF24	chromosome 5 open reading frame 24
C5ORF30	chromosome 5 open reading frame 30
C6ORF62	chromosome 6 open reading frame 62
CACNA1C	hypothetical protein LOC100131098; calcium channel, voltage-dependent, L type, alpha 1C subunit
CACNA1H	calcium channel, voltage-dependent, T type, alpha 1H subunit
CACNA1I	calcium channel, voltage-dependent, T type, alpha 1I subunit
CADM2	cell adhesion molecule 2
CALM1	calmodulin 3 (phosphorylase kinase, delta); calmodulin 2 (phosphorylase kinase, delta); calmodulin 1 (phosphorylase kinase, delta)
CALN1	calneuron 1
CAMK2A	calcium/calmodulin-dependent protein kinase II alpha
CAMKK2	calcium/calmodulin-dependent protein kinase kinase 2, beta
CASD1	CAS1 domain containing 1
CASK	calcium/calmodulin-dependent serine protein kinase (MAGUK family)
CASKIN1	CASK interacting protein 1
CBFA2T3	core-binding factor, runt domain, alpha subunit 2; translocated to, 3
CBLN4	cerebellin 4 precursor
CCDC113	coiled-coil domain containing 113
CCDC6	coiled-coil domain containing 6
CCNC	cyclin C
CCNE2	cyclin E2
CCNJL	cyclin J-like
CCT6A	chaperonin containing TCP1, subunit 6A (zeta 1)
CD2AP	CD2-associated protein
CD69	CD69 molecule
CDC27	cell division cycle 27 homolog (S. cerevisiae)
CDC42	cell division cycle 42 (GTP binding protein, 25kDa); cell division cycle 42 pseudogene 2
CDC42BPA	CDC42 binding protein kinase alpha (DMPK-like)
CDC42EP2	CDC42 effector protein (Rho GTPase binding) 2
CDCA7L	cell division cycle associated 7-like
CDK16	PCTAIRE protein kinase 1
CDK5R1	cyclin-dependent kinase 5, regulatory subunit 1 (p35)
CDK6	cyclin-dependent kinase 6
CDKN1A	cyclin-dependent kinase inhibitor 1A (p21, Cip1)
CDKN1C	cyclin-dependent kinase inhibitor 1C (p57, Kip2)
CEBPA	CCAAT/enhancer binding protein (C/EBP), alpha
CELF2	CUG triplet repeat, RNA binding protein 2
CEND1	cell cycle exit and neuronal differentiation 1
CEP350	centrosomal protein 350kDa
CFL2	cofilin 2 (muscle)
CHCHD10	coiled-coil-helix-coiled-coil-helix domain containing 10
CHD9	chromodomain helicase DNA binding protein 9
CHGA	chromogranin A (parathyroid secretory protein 1)
CHM	choroideremia (Rab escort protein 1)
CHMP7	CHMP family, member 7
CHRM2	cholinergic receptor, muscarinic 2
CHRM5	cholinergic receptor, muscarinic 5
CHST1	carbohydrate (keratan sulfate Gal-6) sulfotransferase 1
CHST7	carbohydrate (N-acetylglucosamine 6-O) sulfotransferase 7
CIC	capicua homolog (Drosophila)
CLDN11	claudin 11
CLEC16A	C-type lectin domain family 16, member A
CLIP4	CAP-GLY domain containing linker protein family, member 4
CNIH	cornichon homolog (Drosophila)
CNNM4	cyclin M4
CNOT2	CCR4-NOT transcription complex, subunit 2
CNR1	cannabinoid receptor 1 (brain)
COG3	component of oligomeric golgi complex 3
COL19A1	collagen, type XIX, alpha 1
COL1A2	collagen, type I, alpha 2
COL5A1	collagen, type V, alpha 1
COPS2	COP9 constitutive photomorphogenic homolog subunit 2 (Arabidopsis)
CPEB1	cytoplasmic polyadenylation element binding protein 1
CPEB2	cytoplasmic polyadenylation element binding protein 2
CPEB3	cytoplasmic polyadenylation element binding protein 3
CPEB4	cytoplasmic polyadenylation element binding protein 4
CPLX1	complexin 1
CPLX2	complexin 2
CPNE8	copine VIII
CREB1	cAMP responsive element binding protein 1
CREB3L2	cAMP responsive element binding protein 3-like 2
CRTAM	cytotoxic and regulatory T cell molecule
CSMD1	CUB and Sushi multiple domains 1
CSMD3	CUB and Sushi multiple domains 3
CSRNP3	cysteine-serine-rich nuclear protein 3
CTNNBIP1	catenin, beta interacting protein 1
CTTNBP2	cortactin binding protein 2
CUL3	cullin 3
CUX1	cut-like homeobox 1
CXADR	coxsackie virus and adenovirus receptor pseudogene 2; coxsackie virus and adenovirus receptor
CXXC5	CXXC finger 5
DAB2IP	DAB2 interacting protein
DACT1	dapper, antagonist of beta-catenin, homolog 1 (Xenopus laevis)
DAG1	dystroglycan 1 (dystrophin-associated glycoprotein 1)
DBT	dihydrolipoamide branched chain transacylase E2
DCAF10	WD repeat domain 32
DCAF6	IQ motif and WD repeats 1
DCAF8	WD repeat domain 42A
DCC	deleted in colorectal carcinoma
DCLK2	doublecortin-like kinase 2
DCP1A	DCP1 decapping enzyme homolog A (S. cerevisiae)
DCP2	DCP2 decapping enzyme homolog (S. cerevisiae)
DCX	doublecortin
DDHD2	DDHD domain containing 2
DDIT4	DNA-damage-inducible transcript 4
DDX3X	DEAD (Asp-Glu-Ala-Asp) box polypeptide 3, X-linked
DDX3Y	DEAD (Asp-Glu-Ala-Asp) box polypeptide 3, Y-linked
DENND1B	DENN/MADD domain containing 1B
DENND4B	DENN/MADD domain containing 4B
DENND4C	DENN/MADD domain containing 4C
DIRAS1	DIRAS family, GTP-binding RAS-like 1
DKK3	dickkopf homolog 3 (Xenopus laevis)
DLG5	discs, large homolog 5 (Drosophila)
DLGAP2	discs, large (Drosophila) homolog-associated protein 2
DMP1	dentin matrix acidic phosphoprotein 1
DMXL1	Dmx-like 1
DNAJB12	DnaJ (Hsp40) homolog, subfamily B, member 12
DNAJB9	DnaJ (Hsp40) homolog, subfamily B, member 9
DNAJC27	DnaJ (Hsp40) homolog, subfamily C, member 27
DNAJC30	DnaJ (Hsp40) homolog, subfamily C, member 30
DOCK5	dedicator of cytokinesis 5
DOCK9	dedicator of cytokinesis 9
DOK5	docking protein 5
DPP10	dipeptidyl-peptidase 10
DPYD	dihydropyrimidine dehydrogenase
DSC2	desmocollin 2
DSCAML1	Down syndrome cell adhesion molecule like 1
DSTYK	dual serine/threonine and tyrosine protein kinase
DTX2	deltex homolog 2 (Drosophila)
DUS2L	dihydrouridine synthase 2-like, SMM1 homolog (S. cerevisiae)
DUSP1	dual specificity phosphatase 1
DUSP10	dual specificity phosphatase 10
DUSP5	dual specificity phosphatase 5
DYNLT3	dynein, light chain, Tctex-type 3
DYRK2	dual-specificity tyrosine-(Y)-phosphorylation regulated kinase 2
E2F3	E2F transcription factor 3
EDEM1	ER degradation enhancer, mannosidase alpha-like 1
EDNRB	endothelin receptor type B
EFR3A	EFR3 homolog A (S. cerevisiae)
EFR3B	EFR3 homolog B (S. cerevisiae)
EGR2	early growth response 2
EIF4G2	eukaryotic translation initiation factor 4 gamma, 2
ELFN2	extracellular leucine-rich repeat and fibronectin type III domain containing 2
ELK4	ELK4, ETS-domain protein (SRF accessory protein 1)
ELOVL4	elongation of very long chain fatty acids (FEN1/Elo2, SUR4/Elo3, yeast)-like 4
ELOVL6	ELOVL family member 6, elongation of long chain fatty acids (FEN1/Elo2, SUR4/Elo3-like, yeast)
EN2	engrailed homeobox 2
ENPP6	ectonucleotide pyrophosphatase/phosphodiesterase 6
EOMES	eomesodermin homolog (Xenopus laevis)
EPB41L4A	erythrocyte membrane protein band 4.1 like 4A
EPC2	enhancer of polycomb homolog 2 (Drosophila)
EPHA8	EPH receptor A8
EPS8	epidermal growth factor receptor pathway substrate 8
ERBB2IP	erbb2 interacting protein
ERC2	ELKS/RAB6-interacting/CAST family member 2
ERGIC2	ERGIC and golgi 2
ESRP1	epithelial splicing regulatory protein 1
EVI5	ecotropic viral integration site 5
EXOC5	exocyst complex component 5
FAAH2	fatty acid amide hydrolase 2
FAM110B	family with sequence similarity 110, member B
FAM110C	family with sequence similarity 110, member C
FAM117B	family with sequence similarity 117, member B
FAM126B	family with sequence similarity 126, member B
FAM133B	family with sequence similarity 133, member B pseudogene; similar to FAM133B protein; family with sequence similarity 133, member B
FAM135A	family with sequence similarity 135, member A
FAM150B	family with sequence similarity 150, member B
FAM160A2	family with sequence similarity 160, member A2
FAM160B1	family with sequence similarity 160, member B1
FAM196A	chromosome 10 open reading frame 141
FAM19A1	family with sequence similarity 19 (chemokine (C-C motif)-like), member A1
FAM20C	family with sequence similarity 20, member C
FAM24A	family with sequence similarity 24, member A
FAM76B	family with sequence similarity 76, member B
FAM81A	family with sequence similarity 81, member A
FAM84A	hypothetical LOC653602; family with sequence similarity 84, member A
FAR1	fatty acyl CoA reductase 1
FARP1	FERM, RhoGEF (ARHGEF) and pleckstrin domain protein 1 (chondrocyte-derived)
FBN1	fibrillin 1
FBN2	fibrillin 2
FBXL17	F-box and leucine-rich repeat protein 17
FBXO28	F-box protein 28
FBXO32	F-box protein 32
FBXO33	F-box protein 33
FBXW7	F-box and WD repeat domain containing 7
FCHO2	FCH domain only 2
FGB	fibrinogen beta chain
FHL3	four and a half LIM domains 3
FKBP1A	FK506 binding protein 1A, 12kDa
FLJ22184	hypothetical protein FLJ22184
FMN2	formin 2
FMR1	fragile X mental retardation 1
FNBP4	formin binding protein 4
FNDC3B	fibronectin type III domain containing 3B
FNIP1	folliculin interacting protein 1
FNIP2	folliculin interacting protein 2
FOSL2	FOS-like antigen 2
FOXG1	forkhead box G1
FOXN2	forkhead box N2
FOXN3	forkhead box N3
FOXP2	forkhead box P2
FOXP4	forkhead box P4
FRS2	fibroblast growth factor receptor substrate 2
FRY	furry homolog (Drosophila)
FRYL	FRY-like
FSTL1	follistatin-like 1
FXR1	fragile X mental retardation, autosomal homolog 1
FZD10	frizzled homolog 10 (Drosophila)
G3BP2	GTPase activating protein (SH3 domain) binding protein 2
GALNT7	UDP-N-acetyl-alpha-D-galactosamine:polypeptide N-acetylgalactosaminyltransferase 7 (GalNAc-T7)
GAN	gigaxonin
GAP43	growth associated protein 43
GATA2	GATA binding protein 2
GATA6	GATA binding protein 6
GATAD2B	GATA zinc finger domain containing 2B
GCLM	glutamate-cysteine ligase, modifier subunit
GDF11	growth differentiation factor 11
GFPT2	glutamine-fructose-6-phosphate transaminase 2
GIGYF2	GRB10 interacting GYF protein 2
GIPC1	GIPC PDZ domain containing family, member 1
GIT2	G protein-coupled receptor kinase interacting ArfGAP 2
GLCE	glucuronic acid epimerase
GLRA1	glycine receptor, alpha 1
GLYR1	cytokine-like nuclear factor n-pac
GNPDA2	glucosamine-6-phosphate deaminase 2
GNS	glucosamine (N-acetyl)-6-sulfatase
GOLGA1	golgi autoantigen, golgin subfamily a, 1
GOLGA3	golgi autoantigen, golgin subfamily a, 3
GOLGA4	golgi autoantigen, golgin subfamily a, 4
GPATCH8	G patch domain containing 8
GPC6	glypican 6
GPM6A	glycoprotein M6A
GPR111	G protein-coupled receptor 111
GPR124	G protein-coupled receptor 124
GPR137C	G protein-coupled receptor 137C
GPR158	G protein-coupled receptor 158
GPR173	G protein-coupled receptor 173
GPR180	G protein-coupled receptor 180
GPR85	G protein-coupled receptor 85
GPRC5A	G protein-coupled receptor, family C, group 5, member A
GRAMD1B	GRAM domain containing 1B
GRAMD3	GRAM domain containing 3
GRAMD4	TSC22 domain family, member 3; GRAM domain containing 4
GRHL1	grainyhead-like 1 (Drosophila)
GRIA1	glutamate receptor, ionotropic, AMPA 1
GRIA3	glutamate receptor, ionotrophic, AMPA 3
GRIA4	glutamate receptor, ionotrophic, AMPA 4
GRIP2	glutamate receptor interacting protein 2
GRM2	glutamate receptor, metabotropic 2
GXYLT1	glycosyltransferase 8 domain containing 3
HAND1	heart and neural crest derivatives expressed 1
HAND2	heart and neural crest derivatives expressed 2
HAPLN1	hyaluronan and proteoglycan link protein 1
HAS2	hyaluronan synthase 2
HAS3	hyaluronan synthase 3
HCN2	hyperpolarization activated cyclic nucleotide-gated potassium channel 2
HDLBP	high density lipoprotein binding protein
HECW1	HECT, C2 and WW domain containing E3 ubiquitin protein ligase 1
HEG1	HEG homolog 1 (zebrafish)
HERC2	hect domain and RLD 2
HERC3	hect domain and RLD 3
HERC4	hect domain and RLD 4
HERPUD2	HERPUD family member 2
HES2	hairy and enhancer of split 2 (Drosophila)
HIPK1	homeodomain interacting protein kinase 1
HIPK3	homeodomain interacting protein kinase 3
HIVEP1	human immunodeficiency virus type I enhancer binding protein 1
HMGA2	high mobility group AT-hook 2
HNF1B	HNF1 homeobox B
HNRNPU	heterogeneous nuclear ribonucleoprotein U (scaffold attachment factor A)
HOXB8	homeobox B8
HOXC4	homeobox C4
HOXC8	homeobox C8
HOXD10	homeobox D10
HSPE1	heat shock 10kDa protein 1 (chaperonin 10)
IBTK	inhibitor of Bruton agammaglobulinemia tyrosine kinase
ICK	intestinal cell (MAK-like) kinase
IDH1	isocitrate dehydrogenase 1 (NADP+), soluble
IFIT2	interferon-induced protein with tetratricopeptide repeats 2
IKZF1	IKAROS family zinc finger 1 (Ikaros)
IKZF2	IKAROS family zinc finger 2 (Helios)
IKZF4	IKAROS family zinc finger 4 (Eos)
IL6ST	interleukin 6 signal transducer (gp130, oncostatin M receptor)
IMPA2	inositol(myo)-1(or 4)-monophosphatase 2
ING2	inhibitor of growth family, member 2
INSIG1	insulin induced gene 1
INSL5	insulin-like 5
IQGAP2	IQ motif containing GTPase activating protein 2
IRS2	insulin receptor substrate 2
ITGA5	integrin, alpha 5 (fibronectin receptor, alpha polypeptide)
ITGA6	integrin, alpha 6
ITGAV	integrin, alpha V (vitronectin receptor, alpha polypeptide, antigen CD51)
ITM2B	integral membrane protein 2B
ITPR1	inositol 1,4,5-triphosphate receptor, type 1
ITPRIPL2	inositol 1,4,5-triphosphate receptor interacting protein-like 2
JAKMIP1	Janus kinase and microtubule interacting protein 1
JARID2	jumonji, AT rich interactive domain 2
JMY	junction mediating and regulatory protein, p53 cofactor
JOSD1	Josephin domain containing 1
JPH2	junctophilin 2
KALRN	kalirin, RhoGEF kinase
KAT2B	K(lysine) acetyltransferase 2B
KBTBD8	kelch repeat and BTB (POZ) domain containing 8
KCNA1	potassium voltage-gated channel, shaker-related subfamily, member 1 (episodic ataxia with myokymia)
KCNC4	potassium voltage-gated channel, Shaw-related subfamily, member 4
KCND2	potassium voltage-gated channel, Shal-related subfamily, member 2
KCNH1	potassium voltage-gated channel, subfamily H (eag-related), member 1
KCNJ3	potassium inwardly-rectifying channel, subfamily J, member 3
KCNK10	potassium channel, subfamily K, member 10
KCNK3	potassium channel, subfamily K, member 3
KCNN3	potassium intermediate/small conductance calcium-activated channel, subfamily N, member 3
KIAA1024	KIAA1024
KIAA1109	KIAA1109
KIAA1211	KIAA1211
KIAA1279	KIAA1279
KIAA1432	KIAA1432
KIF1B	kinesin family member 1B
KIF3B	kinesin family member 3B
KIF5B	kinesin family member 5B
KLF12	Kruppel-like factor 12
KLF2	Kruppel-like factor 2 (lung)
KLF3	Kruppel-like factor 3 (basic)
KLF4	Kruppel-like factor 4 (gut)
KLF6	Kruppel-like factor 6
KLHDC10	kelch domain containing 10
KLHL14	kelch-like 14 (Drosophila)
KLHL15	kelch-like 15 (Drosophila)
KLHL18	kelch-like 18 (Drosophila)
KLHL29	kelch-like 29 (Drosophila)
KLHL3	kelch-like 3 (Drosophila)
KLHL31	kelch-like 31 (Drosophila)
KSR2	kinase suppressor of ras 2
LAMP2	lysosomal-associated membrane protein 2
LATS2	LATS, large tumor suppressor, homolog 2 (Drosophila)
LBX1	ladybird homeobox 1
LCOR	ligand dependent nuclear receptor corepressor
LEPREL2	leprecan-like 2
LHFPL2	lipoma HMGIC fusion partner-like 2
LIMCH1	LIM and calponin homology domains 1
LIN28A	lin-28 homolog (C. elegans)
LIN54	lin-54 homolog (C. elegans)
LMBR1L	limb region 1 homolog (mouse)-like
LMO2	LIM domain only 2 (rhombotin-like 1)
LONRF3	LON peptidase N-terminal domain and ring finger 3
LPP	LIM domain containing preferred translocation partner in lipoma
LRCH1	leucine-rich repeats and calponin homology (CH) domain containing 1
LRRC20	leucine rich repeat containing 20
LRRC4	leucine rich repeat containing 4
LRRC8B	leucine rich repeat containing 8 family, member B
LRRFIP2	leucine rich repeat (in FLII) interacting protein 2
LUZP1	leucine zipper protein 1
LYST	lysosomal trafficking regulator
MAFK	v-maf musculoaponeurotic fibrosarcoma oncogene homolog K (avian)
MAN2A1	mannosidase, alpha, class 2A, member 1
MAP1B	microtubule-associated protein 1B
MAP2K4	mitogen-activated protein kinase kinase 4
MAP3K13	mitogen-activated protein kinase kinase kinase 13
MAP3K2	mitogen-activated protein kinase kinase kinase 2
MAP4K2	mitogen-activated protein kinase kinase kinase kinase 2
2004-03-01	membrane-associated ring finger (C3HC4) 4
MARK1	MAP/microtubule affinity-regulating kinase 1
MAST4	microtubule associated serine/threonine kinase family member 4
MBD2	methyl-CpG binding domain protein 2
MBNL3	muscleblind-like 3 (Drosophila)
MBOAT2	membrane bound O-acyltransferase domain containing 2
MCL1	myeloid cell leukemia sequence 1 (BCL2-related)
MCOLN2	mucolipin 2
MDGA1	MAM domain containing glycosylphosphatidylinositol anchor 1
MED29	mediator complex subunit 29
MEF2D	myocyte enhancer factor 2D
MFHAS1	malignant fibrous histiocytoma amplified sequence 1
MGLL	monoglyceride lipase
MIA3	melanoma inhibitory activity family, member 3
MIER3	mesoderm induction early response 1, family member 3
MITF	microphthalmia-associated transcription factor
MKL2	MKL/myocardin-like 2
MMD	monocyte to macrophage differentiation-associated
MMP16	matrix metallopeptidase 16 (membrane-inserted)
MOAP1	modulator of apoptosis 1
MORC3	MORC family CW-type zinc finger 3
MPP1	membrane protein, palmitoylated 1, 55kDa
MRPS25	mitochondrial ribosomal protein S25
MS4A2	membrane-spanning 4-domains, subfamily A, member 2 (Fc fragment of IgE, high affinity I, receptor for; beta polypeptide)
MSRB3	methionine sulfoxide reductase B3
MTDH	metadherin
MTF1	metal-regulatory transcription factor 1
MTF2	metal response element binding transcription factor 2
MTFMT	mitochondrial methionyl-tRNA formyltransferase
MTHFD2	methylenetetrahydrofolate dehydrogenase (NADP+ dependent) 2, methenyltetrahydrofolate cyclohydrolase
MTMR9	myotubularin related protein 9
MYCBP2	MYC binding protein 2
MYH9	myosin, heavy chain 9, non-muscle
MYLIP	myosin regulatory light chain interacting protein
MYO1B	myosin IB
MYO5A	myosin VA (heavy chain 12, myoxin)
MYT1L	myelin transcription factor 1-like
N4BP2	NEDD4 binding protein 2
NAA15	NMDA receptor regulated 1
NAA50	N-acetyltransferase 13 (GCN5-related)
NACC2	NACC family member 2, BEN and BTB (POZ) domain containing
NAV3	neuron navigator 3; similar to neuron navigator 3
NCKAP5	Nck-associated protein 5
NCOA1	nuclear receptor coactivator 1
NCOA3	nuclear receptor coactivator 3
NECAP1	NECAP endocytosis associated 1
NEDD4L	neural precursor cell expressed, developmentally down-regulated 4-like
NEFH	neurofilament, heavy polypeptide
NEFL	neurofilament, light polypeptide
NEFM	neurofilament, medium polypeptide
NEGR1	neuronal growth regulator 1
NEO1	neogenin homolog 1 (chicken)
NETO1	neuropilin (NRP) and tolloid (TLL)-like 1
NEURL1B	neuralized homolog 1B (Drosophila)
NF1	neurofibromin 1
NF2	neurofibromin 2 (merlin)
NFAT5	nuclear factor of activated T-cells 5, tonicity-responsive
NFATC2IP	nuclear factor of activated T-cells, cytoplasmic, calcineurin-dependent 2 interacting protein
NFIA	nuclear factor I/A
NFIB	nuclear factor I/B
NFIX	nuclear factor I/X (CCAAT-binding transcription factor)
NFYB	nuclear transcription factor Y, beta
NFYC	nuclear transcription factor Y, gamma
NINL	ninein-like
NIPBL	Nipped-B homolog (Drosophila)
NKPD1	NTPase, KAP family P-loop domain containing 1
NKX2-3	NK2 transcription factor related, locus 3 (Drosophila)
NKX2-4	NK2 homeobox 4
NLK	nemo-like kinase
NOTCH1	Notch homolog 1, translocation-associated (Drosophila)
NOVA1	neuro-oncological ventral antigen 1
NOX4	NADPH oxidase 4
NPC1	Niemann-Pick disease, type C1
NPHP3	nephronophthisis 3 (adolescent); acyl-Coenzyme A dehydrogenase family, member 11
NPNT	nephronectin
NPTN	neuroplastin
NR4A3	nuclear receptor subfamily 4, group A, member 3
NRF1	nuclear respiratory factor 1
NRK	Nik related kinase
NSF	N-ethylmaleimide-sensitive factor
NSMAF	neutral sphingomyelinase (N-SMase) activation associated factor
NUCKS1	nuclear casein kinase and cyclin-dependent kinase substrate 1
NUDCD3	NudC domain containing 3
NUFIP2	nuclear fragile X mental retardation protein interacting protein 2
NUP43	nucleoporin 43kDa
OAZ3	ornithine decarboxylase antizyme 3
OTUD3	OTU domain containing 3
OTUD4	OTU domain containing 4
OXSR1	oxidative-stress responsive 1
PAIP1	poly(A) binding protein interacting protein 1; similar to poly(A) binding protein interacting protein 1
PALLD	palladin, cytoskeletal associated protein
PALM2	A kinase (PRKA) anchor protein 2; paralemmin 2; PALM2-AKAP2 readthrough transcript
PANK3	pantothenate kinase 3
PAPD5	PAP associated domain containing 5
PAPD7	polymerase (DNA directed) sigma
PAQR7	progestin and adipoQ receptor family member VII
PARP8	poly (ADP-ribose) polymerase family, member 8
PAX3	paired box 3
PAX9	paired box 9
PCDH10	protocadherin 10
PCDH11X	protocadherin 11 X-linked
PCDH11Y	protocadherin 11 Y-linked
PCDH7	protocadherin 7
PCDH9	protocadherin 9
PCGF3	polycomb group ring finger 3
PCMTD1	protein-L-isoaspartate (D-aspartate) O-methyltransferase domain containing 1
PCOLCE2	procollagen C-endopeptidase enhancer 2
PCYT1B	phosphate cytidylyltransferase 1, choline, beta
PDCD6IP	programmed cell death 6 interacting protein
PDE10A	phosphodiesterase 10A
PDE4D	phosphodiesterase 4D, cAMP-specific (phosphodiesterase E3 dunce homolog, Drosophila)
PDE8A	phosphodiesterase 8A
PDS5A	PDS5, regulator of cohesion maintenance, homolog A (S. cerevisiae)
PDS5B	PDS5, regulator of cohesion maintenance, homolog B (S. cerevisiae)
PDXDC1	pyridoxal-dependent decarboxylase domain containing 1
PDZD2	PDZ domain containing 2
PER2	period homolog 2 (Drosophila)
PEX3	peroxisomal biogenesis factor 3
PFKFB4	6-phosphofructo-2-kinase/fructose-2,6-biphosphatase 4
PGAM1	phosphoglycerate mutase 1 (brain)
PHF15	PHD finger protein 15
PHF17	PHD finger protein 17
PHF3	PHD finger protein 3
PHLPP2	PH domain and leucine rich repeat protein phosphatase 2
PHTF2	putative homeodomain transcription factor 2
PIK3AP1	phosphoinositide-3-kinase adaptor protein 1
PIK3R3	phosphoinositide-3-kinase, regulatory subunit 3 (gamma)
PIKFYVE	phosphoinositide kinase, FYVE finger containing
PIP4K2C	phosphatidylinositol-5-phosphate 4-kinase, type II, gamma
PIP5K1C	phosphatidylinositol-4-phosphate 5-kinase, type I, gamma
PITPNA	phosphatidylinositol transfer protein, alpha
PITPNC1	phosphatidylinositol transfer protein, cytoplasmic 1
PITPNM2	phosphatidylinositol transfer protein, membrane-associated 2
PKDCC	protein kinase-like protein SgK493
PLEKHA1	pleckstrin homology domain containing, family A (phosphoinositide binding specific) member 1
PLEKHA6	pleckstrin homology domain containing, family A member 6
PLEKHB2	pleckstrin homology domain containing, family B (evectins) member 2
PLEKHG3	pleckstrin homology domain containing, family G (with RhoGef domain) member 3
PLEKHM1	pleckstrin homology domain containing, family M (with RUN domain) member 1
PMEPA1	prostate transmembrane protein, androgen induced 1
POLK	polymerase (DNA directed) kappa
PPAP2B	phosphatidic acid phosphatase type 2B
PPARGC1B	peroxisome proliferator-activated receptor gamma, coactivator 1 beta
PPCS	phosphopantothenoylcysteine synthetase
PPM1H	protein phosphatase 1H (PP2C domain containing)
PPP1R12A	protein phosphatase 1, regulatory (inhibitor) subunit 12A
PPP1R12C	protein phosphatase 1, regulatory (inhibitor) subunit 12C
PPP1R3D	protein phosphatase 1, regulatory (inhibitor) subunit 3D
PPP1R9A	protein phosphatase 1, regulatory (inhibitor) subunit 9A
PRDM13	PR domain containing 13
PRDM15	PR domain containing 15
PRDM16	PR domain containing 16
PRKAB2	protein kinase, AMP-activated, beta 2 non-catalytic subunit
PRKAR1B	protein kinase, cAMP-dependent, regulatory, type I, beta
PRKAR2B	protein kinase, cAMP-dependent, regulatory, type II, beta
PRKCE	protein kinase C, epsilon
PRPF40A	PRP40 pre-mRNA processing factor 40 homolog A (S. cerevisiae)
PSMD14	proteasome (prosome, macropain) 26S subunit, non-ATPase, 14
PTAR1	protein prenyltransferase alpha subunit repeat containing 1
PTEN	phosphatase and tensin homolog; phosphatase and tensin homolog pseudogene 1
PTF1A	pancreas specific transcription factor, 1a
PTGER4	prostaglandin E receptor 4 (subtype EP4)
PTPN14	protein tyrosine phosphatase, non-receptor type 14
PTPRD	protein tyrosine phosphatase, receptor type, D
PTPRJ	protein tyrosine phosphatase, receptor type, J
PTPRK	protein tyrosine phosphatase, receptor type, K
PTPRO	protein tyrosine phosphatase, receptor type, O
PVRL1	poliovirus receptor-related 1 (herpesvirus entry mediator C)
QKI	quaking homolog, KH domain RNA binding (mouse)
QSER1	glutamine and serine rich 1
RAB14	RAB14, member RAS oncogene family
RAB23	RAB23, member RAS oncogene family
RAB3B	RAB3B, member RAS oncogene family
RAB8B	RAB8B, member RAS oncogene family
RAD21	RAD21 homolog (S. pombe)
RAG1	recombination activating gene 1
RANBP9	RAN binding protein 9
RAP1A	RAP1A, member of RAS oncogene family
RAP1B	RAP1B, member of RAS oncogene family
RASSF2	Ras association (RalGDS/AF-6) domain family member 2
RASSF3	Ras association (RalGDS/AF-6) domain family member 3
RBBP6	retinoblastoma binding protein 6
RBL2	retinoblastoma-like 2 (p130)
RBM27	RNA binding motif protein 27
RBM47	RNA binding motif protein 47
RBPMS2	RNA binding protein with multiple splicing 2
RECK	reversion-inducing-cysteine-rich protein with kazal motifs
REST	RE1-silencing transcription factor
REV3L	REV3-like, catalytic subunit of DNA polymerase zeta (yeast)
REXO1	REX1, RNA exonuclease 1 homolog (S. cerevisiae)
RFX1	regulatory factor X, 1 (influences HLA class II expression)
RFX7	regulatory factor X, 7
RGL1	ral guanine nucleotide dissociation stimulator-like 1
RGS17	regulator of G-protein signaling 17
RGS3	regulator of G-protein signaling 3
RHPN2	rhophilin, Rho GTPase binding protein 2; similar to rhophilin, Rho GTPase binding protein 2
RIMBP2	RIMS binding protein 2
RIMS2	regulating synaptic membrane exocytosis 2
RNF10	ring finger protein 10
RNF11	ring finger protein 11
RNF141	ring finger protein 141
RNF157	ring finger protein 157
RNF166	ring finger protein 166
RNF180	ring finger protein 180
RNF38	ring finger protein 38
RNF4	ring finger protein 4; hypothetical LOC644006
RNF44	ring finger protein 44
ROBO1	roundabout, axon guidance receptor, homolog 1 (Drosophila); similar to roundabout 1 isoform b
ROBO2	roundabout, axon guidance receptor, homolog 2 (Drosophila)
RORA	RAR-related orphan receptor A
RPL15	ribosomal protein L15 pseudogene 22; ribosomal protein L15 pseudogene 18; ribosomal protein L15 pseudogene 17; ribosomal protein L15 pseudogene 3; ribosomal protein L15 pseudogene 7; ribosomal protein L15
RPS6KA4	ribosomal protein S6 kinase, 90kDa, polypeptide 4
RRBP1	ribosome binding protein 1 homolog 180kDa (dog)
RRN3	RRN3 RNA polymerase I transcription factor homolog (S. cerevisiae)
RSBN1	round spermatid basic protein 1
RUNX1T1	runt-related transcription factor 1; translocated to, 1 (cyclin D-related)
RYR3	ryanodine receptor 3
S1PR1	sphingosine-1-phosphate receptor 1
SAR1B	SAR1 homolog B (S. cerevisiae)
SATB2	SATB homeobox 2
SBK1	SH3-binding domain kinase 1
SBNO1	strawberry notch homolog 1 (Drosophila)
SCRG1	stimulator of chondrogenesis 1
SCUBE3	signal peptide, CUB domain, EGF-like 3
SDC2	syndecan 2
SDC3	syndecan 3
SEC24C	SEC24 family, member C (S. cerevisiae)
SEC31B	SEC31 homolog B (S. cerevisiae)
SEL1L3	KIAA0746 protein
SELT	selenoprotein T; similar to Selenoprotein T
SEMA3A	sema domain, immunoglobulin domain (Ig), short basic domain, secreted, (semaphorin) 3A
SEMA6D	sema domain, transmembrane domain (TM), and cytoplasmic domain, (semaphorin) 6D
SERINC5	serine incorporator 5
SERTAD2	SERTA domain containing 2
SERTAD3	SERTA domain containing 3
SESN3	sestrin 3
SESTD1	SEC14 and spectrin domains 1
SETD1B	SET domain containing 1B
SETD5	SET domain containing 5
SETD7	SET domain containing (lysine methyltransferase) 7
SFMBT2	Scm-like with four mbt domains 2
SGK1	serum/glucocorticoid regulated kinase 1
SH3D19	SH3 domain containing 19
SH3PXD2A	SH3 and PX domains 2A
SHOX	short stature homeobox
SIK1	salt-inducible kinase 1
SIM2	single-minded homolog 2 (Drosophila)
SIRPA	signal-regulatory protein alpha
SKI	v-ski sarcoma viral oncogene homolog (avian)
SLC12A2	solute carrier family 12 (sodium/potassium/chloride transporters), member 2
SLC12A5	solute carrier family 12 (potassium-chloride transporter), member 5
SLC16A6	solute carrier family 16, member 6 (monocarboxylic acid transporter 7); similar to solute carrier family 16, member 6
SLC17A6	solute carrier family 17 (sodium-dependent inorganic phosphate cotransporter), member 6
SLC24A3	solute carrier family 24 (sodium/potassium/calcium exchanger), member 3
SLC24A4	solute carrier family 24 (sodium/potassium/calcium exchanger), member 4
SLC25A16	solute carrier family 25 (mitochondrial carrier; Graves disease autoantigen), member 16
SLC25A32	solute carrier family 25, member 32
SLC25A36	solute carrier family 25, member 36
SLC2A3	solute carrier family 2 (facilitated glucose transporter), member 3
SLC30A7	solute carrier family 30 (zinc transporter), member 7
SLC32A1	solute carrier family 32 (GABA vesicular transporter), member 1
SLC37A3	solute carrier family 37 (glycerol-3-phosphate transporter), member 3
SLC38A11	solute carrier family 38, member 11
SLC39A6	solute carrier family 39 (zinc transporter), member 6
SLC45A3	solute carrier family 45, member 3
SLC4A10	solute carrier family 4, sodium bicarbonate transporter, member 10
SLC5A7	solute carrier family 5 (choline transporter), member 7
SLC6A1	solute carrier family 6 (neurotransmitter transporter, GABA), member 1
SLC7A11	solute carrier family 7, (cationic amino acid transporter, y+ system) member 11
SLC9A1	solute carrier family 9 (sodium/hydrogen exchanger), member 1
SLC9A2	solute carrier family 9 (sodium/hydrogen exchanger), member 2
SLC9A3R2	solute carrier family 9 (sodium/hydrogen exchanger), member 3 regulator 2
SMAD6	SMAD family member 6
SMAD7	SMAD family member 7
SMARCA5	SWI/SNF related, matrix associated, actin dependent regulator of chromatin, subfamily a, member 5
SMURF1	SMAD specific E3 ubiquitin protein ligase 1
SNAI1	snail homolog 1 (Drosophila)
SNAP91	synaptosomal-associated protein, 91kDa homolog (mouse)
SNAPC1	small nuclear RNA activating complex, polypeptide 1, 43kDa
SNN	stannin
SNX13	sorting nexin 13
SNX30	sorting nexin family member 30
SOBP	sine oculis binding protein homolog (Drosophila)
SOCS6	suppressor of cytokine signaling 6
SORCS3	sortilin-related VPS10 domain containing receptor 3
SORL1	sortilin-related receptor, L(DLR class) A repeats-containing
SOSTDC1	sclerostin domain containing 1
SOX11	SRY (sex determining region Y)-box 11
SOX4	SRY (sex determining region Y)-box 4
SP1	Sp1 transcription factor
SPHK2	sphingosine kinase 2
SPOCK2	sparc/osteonectin, cwcv and kazal-like domains proteoglycan (testican) 2
SPRYD4	SPRY domain containing 4
SPTBN4	spectrin, beta, non-erythrocytic 4
SRPK2	SFRS protein kinase 2
SRPR	signal recognition particle receptor (docking protein)
SSBP3	single stranded DNA binding protein 3; hypothetical LOC100131851
SSFA2	sperm specific antigen 2
ST3GAL2	ST3 beta-galactoside alpha-2,3-sialyltransferase 2
ST6GAL2	ST6 beta-galactosamide alpha-2,6-sialyltranferase 2
STAG2	stromal antigen 2
STARD13	StAR-related lipid transfer (START) domain containing 13
STIM2	stromal interaction molecule 2
STK39	serine threonine kinase 39 (STE20/SPS1 homolog, yeast)
STRN	striatin, calmodulin binding protein
STRN3	striatin, calmodulin binding protein 3
STX17	syntaxin 17
STXBP5L	syntaxin binding protein 5-like
STYX	serine/threonine/tyrosine interacting protein
SUDS3	suppressor of defective silencing 3 homolog (S. cerevisiae)
SUN1	unc-84 homolog A (C. elegans)
SUV420H1	suppressor of variegation 4-20 homolog 1 (Drosophila)
SYN2	synapsin II
SYNJ1	synaptojanin 1
SYT1	synaptotagmin I
SYT2	synaptotagmin II
TACC2	transforming, acidic coiled-coil containing protein 2
TAF1	TAF1 RNA polymerase II, TATA box binding protein (TBP)-associated factor, 250kDa
TAF15	TAF15 RNA polymerase II, TATA box binding protein (TBP)-associated factor, 68kDa
TAGAP	T-cell activation RhoGTPase activating protein
TBC1D12	TBC1 domain family, member 12
TBC1D30	TBC1 domain family, member 30
TBC1D8	TBC1 domain family, member 8 (with GRAM domain)
TBL1XR1	transducin (beta)-like 1 X-linked receptor 1
TBX3	T-box 3
TCEB3	transcription elongation factor B (SIII), polypeptide 3 (110kDa, elongin A)
TCF21	transcription factor 21
TCF4	transcription factor 4
TEAD1	TEA domain family member 1 (SV40 transcriptional enhancer factor)
TECPR2	tectonin beta-propeller repeat containing 2
TEF	thyrotrophic embryonic factor
TEX2	testis expressed 2
TFAP2A	transcription factor AP-2 alpha (activating enhancer binding protein 2 alpha)
TFAP2E	transcription factor AP-2 epsilon (activating enhancer binding protein 2 epsilon)
TFDP2	transcription factor Dp-2 (E2F dimerization partner 2)
TGFB2	transforming growth factor, beta 2
TGIF1	TGFB-induced factor homeobox 1
TIA1	TIA1 cytotoxic granule-associated RNA binding protein
TMC7	transmembrane channel-like 7
TMCC1	transmembrane and coiled-coil domain family 1
TMCC3	transmembrane and coiled-coil domain family 3
TMED5	transmembrane emp24 protein transport domain containing 5
TMEM143	transmembrane protein 143
TMEM184B	transmembrane protein 184B
TMEM200B	transmembrane protein 200B
TMEM229A	hypothetical protein LOC730130
TMEM50B	transmembrane protein 50B
TMEM87A	transmembrane protein 87A
TMF1	TATA element modulatory factor 1
TNPO1	transportin 1
TNRC6B	trinucleotide repeat containing 6B
TOB1	transducer of ERBB2, 1
TOB2	transducer of ERBB2, 2
TOP1	topoisomerase (DNA) I
TOR1AIP2	torsin A interacting protein 2
TP63	tumor protein p63
TPCN1	two pore segment channel 1
TPM4	tropomyosin 4
TPPP	tubulin polymerization promoting protein
TRAF3	TNF receptor-associated factor 3
TRAK2	trafficking protein, kinesin binding 2
TRAM2	translocation associated membrane protein 2
TRIO	triple functional domain (PTPRF interacting)
TSC1	tuberous sclerosis 1
TTC14	tetratricopeptide repeat domain 14
TTC28	chromosome 6 open reading frame 35; hCG1820764; tetratricopeptide repeat domain 28
TTC9	tetratricopeptide repeat domain 9
TTPAL	tocopherol (alpha) transfer protein-like
TULP4	tubby like protein 4
TWF1	twinfilin, actin-binding protein, homolog 1 (Drosophila)
TWIST1	twist homolog 1 (Drosophila)
UBASH3B	ubiquitin associated and SH3 domain containing, B
UBE2G1	ubiquitin-conjugating enzyme E2G 1 (UBC7 homolog, yeast)
UBE2W	ubiquitin-conjugating enzyme E2W (putative)
UBE2Z	ubiquitin-conjugating enzyme E2Z
UBXN4	UBX domain protein 4
UGP2	UDP-glucose pyrophosphorylase 2
UHRF1BP1	UHRF1 binding protein 1
ULK1	unc-51-like kinase 1 (C. elegans)
UQCRB	similar to ubiquinol-cytochrome c reductase binding protein; ubiquinol-cytochrome c reductase binding protein pseudogene; ubiquinol-cytochrome c reductase binding protein
USF2	upstream transcription factor 2, c-fos interacting
USP28	ubiquitin specific peptidase 28
USP44	ubiquitin specific peptidase 44
USP45	ubiquitin specific peptidase 45
UVRAG	UV radiation resistance associated gene
VCL	vinculin
VPS4B	vacuolar protein sorting 4 homolog B (S. cerevisiae)
VPS54	vacuolar protein sorting 54 homolog (S. cerevisiae)
VSNL1	visinin-like 1
VWA5B2	von Willebrand factor A domain containing 5B2
WASL	Wiskott-Aldrich syndrome-like
WDFY3	WD repeat and FYVE domain containing 3
WDR37	WD repeat domain 37
WDR81	WD repeat domain 81
WNT5A	wingless-type MMTV integration site family, member 5A
WRNIP1	Werner helicase interacting protein 1
WWC1	WW and C2 domain containing 1
WWP2	WW domain containing E3 ubiquitin protein ligase 2
XPNPEP3	X-prolyl aminopeptidase (aminopeptidase P) 3, putative
XPR1	xenotropic and polytropic retrovirus receptor
XRN1	5'-3' exoribonuclease 1
XYLT2	xylosyltransferase II
ZAK	sterile alpha motif and leucine zipper containing kinase AZK
ZBTB34	zinc finger and BTB domain containing 34
ZBTB40	zinc finger and BTB domain containing 40
ZBTB46	zinc finger and BTB domain containing 46
ZCCHC2	zinc finger, CCHC domain containing 2
ZDHHC21	zinc finger, DHHC-type containing 21
ZDHHC3	zinc finger, DHHC-type containing 3
ZDHHC5	zinc finger, DHHC-type containing 5
ZEB2	zinc finger E-box binding homeobox 2
ZFAND1	zinc finger, AN1-type domain 1
ZFC3H1	zinc finger, C3H1-type containing
ZFHX3	zinc finger homeobox 3; hypothetical LOC100132068
ZFHX4	zinc finger homeobox 4
ZFPM2	zinc finger protein, multitype 2
ZFYVE21	zinc finger, FYVE domain containing 21
ZNF148	zinc finger protein 148
ZNF230	zinc finger protein 230
ZNF287	zinc finger protein 287
ZNF385B	zinc finger protein 385B
ZNF385D	zinc finger protein 385D
ZNF469	zinc finger protein 469
ZNF512B	zinc finger protein 512B
ZNF521	zinc finger protein 521
ZNF530	zinc finger protein 530
ZNF532	similar to zinc finger protein 347; zinc finger protein 532
ZNF652	zinc finger protein 652
ZNF654	zinc finger protein 654
ZNF721	zinc finger protein 721
ZNHIT6	zinc finger, HIT type 6

## Sheet: bta-miR-21-3p target genes
bta-miR-21-3p target genes (78 highly predicted genes)
Gene Symbol	Gene name
AGGF1	angiogenic factor with G patch and FHA domains 1
AKAP11	A kinase (PRKA) anchor protein 11
AMIGO2	adhesion molecule with Ig-like domain 2
ANO5	anoctamin 5
ATP13A3	ATPase type 13A3
ATP1B1	ATPase, Na+/K+ transporting, beta 1 polypeptide
C12ORF68	chromosome 12 open reading frame 68
C1GALT1	core 1 synthase, glycoprotein-N-acetylgalactosamine 3-beta-galactosyltransferase, 1
C20ORF202	hypothetical LOC400831
CASP7	caspase 7, apoptosis-related cysteine peptidase
CCAR1	cell division cycle and apoptosis regulator 1
CCR6	cyclin L2; chemokine (C-C motif) receptor 6
CDADC1	cytidine and dCMP deaminase domain containing 1
CYP3A5	cytochrome P450, family 3, subfamily A, polypeptide 5
DDX4	DEAD (Asp-Glu-Ala-Asp) box polypeptide 4
DNAJC15	DnaJ (Hsp40) homolog, subfamily C, member 15
DOCK10	dedicator of cytokinesis 10
E2F7	E2F transcription factor 7
EML4	echinoderm microtubule associated protein like 4
FAM117A	family with sequence similarity 117, member A
FAM83H	family with sequence similarity 83, member H
FKBP3	FK506 binding protein 3, 25kDa
FOXO3	forkhead box O3; forkhead box O3B pseudogene
FOXR2	forkhead box R2
FPR2	formyl peptide receptor 2
FREM3	FRAS1 related extracellular matrix 3
FYTTD1	forty-two-three domain containing 1
GJA1	gap junction protein, alpha 1, 43kDa
GRM5	glutamate receptor, metabotropic 5
IPCEF1	interaction protein for cytohesin exchange factors 1
KIAA0195	KIAA0195
KIAA0430	KIAA0430
KLHL3	kelch-like 3 (Drosophila)
LAMP1	lysosomal-associated membrane protein 1
LIN28B	lin-28 homolog B (C. elegans)
LOX	lysyl oxidase
MAP3K1	mitogen-activated protein kinase kinase kinase 1
MTF1	metal-regulatory transcription factor 1
MUM1L1	melanoma associated antigen (mutated) 1-like 1
MYOZ3	myozenin 3
NAA15	NMDA receptor regulated 1
NAP1L5	nucleosome assembly protein 1-like 5
NFATC3	nuclear factor of activated T-cells, cytoplasmic, calcineurin-dependent 3
OR10W1	olfactory receptor, family 10, subfamily W, member 1
PARD3B	par-3 partitioning defective 3 homolog B (C. elegans)
PCDH19	protocadherin 19
PHC3	polyhomeotic homolog 3 (Drosophila)
PHYHD1	phytanoyl-CoA dioxygenase domain containing 1
PLXNA4	plexin A4
PNPLA8	patatin-like phospholipase domain containing 8
PREP	prolyl endopeptidase
RBPMS	RNA binding protein with multiple splicing
RINT1	RAD50 interactor 1
RNF128	ring finger protein 128
RRAGB	Ras-related GTP binding B
RSRC2	arginine/serine-rich coiled-coil 2
SEH1L	SEH1-like (S. cerevisiae)
SEMA3E	sema domain, immunoglobulin domain (Ig), short basic domain, secreted, (semaphorin) 3E
SHC3	SHC (Src homology 2 domain containing) transforming protein 3
SLC11A2	solute carrier family 11 (proton-coupled divalent metal ion transporters), member 2
SLC35B3	solute carrier family 35, member B3
SMAD7	SMAD family member 7
SMARCE1	SWI/SNF related, matrix associated, actin dependent regulator of chromatin, subfamily e, member 1
SNRPB2	small nuclear ribonucleoprotein polypeptide B''
SP1	Sp1 transcription factor
STK38L	serine/threonine kinase 38 like
TBC1D24	TBC1 domain family, member 24
TMCC3	transmembrane and coiled-coil domain family 3
TOPORS	topoisomerase I binding, arginine/serine-rich
TPD52L3	tumor protein D52-like 3
TPPP	tubulin polymerization promoting protein
TRIM32	tripartite motif-containing 32
UBA3	ubiquitin-like modifier activating enzyme 3
UBN1	ubinuclein 1
VPS13C	vacuolar protein sorting 13 homolog C (S. cerevisiae)
YIPF4	Yip1 domain family, member 4
ZC3H12C	zinc finger CCCH-type containing 12C
ZNF302	zinc finger protein 302

## Sheet: bta-miR-184 target genes
bta-miR-184 target genes (88 highly predicted genes)
Gene Symbol	Gene name
AARS	alanyl-tRNA synthetase
ACO2	aconitase 2, mitochondrial
ADO	2-aminoethanethiol (cysteamine) dioxygenase
ADRBK2	adrenergic, beta, receptor kinase 2
AGRN	agrin
AKT2	v-akt murine thymoma viral oncogene homolog 2
ALDH4A1	aldehyde dehydrogenase 4 family, member A1
APCDD1	adenomatosis polyposis coli down-regulated 1
APLN	apelin
BCL2L1	BCL2-like 1
BIN3	bridging integrator 3
C20ORF112	chromosome 20 open reading frame 112
C21ORF62	chromosome 21 open reading frame 62
CARM1	coactivator-associated arginine methyltransferase 1
CBX6	chromobox homolog 6
CDC25A	cell division cycle 25 homolog A (S. pombe)
CES2	carboxylesterase 2 (intestine, liver)
CLIC5	chloride intracellular channel 5
CREB3L1	cAMP responsive element binding protein 3-like 1
CRISPLD2	cysteine-rich secretory protein LCCL domain containing 2
CRTC1	CREB regulated transcription coactivator 1
CSF1	colony stimulating factor 1 (macrophage)
DENND1A	DENN/MADD domain containing 1A
DGAT1	diacylglycerol O-acyltransferase homolog 1 (mouse)
ELN	elastin
EPB41L5	erythrocyte membrane protein band 4.1 like 5
FAM169B	family with sequence similarity 169, member B
FBXO28	F-box protein 28
FSCN1	fascin homolog 1, actin-bundling protein (Strongylocentrotus purpuratus)
GNB1	guanine nucleotide binding protein (G protein), beta polypeptide 1
GPBAR1	G protein-coupled bile acid receptor 1
GPR124	G protein-coupled receptor 124
HIF1AN	hypoxia inducible factor 1, alpha subunit inhibitor
HIVEP3	human immunodeficiency virus type I enhancer binding protein 3
HPSE	heparanase
HUWE1	HECT, UBA and WWE domain containing 1
INPPL1	inositol polyphosphate phosphatase-like 1
KIAA1211	KIAA1211
KIAA1751	KIAA1751
LASP1	LIM and SH3 protein 1
LIMCH1	LIM and calponin homology domains 1
LRRC8A	leucine rich repeat containing 8 family, member A
LYNX1	Ly6/neurotoxin 1
MATN1	matrilin 1, cartilage matrix protein
MLEC	malectin
MTUS1	mitochondrial tumor suppressor 1
N4BP3	Nedd4 binding protein 3
NCOR2	nuclear receptor co-repressor 2
NFATC2	nuclear factor of activated T-cells, cytoplasmic, calcineurin-dependent 2
NFATC2IP	nuclear factor of activated T-cells, cytoplasmic, calcineurin-dependent 2 interacting protein
NR4A2	nuclear receptor subfamily 4, group A, member 2
NRN1	neuritin 1
NUS1	nuclear undecaprenyl pyrophosphate synthase 1 pseudogene; nuclear undecaprenyl pyrophosphate synthase 1 homolog (S. cerevisiae)
PCSK6	proprotein convertase subtilisin/kexin type 6
PDGFB	platelet-derived growth factor beta polypeptide (simian sarcoma viral (v-sis) oncogene homolog)
PLEKHB1	pleckstrin homology domain containing, family B (evectins) member 1
PLTP	phospholipid transfer protein
PNO1	partner of NOB1 homolog (S. cerevisiae)
PODN	podocan
PODXL	podocalyxin-like
POMT2	protein-O-mannosyltransferase 2
PPAP2B	phosphatidic acid phosphatase type 2B
RASL10B	RAS-like, family 10, member B
RNASEH2B	ribonuclease H2, subunit B
RUNX1	runt-related transcription factor 1
SF1	splicing factor 1
SFRP4	secreted frizzled-related protein 4
SGSH	N-sulfoglucosamine sulfohydrolase
SH3GL1	SH3-domain GRB2-like 1
SIDT2	SID1 transmembrane family, member 2
SIRPA	signal-regulatory protein alpha
SLA	Src-like-adaptor
SLC30A9	solute carrier family 30 (zinc transporter), member 9
SOX1	SRY (sex determining region Y)-box 1
STC2	stanniocalcin 2
STRA6	stimulated by retinoic acid gene 6 homolog (mouse)
SUSD1	sushi domain containing 1
TBC1D20	TBC1 domain family, member 20
TGFBRAP1	transforming growth factor, beta receptor associated protein 1
TMEM180	transmembrane protein 180
TMEM80	transmembrane protein 80
TNK2	tyrosine kinase, non-receptor, 2
TNPO2	transportin 2
TNRC6B	trinucleotide repeat containing 6B
ZBED3	zinc finger, BED-type containing 3
ZFPM2	zinc finger protein, multitype 2
ZNF512B	zinc finger protein 512B
ZNF740	zinc finger protein 740

## Sheet: bta-miR-365-3p target genes
bta-miR-365-3p target genes (275 highly predicted genes )
Gene Symbol	Gene name
ABTB2	ankyrin repeat and BTB (POZ) domain containing 2
ACVR1	activin A receptor, type I
ACVR2B	activin A receptor, type IIB
ADAMTS1	ADAM metallopeptidase with thrombospondin type 1 motif, 1
ADAR	adenosine deaminase, RNA-specific
ADCY6	adenylate cyclase 6
ADM	adrenomedullin
AFAP1L1	actin filament associated protein 1-like 1
AHI1	Abelson helper integration site 1
AHSA2	AHA1, activator of heat shock 90kDa protein ATPase homolog 2 (yeast)
AKIRIN2	akirin 2
AKT3	v-akt murine thymoma viral oncogene homolog 3 (protein kinase B, gamma)
AMMECR1	Alport syndrome, mental retardation, midface hypoplasia and elliptocytosis chromosomal region gene 1
ANK3	ankyrin 3, node of Ranvier (ankyrin G)
ANKRD11	ankyrin repeat domain 11
ANKRD17	ankyrin repeat domain 17
ANKRD28	ankyrin repeat domain 28
ANKS1A	ankyrin repeat and sterile alpha motif domain containing 1A
ARMCX3	armadillo repeat containing, X-linked 3
ARRB2	arrestin, beta 2
ARRDC2	arrestin domain containing 2
ARRDC3	arrestin domain containing 3
ATG14	ATG14 autophagy related 14 homolog (S. cerevisiae)
ATP13A3	ATPase type 13A3
ATXN7L3	ataxin 7-like 3
ATXN7L3B	ataxin 7-like 3B
BCL11B	B-cell CLL/lymphoma 11B (zinc finger protein)
BCL2	B-cell CLL/lymphoma 2
BDNF	brain-derived neurotrophic factor
BEST3	bestrophin 3
BRD3	bromodomain containing 3
C10orf46	chromosome 10 open reading frame 46
C15orf32	chromosome 15 open reading frame 32
C18orf25	chromosome 18 open reading frame 25
C20orf194	chromosome 20 open reading frame 194
C5orf41	chromosome 5 open reading frame 41
C8orf44-SGK3	C8orf44-SGK3 readthrough
CACNA1C	calcium channel, voltage-dependent, L type, alpha 1C subunit
CCND1	cyclin D1
CDC25A	cell division cycle 25 homolog A (S. pombe)
CDH24	cadherin 24, type 2
CHD9	chromodomain helicase DNA binding protein 9
CHP	calcium binding protein P22
CLDN11	claudin 11
CNOT6L	CCR4-NOT transcription complex, subunit 6-like
COL7A1	collagen, type VII, alpha 1
CPT1A	carnitine palmitoyltransferase 1A (liver)
CREB5	cAMP responsive element binding protein 5
CS	citrate synthase
CSF2RB	colony stimulating factor 2 receptor, beta, low-affinity (granulocyte-macrophage)
CSK	c-src tyrosine kinase
CSMD1	CUB and Sushi multiple domains 1
CXorf23	chromosome X open reading frame 23
DCAF7	DDB1 and CUL4 associated factor 7
DCP2	DCP2 decapping enzyme homolog (S. cerevisiae)
DCUN1D5	DCN1, defective in cullin neddylation 1, domain containing 5 (S. cerevisiae)
DENND1B	DENN/MADD domain containing 1B
DLAT	dihydrolipoamide S-acetyltransferase
DLGAP2	discs, large (Drosophila) homolog-associated protein 2
DLX3	distal-less homeobox 3
DOCK4	dedicator of cytokinesis 4
DYRK2	dual-specificity tyrosine-(Y)-phosphorylation regulated kinase 2
E2F2	E2F transcription factor 2
EFEMP1	EGF containing fibulin-like extracellular matrix protein 1
EHF	ets homologous factor
EIF2C4	eukaryotic translation initiation factor 2C, 4
EIF4E3	eukaryotic translation initiation factor 4E family member 3
EMCN	endomucin
ENTPD7	ectonucleoside triphosphate diphosphohydrolase 7
EPAS1	endothelial PAS domain protein 1
EPS8	epidermal growth factor receptor pathway substrate 8
ESRRA	estrogen-related receptor alpha
ETS1	v-ets erythroblastosis virus E26 oncogene homolog 1 (avian)
ETV1	ets variant 1
EYA2	eyes absent homolog 2 (Drosophila)
EYA3	eyes absent homolog 3 (Drosophila)
FAM160B2	family with sequence similarity 160, member B2
FAM60A	family with sequence similarity 60, member A
FAM91A1	family with sequence similarity 91, member A1
FBXL20	F-box and leucine-rich repeat protein 20
FGF1	fibroblast growth factor 1 (acidic)
FLI1	Friend leukemia virus integration 1
FNDC3B	fibronectin type III domain containing 3B
FOXN2	forkhead box N2
FRS2	fibroblast growth factor receptor substrate 2
FZD3	frizzled family receptor 3
FZD5	frizzled family receptor 5
GAB3	GRB2-associated binding protein 3
GALNT4	UDP-N-acetyl-alpha-D-galactosamine:polypeptide N-acetylgalactosaminyltransferase 4 (GalNAc-T4)
GAPVD1	GTPase activating protein and VPS9 domains 1
GBA	glucosidase, beta, acid
GDF11	growth differentiation factor 11
GNAT1	guanine nucleotide binding protein (G protein), alpha transducing activity polypeptide 1
GPC6	glypican 6
GRAMD1C	GRAM domain containing 1C
GRPEL2	GrpE-like 2, mitochondrial (E. coli)
GXYLT1	glucoside xylosyltransferase 1
HAPLN2	hyaluronan and proteoglycan link protein 2
HDAC4	histone deacetylase 4
HHIP	hedgehog interacting protein
HIPK2	homeodomain interacting protein kinase 2
HMGA2	high mobility group AT-hook 2
HMGCS1	3-hydroxy-3-methylglutaryl-CoA synthase 1 (soluble)
HOXA9	homeobox A9
HSPA8	heat shock 70kDa protein 8
IKZF4	IKAROS family zinc finger 4 (Eos)
IMPAD1	inositol monophosphatase domain containing 1
ING3	inhibitor of growth family, member 3
ITGA10	integrin, alpha 10
KAT2A	K(lysine) acetyltransferase 2A
KCNA1	potassium voltage-gated channel, shaker-related subfamily, member 1 (episodic ataxia with myokymia)
KCNA7	potassium voltage-gated channel, shaker-related subfamily, member 7
KCNH2	potassium voltage-gated channel, subfamily H (eag-related), member 2
KCNJ2	potassium inwardly-rectifying channel, subfamily J, member 2
KCNJ3	potassium inwardly-rectifying channel, subfamily J, member 3
KCNQ1	potassium voltage-gated channel, KQT-like subfamily, member 1
KCTD7	potassium channel tetramerisation domain containing 7
KIAA1147	KIAA1147
KIAA1239	KIAA1239
KIAA1267	KIAA1267
KIAA2026	KIAA2026
KIF3A	kinesin family member 3A
KIRREL	kin of IRRE like (Drosophila)
KLF3	Kruppel-like factor 3 (basic)
LAMP2	lysosomal-associated membrane protein 2
LDB1	LIM domain binding 1
LIN7C	lin-7 homolog C (C. elegans)
LMTK2	lemur tyrosine kinase 2
LPAR5	lysophosphatidic acid receptor 5
LSM14B	LSM14B, SCD6 homolog B (S. cerevisiae)
LYSMD3	LysM, putative peptidoglycan-binding, domain containing 3
MAF	v-maf musculoaponeurotic fibrosarcoma oncogene homolog (avian)
MAFB	v-maf musculoaponeurotic fibrosarcoma oncogene homolog B (avian)
MAK	male germ cell-associated kinase
MALT1	mucosa associated lymphoid tissue lymphoma translocation gene 1
MAP3K13	mitogen-activated protein kinase kinase kinase 13
MAPK1IP1L	mitogen-activated protein kinase 1 interacting protein 1-like
MARK2	MAP/microtubule affinity-regulating kinase 2
MAU2	MAU2 chromatid cohesion factor homolog (C. elegans)
MED12L	mediator complex subunit 12-like
MEF2D	myocyte enhancer factor 2D
MEIS1	Meis homeobox 1
MEX3A	mex-3 homolog A (C. elegans)
MLEC	malectin
MLL2	myeloid/lymphoid or mixed-lineage leukemia 2
MLL5	myeloid/lymphoid or mixed-lineage leukemia 5 (trithorax homolog, Drosophila)
MTF1	metal-regulatory transcription factor 1
MTR	5-methyltetrahydrofolate-homocysteine methyltransferase
MTUS2	microtubule associated tumor suppressor candidate 2
MVP	major vault protein
MYLIP	myosin regulatory light chain interacting protein
MYLK	myosin light chain kinase
NAA50	N(alpha)-acetyltransferase 50, NatE catalytic subunit
NCKAP1	NCK-associated protein 1
NCOR1	nuclear receptor corepressor 1
NFIA	nuclear factor I/A
NFIB	nuclear factor I/B
NKD1	naked cuticle homolog 1 (Drosophila)
NR1D2	nuclear receptor subfamily 1, group D, member 2
NR2C2	nuclear receptor subfamily 2, group C, member 2
NR3C1	nuclear receptor subfamily 3, group C, member 1 (glucocorticoid receptor)
NR3C2	nuclear receptor subfamily 3, group C, member 2
NUCKS1	nuclear casein kinase and cyclin-dependent kinase substrate 1
NUFIP2	nuclear fragile X mental retardation protein interacting protein 2
OAZ2	ornithine decarboxylase antizyme 2
OBFC2A	oligonucleotide/oligosaccharide-binding fold containing 2A
PANK3	pantothenate kinase 3
PAX2	paired box 2
PAX6	paired box 6
PDE4D	phosphodiesterase 4D, cAMP-specific
PDYN	prodynorphin
PGK1	phosphoglycerate kinase 1
PHF12	PHD finger protein 12
PHF15	PHD finger protein 15
PIK3R3	phosphoinositide-3-kinase, regulatory subunit 3 (gamma)
PITPNM2	phosphatidylinositol transfer protein, membrane-associated 2
PLCB4	phospholipase C, beta 4
PLEKHB2	pleckstrin homology domain containing, family B (evectins) member 2
POC1B-GALNT4	POC1B-GALNT4 readthrough
PPARGC1B	peroxisome proliferator-activated receptor gamma, coactivator 1 beta
PPFIA2	protein tyrosine phosphatase, receptor type, f polypeptide (PTPRF), interacting protein (liprin), alpha 2
PPM1D	protein phosphatase, Mg2+/Mn2+ dependent, 1D
PPP1R16B	protein phosphatase 1, regulatory (inhibitor) subunit 16B
PPP5C	protein phosphatase 5, catalytic subunit
PPPDE2	PPPDE peptidase domain containing 2
PRDM1	PR domain containing 1, with ZNF domain
PRDM16	PR domain containing 16
PRKAR2A	protein kinase, cAMP-dependent, regulatory, type II, alpha
PRKG1	protein kinase, cGMP-dependent, type I
PRKX	protein kinase, X-linked
PRPF40A	PRP40 pre-mRNA processing factor 40 homolog A (S. cerevisiae)
PRR12	proline rich 12
PRTG	protogenin
PTCHD1	patched domain containing 1
PTGDR	prostaglandin D2 receptor (DP)
PTPRJ	protein tyrosine phosphatase, receptor type, J
PTTG1IP	pituitary tumor-transforming 1 interacting protein
QTRTD1	queuine tRNA-ribosyltransferase domain containing 1
RAB1B	RAB1B, member RAS oncogene family
RAB22A	RAB22A, member RAS oncogene family
RANBP10	RAN binding protein 10
RAPGEF4	Rap guanine nucleotide exchange factor (GEF) 4
RASD1	RAS, dexamethasone-induced 1
RASSF8	Ras association (RalGDS/AF-6) domain family (N-terminal) member 8
RBM12	RNA binding motif protein 12
REV3L	REV3-like, catalytic subunit of DNA polymerase zeta (yeast)
RHEB	Ras homolog enriched in brain
RICTOR	RPTOR independent companion of MTOR, complex 2
RIT1	Ras-like without CAAX 1
RNF44	ring finger protein 44
RPS6KA6	ribosomal protein S6 kinase, 90kDa, polypeptide 6
S100A14	S100 calcium binding protein A14
SALL1	sal-like 1 (Drosophila)
SATB2	SATB homeobox 2
SDHC	succinate dehydrogenase complex, subunit C, integral membrane protein, 15kDa
SEMA3A	sema domain, immunoglobulin domain (Ig), short basic domain, secreted, (semaphorin) 3A
SERTAD2	SERTA domain containing 2
SESTD1	SEC14 and spectrin domains 1
SET	SET nuclear oncogene
SF3B3	splicing factor 3b, subunit 3, 130kDa
SGK1	serum/glucocorticoid regulated kinase 1
SGK3	serum/glucocorticoid regulated kinase family, member 3
SGTB	small glutamine-rich tetratricopeptide repeat (TPR)-containing, beta
SH3PXD2A	SH3 and PX domains 2A
SIAH3	seven in absentia homolog 3 (Drosophila)
SIM2	single-minded homolog 2 (Drosophila)
SIX4	SIX homeobox 4
SKI	v-ski sarcoma viral oncogene homolog (avian)
SLC16A2	solute carrier family 16, member 2 (monocarboxylic acid transporter 8)
SLC22A23	solute carrier family 22, member 23
SLC30A7	solute carrier family 30 (zinc transporter), member 7
SLC7A14	solute carrier family 7 (orphan transporter), member 14
SMAD2	SMAD family member 2
SMARCC1	SWI/SNF related, matrix associated, actin dependent regulator of chromatin, subfamily c, member 1
SNRK	SNF related kinase
SOCS5	suppressor of cytokine signaling 5
SOCS7	suppressor of cytokine signaling 7
SOS1	son of sevenless homolog 1 (Drosophila)
SPTY2D1	SPT2, Suppressor of Ty, domain containing 1 (S. cerevisiae)
SREBF2	sterol regulatory element binding transcription factor 2
SRGAP1	SLIT-ROBO Rho GTPase activating protein 1
SRRM4	serine/arginine repetitive matrix 4
SRSF1	serine/arginine-rich splicing factor 1
SSH2	slingshot homolog 2 (Drosophila)
ST6GAL2	ST6 beta-galactosamide alpha-2,6-sialyltranferase 2
ST8SIA4	ST8 alpha-N-acetyl-neuraminide alpha-2,8-sialyltransferase 4
SYNJ1	synaptojanin 1
TBK1	TANK-binding kinase 1
TFDP1	transcription factor Dp-1
TIAM2	T-cell lymphoma invasion and metastasis 2
TLL2	tolloid-like 2
TM9SF3	transmembrane 9 superfamily member 3
TMEM164	transmembrane protein 164
TMOD3	tropomodulin 3 (ubiquitous)
TMPO	thymopoietin
TNRC6B	trinucleotide repeat containing 6B
TRHDE	thyrotropin-releasing hormone degrading enzyme
TRIM39	tripartite motif containing 39
UBP1	upstream binding protein 1 (LBP-1a)
UBXN2B	UBX domain protein 2B
ULK2	unc-51-like kinase 2 (C. elegans)
USP33	ubiquitin specific peptidase 33
USP48	ubiquitin specific peptidase 48
VGLL4	vestigial like 4 (Drosophila)
VPS36	vacuolar protein sorting 36 homolog (S. cerevisiae)
WDR37	WD repeat domain 37
WNT5A	wingless-type MMTV integration site family, member 5A
XPO4	exportin 4
YRDC	yrdC domain containing (E. coli)
YWHAH	tyrosine 3-monooxygenase/tryptophan 5-monooxygenase activation protein, eta polypeptide
ZMYND11	zinc finger, MYND-type containing 11
ZNF148	zinc finger protein 148
ZNF618	zinc finger protein 618
ZNF644	zinc finger protein 644
ZNRF1	zinc and ring finger 1

[truncated: 5 more sheets: bta-miR-2339 target genes, bta-miR-499-5p target genes, bta-miR-148a target genes, bta-miR-24-3p target genes, bta-miR-99b target genes]
